# Supplementary material for: A network pharmacology-based approach to analyse potential targets of traditional herbal formulas: An example of Yu Ping Feng decoction
Source: Sci Rep. 2018 Jul 30;8:11418. doi: 10.1038/s41598-018-29764-1 (PMC6065326; doi:10.1038/s41598-018-29764-1)
Supplement: Supplementary file 1 — Supplementary Table S1 [file 41598_2018_29764_MOESM1_ESM.xlsx]

## Sheet: Sheet1
A network pharmacology-based approach to analyse potential targets of traditional herbal formulas: An example of Yu Ping Feng decoction
Huali Zuo1, Qianru Zhang1,2, Shibing Su3, Qilong Chen3, Fengqing Yang4*, Yuanjia Hu1*
1. State Key Laboratory of Quality Research in Chinese Medicine, Institute of Chinese Medical Sciences, University of Macau, Macau SAR, China 2. School of Pharmacy, Zunyi Medical University, Guizhou, China 3. Research Center for Traditional Chinese Medicine Complexity System, Shanghai University of Traditional Chinese Medicine, Shanghai, China 4. School of Chemistry and Chemical Engineering, Chon…
*Co-corresponding authors
Fengqing Yang
School of Chemistry and Chemical Engineering, Chongqing University, Chongqing, China E-mail address: fengqingyang@cqu.edu.cn.
Yuanjia Hu
State Key Laboratory of Quality Research in Chinese Medicine, Institute of Chinese Medical Sciences, University of Macau, Macao SAR, China E-mail address: yuanjiahu@umac.mo.
Supplementary Table S1: Chemical compounds in YPF decoction
ID	Source	Name	CAS No.	PubChem ID
1	AMR	(+)-camphene	5794-03-6	92221
2	AMR	(+)-neoisodihydrocarveol	51773-45-6	443166
3	AMR	12(alpha-methyl butyryl)-14-acetyl-2E,8E,10E-atractylentriol	125124-70-1	5319530
4	AMR	14-acetyl-12-senecioyl-2E,8E,10E-atractylentriol	113269-37-7	14448076
5	AMR	14-acetyl-12-senecioyl-2E,8Z,10E-atractylentriol	113269-36-6	72731491
6	AMR	14(alpha-methyl butyryl)-14-acetyl-2E,8E,10E-atractylentriol	1622051-81-3	5319532
7	AMR	3beta-acetoxyatractylone	61206-10-8	5319317
8	AMR	8-beta-ethoxyatractylenolide III	113269-35-5	101288112
9	AMR	8-beta-methoxy atractylenolide	193694-24-5	92466181
10	AMR	alpha-amyrin	638-95-9	73170
11	AMR	alpha-curcumene	644-30-4	92139
12	AMR	alpha-curcumene(R-)	4176-17-4	442360
13	AMR	alpha-curcumene(S-)	4176-6-1	3083834
14	AMR	alpha-eudesmol	473-16-5	92762
15	AMR	alpha-humulene	6753-98-6	5281520
16	AMR	alpha-longipinene	5989-08-2	92042758
17	AMR	apigenin	520-36-5	5280443
18	AMR	aromadendrene	489-39-4	11095734
19	AMR	atractylenolide I	73069-13-3	11368212
20	AMR	atractylenolide II	73069-14-4	11736433
21	AMR	atractylenolide III	73030-71-4	155948
22	AMR	atractylentriol	71867-27-1	5321038
23	AMR	atractylodin	55290-63-6	5321047
24	AMR	atractylon	6989-21-5	3080635
25	AMR	beta-caryophyllene	87-44-5	5281515
26	AMR	beta-elemol	32142-08-8	20057139
27	AMR	beta-humulene	116-04-1	21159064
28	AMR	beta-sesquiphellandrene	20307-83-9	11106487
29	AMR	biatractylenolide	182426-37-5	10813930
30	AMR	chrysin	480-40-0	5281607
31	AMR	cimepanol	29474-12-2	7015153
32	AMR	elemol	639-99-6	92138
33	AMR	ethyl p-hydroxycinnamate	7361-92-4	12719326
34	AMR	eudesm-4(15),7-diene-9alpha,11-diol	1039187-23-9	102519767
35	AMR	fructose	57-48-7	5984
36	AMR	furanodiene	57566-47-9	636458
37	AMR	gamma-elemene	30824-67-0	6432312
38	AMR	hinesol	23811-08-7	10878761
39	AMR	isobutyl phthalate	84-69-5	6782
40	AMR	juniper camphor	473-04-1	5318734
41	AMR	jurubine	14256-61-2	52931419
42	AMR	luteolin	491-70-3	5280445
43	AMR	ethyl caffeate	102-37-4	5317238
44	AMR	polymannose	30142-85-9	161658
45	AMR	selina-4(14),7(11)-dien-8-one	54707-47-0	5317265
46	AMR, SR	beta-eudesmol	473-15-4	91457
47	AMR, SR	beta-selinene	17066-67-0	442393
48	AMR, SR	D-limonene	5989-27-5	440917
49	AMR, SR	isoborneol	124-76-5	6321405
50	AMR, SR	scopoletin	92-61-5	5280460
51	AMR	spinasterol	481-18-5	5283650
52	AMR	umbelliferone	93-35-6	5281426
53	AR	1,7-dihydroxy-3,9-dimethoxy pterocarpene	480453-23-4	5316760
54	AR	13-hydroxy-9,11-octadecadienoic acid	5204-88-6	21159006
55	AR	3,5-dimethoxy stilbene	78916-49-1	5316874
56	AR	3,9-di-O-methylnissolin	73353-82-9	15689655
57	AR	5'-hydroxyiso-muronulatol-2',5'-di-O-glucoside	1416322-08-1	15689654
58	AR	6"-O-acetylononin	120727-10-8	102463148
59	AR	7,2'-dihydroxy-3',4'-dimethoxyisoflavone-7-O-beta-D-glucoside	113235-89-5	46899140
60	AR	7-O-methylisomucronulatol	137217-83-5	5319689
61	AR	9,10-dimethoxypterocarpane-3-O-beta-D-glucopyranoside	1324005-50-6	101502053
62	AR	9,10-dimethoxy-pterocarpane-3-O-beta-D-glucoside	NA	11968435
63	AR	acetylastragaloside I	84687-47-8	101665834
64	AR	agroastragaloside I	156769-94-7	101665836
65	AR	agroastragaloside II	160896-39-9	101677474
66	AR, AMR	(24S)-24-propylcholesta-5-ene-3beta-ol	64997-52-0	15976101
67	AR, AMR	lupeol	545-47-1	259846
68	AR, AMR, SR	hexadecanoic acid	57-10-3	985
69	AR, AMR,SR	sitosterol	83-46-5	222284
70	AR, AMR	stigmasterol	83-48-7	5280794
71	AR	arabinose	147-81-9	66308
72	AR	asernestioside A	123914-38-5	46869320
73	AR	asernestioside C	125028-57-1	21668987
74	AR	asparagine	70-47-3	236
75	AR	astrachrysoside A	132160-35-1	131484
76	AR	astragaloside A	83207-58-3	118989586
77	AR	astragaloside I	84680-75-1	13996685
78	AR	astragaloside II	84676-89-1	71306915
79	AR	astragaloside III	84687-42-3	441905
80	AR	astragaloside IV	84687-43-4	158694
81	AR	astragaloside V	84687-44-5	71448939
82	AR	astragaloside VI	84687-45-6	71448940
83	AR	astragaloside VII	84687-46-7	14241100
84	AR	astragaloside VIII	86361-64-0	13996693
85	AR	astragenol	86541-79-9	11944583
86	AR	astraisoflavanin	131749-60-5	131420
87	AR	astramembrannin II	83207-60-7	14241104
88	AR	astramembranoside A	1035563-55-3	24795974
89	AR	astramembranoside B	1035563-56-4	24796110
90	AR	astrasieversianin XV	101843-83-8	5176453
91	AR	astraverrucin I	126640-90-2	11944587
92	AR	betulinic acid	472-15-1	64971
93	AR	bifendate	73536-69-3	108213
94	AR	brachyoside B	86764-12-7	100927164
95	AR	caffeic acid	331-39-5	1549111
96	AR	calycosin	20575-57-9	5280448
97	AR	calycosin 7-(6'-acetylglucoside)	949148-47-4	52912591
98	AR	calycosin-7-O-glucoside	20633-67-4	5318267
99	AR	candicine	6656-13-9	23135
100	AR	chrysanthemaxanthin	27780-11-6	5376313
101	AR	cycloastragenol	84605-18-5	13943288
102	AR	cyclocanthoside A	115332-90-6	21633192
103	AR	cyclocanthoside E	170969-74-1	21633193
104	AR	cyclogaleginoside B	86541-83-5	3826638
105	AR	DL-galacturonic acid	11100-11-1	84740
106	AR	docosanoic acid	112-85-6	8215
107	AR	ferulic acid	1014-83-1	445858
108	AR	folate	59-30-3	6037
109	AR	folinic acid	58-05-9	143
110	AR	formononetin	485-72-3	5280378
111	AR	gamma-aminobutyric acid	56-12-2	119
112	AR	glucuronic acid	6556-12-3	94715
113	AR	guanosine	118-00-3	6802
114	AR	hesperetate	537-73-5	736186
115	AR	isoastragaloside I	84676-88-0	60148697
116	AR	isoastragaloside II	86764-11-6	60148655
117	AR	Isoastragaloside IV	136033-55-1	102393334
118	AR	isoliquiritigenin	961-29-5	6603886
119	AR	isomucronulatol	64474-51-7	602152
120	AR	isomucronulatol-7,2'-di-O-glucosiole	137217-84-6	15689653
121	AR	isomucronulatol-7-O-glucoside	136087-29-1	15689656
122	AR	isoquercitrin	482-35-9	57339948
123	AR	isorhamnetin	480-19-3	5281654
124	AR	kaempferol	520-18-3	5280863
125	AR	kumatakenin	3301-49-3	5318869
126	AR	lariciresinol	27003-73-2	332427
127	AR	lupenone	1617-70-5	92158
128	AR	medicarpin	32383-76-9	336327
129	AR	methyl azukisaponin V	111545-30-3	101683319
130	AR	methylnissolin	73340-41-7	5319733
131	AR	methylnissolin-3-O-glucoside	94367-42-7	102004669
132	AR	mucronulatol	20878-97-1	442811
133	AR	naringeninic acid	501-98-4	1549106
134	AR	odoratin 7-beta-D-glucoside	210413-47-1	10344899
135	AR	ononin	486-62-4	3733033
136	AR	oroxylin A	480-11-5	5320315
137	AR	pratensein	2284-31-3	5281803
138	AR	pratensein 7-O-beta-D-glucoside	36191-03-4	16202157
139	AR	quercetin	117-39-5	5280343
140	AR	rhamnocitrin	569-92-6	5320946
141	AR	rhamnocitrin-3-O-glucoside	41545-37-3	14704550
142	AR	rhamnose	3615-41-6	439710
143	AR	rutin	153-18-4	5280805
144	AR	soyasapogenol B	595-15-3	115012
145	AR	soyasaponin I	51330-27-9	122097
146	AR	sphondin	483-66-9	108104
147	AR, SR	5-O-methylvisammioside	84272-85-5	21670038
148	AR, SR	adenosine	58-61-7	60961
149	AR, SR	clionasterol	83-47-6	457801
150	AR, SR	coumarin	91-64-5	323
151	AR, SR	daucosterol	474-58-8	5742590
152	AR, SR	linoleate	60-33-3	5280450
153	AR, SR	suffruticoside A	145898-94-8	9986231
154	AR, SR	vanillic acid	121-34-6	8468
155	AR	syringaresinol	21453-69-0	443023
156	AR	xylose	58-86-6	135191
157	SR	(-)-alpha-pinene	7785-26-4	440968
158	SR	(-)-globulol	489-41-8	12304985
159	SR	(-)-sabinene	10408-16-9	11051711
160	SR	(+)-alpha-thujene	58037-87-9	12444324
161	SR	bornylene	464-17-5	11062489
162	SR	(-)-myrtenal	18486-69-6	1201529
163	SR	(2S)-flavanone	487-26-3	439652
164	SR	(e)-2-hexenal	6728-26-3	5281168
165	SR	(R)-linalool	126-91-0	443158
166	SR	(-)-4-terpineol	20126-76-5	5325830
167	SR	(Z)-calamenene	483-77-2	6429077
168	SR	11-hydroxy-sec-o-beta-d-glucosylhamaudol	952481-40-2	17751946
169	SR	1-heptadecene-4,6-diyne-3,9-diol	77084-19-6	5318011
170	SR	1-tridecyne	26186-02-7	117754
171	SR	2,4-decadienal	2363-88-4	5283349
172	SR	2-butyloct-2-enal	13019-16-4	5362697
173	SR	2-decenol	18409-18-2	5364942
174	SR	2-nonadecanone	629-66-3	69423
175	SR	2-nonanone	821-55-6	13187
176	SR	2-octanone	111-13-7	8093
177	SR	3'-O-angeloyl hamaudol	84272-84-4	56643444
178	SR	3-octanol	589-98-0	11527
179	SR	4-hydroxy-9-methoxyfuro[3,2-g]chromen-7-one	7471-73-0	5385192
180	SR	5-methoxy-8-hydroxypsoralen	28437-68-5	71357574
181	SR	5-O-methylvisamminol	80681-42-1	441970
182	SR	7-octen-4-ol	53907-72-5	40923
183	SR	9-hydroxy-8-hexadecanone	4444-11-5	107284
184	SR	acetylbenzene	98-86-2	7410
185	SR	acetylhamaudol	30358-88-4	5315865
186	SR	alpha-asarone	494-40-6	636822
187	SR	alpha-campholenal	4501-58-0	1252759
188	SR	alpha-cuparenol	21730-88-1	5316200
189	SR	alpha-pinene	80-56-8	6654
190	SR	anomalin	4970-26-7	10251869
191	SR	benzaldehyde	100-52-7	240
192	SR	benzyl isovalerate	103-38-8	7651
193	SR	bergaptene	484-20-8	2355
194	SR	beta-bisabolene	495-61-4	10104370
195	SR	beta-chamigrene	18431-82-8	442353
196	SR	beta-cubebene	13744-15-5	93081
197	SR	beta-fenchyl acetate	76109-40-5	156660
198	SR	beta-pinene	127-91-3	14896
199	SR	borneol acetate	5655-61-8	93009
200	SR	byakangelicin	482-25-7	10211
201	SR	camphene	79-92-5	440966
202	SR	chromone	491-38-3	10286
203	SR	cimicifugoside	66176-93-0	24721455
204	SR	cimifugin	37921-38-3	441960
205	SR	cis-beta-ocimene	3338-55-4	5320250
206	SR	cleomiscosin A	76948-72-6	442510
207	SR	cubenol	21284-22-0	11770062
208	SR	cuminal	122-03-2	326
209	SR	cuparene	16982-00-6	86895
210	SR	cymol	99-87-6	7463
211	SR	dauricine	524-17-4	45358120
212	SR	d-dihydrocarvone	5524-05-0	22227
213	SR	decanoic acid	334-48-5	2969
214	SR	decursin	5928-25-6	442126
215	SR	decursinol angelate	130848-06-5	776123
216	SR	decyl acetate	112-17-4	8167
217	SR	delta-cadinene	483-76-1	441005
218	SR	deltoin	19662-71-6	906525
219	SR	deltonin	55659-75-1	441884
220	SR	dibutyl phthalate	84-74-2	3026
221	SR	divaricatacid	1049708-16-8	101866715
222	SR	divaricataester b	1049708-13-5	101866714
223	SR	divaricatol	331433-08-0	9974111
224	SR	D-mannitol	69-65-8	6251
225	SR	eudesobovatol A	125196-77-2	442837
226	SR	falcarindiol	225110-25-8	5281148
227	SR	fallacinol	569-05-1	3083633
228	SR	farcarindiol	55297-87-5	56935895
229	SR	fraxetin	574-84-5	5273569
230	SR	fraxidin	525-21-3	3083616
231	SR	furfural	98-01-1	7362
232	SR	gamma-cadinene	39029-41-9	92313
233	SR	gamma-muurolene	30021-74-0	6432308
234	SR	gamma-terpinene	99-85-4	7461
235	SR	geranyl acetate	105-87-3	1549026
236	SR	geranylacetone	3796-70-1	1549778
237	SR	glycerol monolinoleate	2277-28-3	6436630
238	SR	glyceromonooleate	111-03-5	5283468
239	SR	hamaudol	735-46-6	164722
240	SR	hancinol	108864-50-2	176097
241	SR	heptadeca-1,8-dien-4,6-diyn-3,10-diol	63910-76-9	4557
242	SR	heptadecane	629-78-7	12398
243	SR	heptanal	111-71-7	8130
244	SR	heptane	142-82-5	8900
245	SR	hexanal	66-25-1	6184
246	SR	hexanol	111-27-3	8103
247	SR	hexylvinylcarbinol	21964-44-3	7021340
248	SR	imperatorin	482-44-0	10212
249	SR	isobergaptene	482-48-4	68082
250	SR	isocaryophyllene	118-65-0	5281522
251	SR	isofraxidin	486-21-5	5318565
252	SR	isoimperatorin	482-45-1	68081
253	SR	isopimpinellin	482-27-9	68079
254	SR	lanceol	10067-29-5	15560069
255	SR	lauric acid	143-07-7	3893
256	SR	L-carvone	6485-40-1	439570
257	SR	ledebouriellol	84272-83-3	5318962
258	SR	ledol	577-27-5	92812
259	SR	levoverbenone	1196-01-6	92874
260	SR	lignoceric acid	557-59-5	11197
261	SR	lindiol	55747-77-8	66561757
262	SR	L-limonen	5989-54-8	439250
263	SR	mandenol	544-35-4	5282184
264	SR	marmesin	13849-08-6	334704
265	SR	marmesinin	495-30-7	216283
266	SR	m-cymol	535-77-3	10812
267	SR	methyl 10-octadecenoate	13038-45-4	5364425
268	SR	methyl 11,14-eicosadienoate	2463-02-7	5365566
269	SR	methyl isopalmitate	5129-60-2	21205
270	SR	methyl linoleate	112-63-0	5284421
271	SR	methyl linolelaidate	2462-85-3	5362793
272	SR	methyl margarate	1731-92-6	15609
273	SR	methyl octanoate	111-11-5	8091
274	SR	methyl palmitate	112-39-0	8181
275	SR	muurolene	99-83-2	12306047
276	SR	myrcene	123-35-3	31253
277	SR	myristic acid	544-63-8	11005
278	SR	naphthalene	91-20-3	931
279	SR	naphthazarin	475-38-7	10141
280	SR	neocnidilide	4567-33-3	3083857
281	SR	neryl acetate	141-12-8	1549025
282	SR	nodakenetin	495-32-9	26305
283	SR	nonanal	124-19-6	31289
284	SR	nonane	111-84-2	8141
285	SR	nonanoic acid	112-05-0	8158
286	SR	octadecanoic acid	57-11-4	5281
287	SR	octanal	124-13-0	454
288	SR	octane	111-65-9	356
289	SR	octanoic acid	124-07-2	379
290	SR	octanol	111-87-5	957
291	SR	octyl acetate	112-14-1	8164
292	SR	oleic acid	112-80-1	445639
293	SR	osthole	484-12-8	10228
294	SR	panaxydol	114718-63-7	5283280
295	SR	panaxynol	21852-80-2	5281149
296	SR	panaxynone	4117-11-7	374869
297	SR	panaxytriol	87005-03-6	93484
298	SR	p-cymen-8-ol	1197-01-9	14529
299	SR	pentacosanoic acid	506-38-7	10468
300	SR	pentadecanoic acid	1002-84-2	13849
301	SR	pentanol	71-41-0	6276
302	SR	pentylaldehyde	110-62-3	8063
303	SR	pentylfuran	3777-69-3	19602
304	SR	perillen	539-52-6	68316
305	SR	phellopterin	2543-94-4	98608
306	SR	phenethyl alcohol	60-12-8	6054
307	SR	(6S,10S)-6,10,14-trimethylpentadecan-2-one	502-69-2	1810797
308	SR	prangenidin	642-05-7	69502
309	SR	primaverol	3391-86-4	18827
310	SR	primetin	548-58-3	11055
311	SR	prim-O-glucosylcimifugin	80681-45-4	14034912
312	SR	psoralen	66-97-7	6199
313	SR	sec-O-glucosyl hamaudol	80681-44-3	10478277
314	SR	spathulenol	6750-60-3	92231
315	SR	tectochrysin	520-28-5	5281954
316	SR	terpinolene	586-62-9	11463
317	SR	tetradecane	629-59-4	12389
318	SR	thujopsene	470-40-6	442402
319	SR	trans-2-nonenal	18829-56-6	5283335
320	SR	undecane	1120-21-4	14257
321	SR	undecenal	2463-77-6	5283356
322	SR	undekansaeure	112-37-8	8180
323	SR	visamminol	492-52-4	5315249
324	SR	wogonin	632-85-9	5281703
325	SR	xanthotoxin	298-81-7	4114
326	AR, AMR	uridine	58-96-8	6029
327	AR	niacin	59-67-6	938
328	AR	choline	62-49-7	305
329	AR	20-hexadecanoylingenol	39071-33-5	5318035
330	AR	2-hydroxy-3-methoxy strychnine	1103-85-1	21680050
331	AR	betaine	107-43-7	247
332	AR	foliosidine	2520-38-9	16219364
333	AR	canavanine	543-38-4	439202
334	AR	3-hydroxy-2-methylpyridine	1121-25-1	70719
335	AR	2-(4-methoxycyclohexa-1,3-dien-1-yl)-2-oxoacetic acid	914358-75-1	29927927
336	AR	adenine	73-24-5	190
337	AR	riboflavin	83-88-5	493570
338	AMR	4-ethoxycarbonyl-2-quinolone	5466-27-3	160782
339	AMR	akridin	260-94-6	9215
340	AMR	(2S)-2-azaniumylpropanoate	115967-49-2	7311724
341	AMR	ethyl pivaloylacetate	17094-34-7	86950
342	AMR	2,6-dimethoxybenzoquinone	530-55-2	68262
343	AMR	atractyloside A	126054-77-1	71307451
344	SR	dimethylvinylcarbinol	115-18-4	8257
345	SR	eucalyptol	470-82-6	2758
346	SR	maleic acid	110-16-7	444266
347	SR	3-methyl-3-butenone	814-78-8	13143
348	SR	4-pentenyl isothiocyanate	18060-79-2	87436
349	SR	imperialine	61825-98-7	442977
350	SR	divaricataester a	1049708-12-4	101866713
351	SR	caryophyllene oxide	1139-30-6	1742210
352	SR	neohexane	75-83-2	6403
Note: “NA” means the CAS No. was "not available curretly" till the data was collected in 2016.9.27
