# Supplementary material for: A network pharmacology-based approach to analyse potential targets of traditional herbal formulas: An example of Yu Ping Feng decoction
Source: Sci Rep. 2018 Jul 30;8:11418. doi: 10.1038/s41598-018-29764-1 (PMC6065326; doi:10.1038/s41598-018-29764-1)
Supplement: Supplementary file 2 — Supplementary Table S2 [file 41598_2018_29764_MOESM2_ESM.xlsx]

## Sheet: Sheet1
A network pharmacology-based approach to analyse potential targets of traditional herbal formulas: An example of Yu Ping Feng decoction
Huali Zuo1, Qianru Zhang1,2, Shibing Su3, Qilong Chen3, Fengqing Yang4*, Yuanjia Hu1*
1. State Key Laboratory of Quality Research in Chinese Medicine, Institute of Chinese Medical Sciences, University of Macau, Macau SAR, China 2. School of Pharmacy, Zunyi Medical University, Guizhou, China 3. Research Center for Traditional Chinese Medicine Complexity System, Shanghai University of Traditional Chinese Medicine, Shanghai, China 4. School of Chemistry and Chemical Engineering, Chon…
*Co-corresponding authors
Fengqing Yang
School of Chemistry and Chemical Engineering, Chongqing University, Chongqing, China E-mail address: fengqingyang@cqu.edu.cn.
Yuanjia Hu
State Key Laboratory of Quality Research in Chinese Medicine, Institute of Chinese Medical Sciences, University of Macau, Macao SAR, China E-mail address: yuanjiahu@umac.mo.
Supplementary Table S2: Target profile of YPF decoction
Source	Canonical SMILES	Ingredient Name	Target Name	Uniprot ID	Description
AR	COC1=C(C=C(C=C1)C=CC(=O)O)O	hesperetate	TUBB1	Q9H4B7	Tubulin beta-1 chain
AR	COC1=C(C=C(C=C1)C=CC(=O)O)O	hesperetate	CYP1A1	P04798	Cytochrome P450 1A1
AR	COC1=C(C=C(C=C1)C=CC(=O)O)O	hesperetate	NFE2L2	Q16236	Nuclear factor erythroid 2-related factor 2
AR	COC1=C(C=C(C=C1)C=CC(=O)O)O	hesperetate	NR0B2	Q15466	Nuclear receptor subfamily 0 group B member 2
AR	COC1=C(C=C(C=C1)C=CC(=O)O)O	hesperetate	TOP2A	P11388	DNA topoisomerase 2-alpha
AR	COC1=C(C=C(C=C1)C=CC(=O)O)O	hesperetate	ABCG2	Q9UNQ0	ATP-binding cassette sub-family G member 2
AR	COC1=C(C=C(C=C1)C=CC(=O)O)O	hesperetate	CYP1B1	Q16678	Cytochrome P450 1B1
AR	COC1=C(C=C(C=C1)C=CC(=O)O)O	hesperetate	GPR183	P32249	G-protein coupled receptor 183
AR	COC1=C(C=C(C=C1)C=CC(=O)O)O	hesperetate	AKR1B10	O60218	Aldo-keto reductase family 1 member B10
AR	COC1=C(C=C(C=C1)C=CC(=O)O)O	hesperetate	TPMT	P51580	Thiopurine S-methyltransferase
AR	COC1=C(C=C(C=C1)C=CC(=O)O)O	hesperetate	TTR	P02766	Transthyretin
AR	COC1=C(C=C(C=C1)C=CC(=O)O)O	hesperetate	AKR1C3	P42330	Aldo-keto reductase family 1 member C3
AR	COC1=C(C=C(C=C1)C=CC(=O)O)O	hesperetate	APP	P05067	Amyloid beta A4 protein
AR	COC1=C(C=C(C=C1)C=CC(=O)O)O	hesperetate	GLO1	Q04760	Lactoylglutathione lyase
AR	COC1=C(C=C(C=C1)C=CC(=O)O)O	hesperetate	RHOA	P61586	Transforming protein RhoA
AR	COC1=C(C=C(C=C1)C=CC(=O)O)O	hesperetate	ODC1	P11926	Ornithine decarboxylase
AR	COC1=C(C=C(C=C1)C=CC(=O)O)O	hesperetate	TUBB3	Q13509	Tubulin beta-3 chain
AR	COC1=C(C=C(C=C1)C=CC(=O)O)O	hesperetate	PTGER2	P43116	Prostaglandin E2 receptor EP2 subtype
AR	COC1=C(C=C(C=C1)C=CC(=O)O)O	hesperetate	LTB4R	Q15722	Leukotriene B4 receptor 1
AR	COC1=C(C=C(C=C1)C=CC(=O)O)O	hesperetate	MMP1	P03956	Interstitial collagenase
AR	COC1=C(C=C(C=C1)C=CC(=O)O)O	hesperetate	MAOB	P27338	Amine oxidase [flavin-containing] B
AR	COC1=C(C=C(C=C1)C=CC(=O)O)O	hesperetate	KLF5	Q13887	Krueppel-like factor 5
AR	COC1=C(C=C(C=C1)C=CC(=O)O)O	hesperetate	MMP9	P14780	Matrix metalloproteinase-9
AR	COC1=C(C=C(C=C1)C=CC(=O)O)O	hesperetate	QDPR	P09417	Dihydropteridine reductase
AR	COC1=C(C=C(C=C1)C=CC(=O)O)O	hesperetate	CA7	P43166	Carbonic anhydrase 7
AR	COC1=C(C=C(C=C1)C=CC(=O)O)O	hesperetate	CISD1	Q9NZ45	CDGSH iron-sulfur domain-containing protein 1
AR	COC1=C(C=C(C=C1)C=CC(=O)O)O	hesperetate	CA14	Q9ULX7	Carbonic anhydrase 14
AR	COC1=C(C=C(C=C1)C=CC(=O)O)O	hesperetate	CA3	P07451	Carbonic anhydrase 3
AR	COC1=C(C=C(C=C1)C=CC(=O)O)O	hesperetate	MMP2	P08253	72 kDa type IV collagenase
AR	COC1=C(C=C(C=C1)C=CC(=O)O)O	hesperetate	RELA	Q04206	Transcription factor p65
AR	COC1=C(C=C(C=C1)C=CC(=O)O)O	hesperetate	PTGER4	P35408	Prostaglandin E2 receptor EP4 subtype
AR	COC1=C(C=C(C=C1)C=CC(=O)O)O	hesperetate	CA5A	P35218	Carbonic anhydrase 5A, mitochondrial
AR	COC1=C(C=C(C=C1)C=CC(=O)O)O	hesperetate	NQO2	P16083	Ribosyldihydronicotinamide dehydrogenase [quinone]
AR	COC1=C(C=C(C=C1)C=CC(=O)O)O	hesperetate	RARB	P10826	Retinoic acid receptor beta
AR	COC1=C(C=C(C=C1)C=CC(=O)O)O	hesperetate	PTGER3	P43115	Prostaglandin E2 receptor EP3 subtype
AR	COC1=C(C=C(C=C1)C=CC(=O)O)O	hesperetate	PTPN11	Q06124	Tyrosine-protein phosphatase non-receptor type 11
AR	COC1=C(C=C(C=C1)C=CC(=O)O)O	hesperetate	GFER	P55789	FAD-linked sulfhydryl oxidase ALR
AR	COC1=C(C=C(C=C1)C=CC(=O)O)O	hesperetate	RARA	P10276	Retinoic acid receptor alpha
AR	COC1=C(C=C(C=C1)C=CC(=O)O)O	hesperetate	CA6	P23280	Carbonic anhydrase 6
AR	COC1=C(C=C(C=C1)C=CC(=O)O)O	hesperetate	CA12	O43570	Carbonic anhydrase 12
AR	COC1=C(C=C(C=C1)C=CC(=O)O)O	hesperetate	AKR1B1	P15121	Aldose reductase
AR	COC1=C(C=C(C=C1)C=CC(=O)O)O	hesperetate	RARG	P13631	Retinoic acid receptor gamma
AR	COC1=C(C=C(C=C1)C=CC(=O)O)O	hesperetate	PIM2	Q9P1W9	Serine/threonine-protein kinase pim-2
AR	COC1=C(C=C(C=C1)C=CC(=O)O)O	hesperetate	ESR1	P03372	Estrogen receptor
AR	COC1=C(C=C(C=C1)C=CC(=O)O)O	hesperetate	PTPN1	P18031	Tyrosine-protein phosphatase non-receptor type 1
AR	COC1=C(C=C(C=C1)C=CC(=O)O)O	hesperetate	IMPDH2	P12268	Inosine-5'-monophosphate dehydrogenase 2
AR	COC1=C(C=C(C=C1)C=CC(=O)O)O	hesperetate	ALOX5	P09917	Arachidonate 5-lipoxygenase
AR	COC1=C(C=C(C=C1)C=CC(=O)O)O	hesperetate	MAOA	P21397	Amine oxidase [flavin-containing] A
AR	COC1=C(C=C(C=C1)C=CC(=O)O)O	hesperetate	KCNMA1	Q12791	Calcium-activated potassium channel subunit alpha-1
AR	COC1=C(C=C(C=C1)C=CC(=O)O)O	hesperetate	CA9	Q16790	Carbonic anhydrase 9
AR	COC1=C(C=C(C=C1)C=CC(=O)O)O	hesperetate	RXRA	P19793	Retinoic acid receptor RXR-alpha
AR	COC1=C(C=C(C=C1)C=CC(=O)O)O	hesperetate	F3	P13726	Tissue factor
AR	COC1=C(C=C(C=C1)C=CC(=O)O)O	hesperetate	EP300	Q09472	Histone acetyltransferase p300
AR	COC1=C(C=C(C=C1)C=CC(=O)O)O	hesperetate	CA4	P22748	Carbonic anhydrase 4
AR	COC1=C(C=C(C=C1)C=CC(=O)O)O	hesperetate	HDAC2	Q92769	Histone deacetylase 2
AR	COC1=C(C=C(C=C1)C=CC(=O)O)O	hesperetate	IMPDH1	P20839	Inosine-5'-monophosphate dehydrogenase 1
AR	COC1=C(C=C(C=C1)C=CC(=O)O)O	hesperetate	DYRK4	Q9NR20	Dual specificity tyrosine-phosphorylation-regulated kinase 4
AR	COC1=C(C=C(C=C1)C=CC(=O)O)O	hesperetate	EIF4H	Q15056	Eukaryotic translation initiation factor 4H
AR	COC1=C(C=C(C=C1)C=CC(=O)O)O	hesperetate	PTGS2	P35354	Prostaglandin G/H synthase 2
AR	COC1=C(C=C(C=C1)C=CC(=O)O)O	hesperetate	CA5B	Q9Y2D0	Carbonic anhydrase 5B, mitochondrial
AR	COC1=C(C=C(C=C1)C=CC(=O)O)O	hesperetate	DNM1	Q05193	Dynamin-1
AR	COC1=C(C=C(C=C1)C=CC(=O)O)O	hesperetate	GUSB	P08236	Beta-glucuronidase
AR	COC1=C(C=C(C=C1)C=CC(=O)O)O	hesperetate	MTNR1B	P49286	Melatonin receptor type 1B
AR	COC1=C(C=C(C=C1)C=CC(=O)O)O	hesperetate	PASK	Q96RG2	PAS domain-containing serine/threonine-protein kinase
AR	COC1=C(C=C(C=C1)C=CC(=O)O)O	hesperetate	SENP7	Q9BQF6	Sentrin-specific protease 7
AR	COC1=C(C=C(C=C1)C=CC(=O)O)O	hesperetate	CAMK2A	Q9UQM7	Calcium/calmodulin-dependent protein kinase type II subunit alpha
AR	COC1=C(C=C(C=C1)C=CC(=O)O)O	hesperetate	CA13	Q8N1Q1	Carbonic anhydrase 13
AR	COC1=C(C=C(C=C1)C=CC(=O)O)O	hesperetate	PTPN6	P29350	Tyrosine-protein phosphatase non-receptor type 6
AR	COC1=C(C=C(C=C1)C=CC(=O)O)O	hesperetate	CA1	P00915	Carbonic anhydrase 1
AR	COC1=C(C=C(C=C1)C=CC(=O)O)O	hesperetate	HDAC1	Q13547	Histone deacetylase 1
AR	COC1=C(C=C(C=C1)C=CC(=O)O)O	hesperetate	ABCB1	P08183	Multidrug resistance protein 1
AR	COC1=C(C=C(C=C1)C=CC(=O)O)O	hesperetate	MIF	P14174	Macrophage migration inhibitory factor
AR	COC1=C(C=C(C=C1)C=CC(=O)O)O	hesperetate	HDAC8	Q9BY41	Histone deacetylase 8
AR	COC1=C(C=C(C=C1)C=CC(=O)O)O	hesperetate	MAPT	P10636	Microtubule-associated protein tau
AR	COC1=C(C=C(C=C1)C=CC(=O)O)O	hesperetate	PTGS1	P23219	Prostaglandin G/H synthase 1
AR	COC1=C(C=C(C=C1)C=CC(=O)O)O	hesperetate	ALOX12	P18054	Arachidonate 12-lipoxygenase, 12S-type
AR	COC1=C(C=C(C=C1)C=CC(=O)O)O	hesperetate	PIM1	P11309	Serine/threonine-protein kinase pim-1
AR	COC1=C(C=CC(=C1)C=CC(=O)O)O	ferulic acid	CA7	P43166	Carbonic anhydrase 7
AR	COC1=C(C=CC(=C1)C=CC(=O)O)O	ferulic acid	CA14	Q9ULX7	Carbonic anhydrase 14
AR	COC1=C(C=CC(=C1)C=CC(=O)O)O	ferulic acid	CA5A	P35218	Carbonic anhydrase 5A, mitochondrial
AR	COC1=C(C=CC(=C1)C=CC(=O)O)O	ferulic acid	CA6	P23280	Carbonic anhydrase 6
AR	COC1=C(C=CC(=C1)C=CC(=O)O)O	ferulic acid	CA12	O43570	Carbonic anhydrase 12
AR	COC1=C(C=CC(=C1)C=CC(=O)O)O	ferulic acid	CA9	Q16790	Carbonic anhydrase 9
AR	COC1=C(C=CC(=C1)C=CC(=O)O)O	ferulic acid	CA1	P00915	Carbonic anhydrase 1
AR	COC1=C(C=CC(=C1)C=CC(=O)O)O	ferulic acid	CA2	P00918	Carbonic anhydrase 2
AR	COC1=C(C=CC(=C1)C=CC(=O)O)O	ferulic acid	TUBB1	Q9H4B7	Tubulin beta-1 chain
AR	COC1=C(C=CC(=C1)C=CC(=O)O)O	ferulic acid	NFE2L2	Q16236	Nuclear factor erythroid 2-related factor 2
AR	COC1=C(C=CC(=C1)C=CC(=O)O)O	ferulic acid	CYP1A1	P04798	Cytochrome P450 1A1
AR	COC1=C(C=CC(=C1)C=CC(=O)O)O	ferulic acid	NR0B2	Q15466	Nuclear receptor subfamily 0 group B member 2
AR	COC1=C(C=CC(=C1)C=CC(=O)O)O	ferulic acid	TOP2A	P11388	DNA topoisomerase 2-alpha
AR	COC1=C(C=CC(=C1)C=CC(=O)O)O	ferulic acid	CYP1B1	Q16678	Cytochrome P450 1B1
AR	COC1=C(C=CC(=C1)C=CC(=O)O)O	ferulic acid	GPR183	P32249	G-protein coupled receptor 183
AR	COC1=C(C=CC(=C1)C=CC(=O)O)O	ferulic acid	ABCG2	Q9UNQ0	ATP-binding cassette sub-family G member 2
AR	COC1=C(C=CC(=C1)C=CC(=O)O)O	ferulic acid	AKR1B10	O60218	Aldo-keto reductase family 1 member B10
AR	COC1=C(C=CC(=C1)C=CC(=O)O)O	ferulic acid	ODC1	P11926	Ornithine decarboxylase
AR	COC1=C(C=CC(=C1)C=CC(=O)O)O	ferulic acid	APP	P05067	Amyloid beta A4 protein
AR	COC1=C(C=CC(=C1)C=CC(=O)O)O	ferulic acid	TPMT	P51580	Thiopurine S-methyltransferase
AR	COC1=C(C=CC(=C1)C=CC(=O)O)O	ferulic acid	GLO1	Q04760	Lactoylglutathione lyase
AR	COC1=C(C=CC(=C1)C=CC(=O)O)O	ferulic acid	AKR1C3	P42330	Aldo-keto reductase family 1 member C3
AR	COC1=C(C=CC(=C1)C=CC(=O)O)O	ferulic acid	QDPR	P09417	Dihydropteridine reductase
AR	COC1=C(C=CC(=C1)C=CC(=O)O)O	ferulic acid	RHOA	P61586	Transforming protein RhoA
AR	COC1=C(C=CC(=C1)C=CC(=O)O)O	ferulic acid	TTR	P02766	Transthyretin
AR	COC1=C(C=CC(=C1)C=CC(=O)O)O	ferulic acid	PTGER2	P43116	Prostaglandin E2 receptor EP2 subtype
AR	COC1=C(C=CC(=C1)C=CC(=O)O)O	ferulic acid	DHCR7	Q9UBM7	7-dehydrocholesterol reductase
AR	COC1=C(C=CC(=C1)C=CC(=O)O)O	ferulic acid	GFER	P55789	FAD-linked sulfhydryl oxidase ALR
AR	COC1=C(C=CC(=C1)C=CC(=O)O)O	ferulic acid	MAOB	P27338	Amine oxidase [flavin-containing] B
AR	COC1=C(C=CC(=C1)C=CC(=O)O)O	ferulic acid	CISD1	Q9NZ45	CDGSH iron-sulfur domain-containing protein 1
AR	COC1=C(C=CC(=C1)C=CC(=O)O)O	ferulic acid	MMP1	P03956	Interstitial collagenase
AR	COC1=C(C=CC(=C1)C=CC(=O)O)O	ferulic acid	TUBB3	Q13509	Tubulin beta-3 chain
AR	COC1=C(C=CC(=C1)C=CC(=O)O)O	ferulic acid	MMP9	P14780	Matrix metalloproteinase-9
AR	COC1=C(C=CC(=C1)C=CC(=O)O)O	ferulic acid	CA3	P07451	Carbonic anhydrase 3
AR	COC1=C(C=CC(=C1)C=CC(=O)O)O	ferulic acid	MMP2	P08253	72 kDa type IV collagenase
AR	COC1=C(C=CC(=C1)C=CC(=O)O)O	ferulic acid	NQO2	P16083	Ribosyldihydronicotinamide dehydrogenase [quinone]
AR	COC1=C(C=CC(=C1)C=CC(=O)O)O	ferulic acid	PTPN11	Q06124	Tyrosine-protein phosphatase non-receptor type 11
AR	COC1=C(C=CC(=C1)C=CC(=O)O)O	ferulic acid	PIM2	Q9P1W9	Serine/threonine-protein kinase pim-2
AR	COC1=C(C=CC(=C1)C=CC(=O)O)O	ferulic acid	RARA	P10276	Retinoic acid receptor alpha
AR	COC1=C(C=CC(=C1)C=CC(=O)O)O	ferulic acid	RARB	P10826	Retinoic acid receptor beta
AR	COC1=C(C=CC(=C1)C=CC(=O)O)O	ferulic acid	ADCYAP1R1	P41586	Pituitary adenylate cyclase-activating polypeptide type I receptor
AR	COC1=C(C=CC(=C1)C=CC(=O)O)O	ferulic acid	PTPN7	P35236	Tyrosine-protein phosphatase non-receptor type 7
AR	COC1=C(C=CC(=C1)C=CC(=O)O)O	ferulic acid	ALOX5	P09917	Arachidonate 5-lipoxygenase
AR	COC1=C(C=CC(=C1)C=CC(=O)O)O	ferulic acid	PTGER4	P35408	Prostaglandin E2 receptor EP4 subtype
AR	COC1=C(C=CC(=C1)C=CC(=O)O)O	ferulic acid	ESR1	P03372	Estrogen receptor
AR	COC1=C(C=CC(=C1)C=CC(=O)O)O	ferulic acid	KLF5	Q13887	Krueppel-like factor 5
AR	COC1=C(C=CC(=C1)C=CC(=O)O)O	ferulic acid	DUSP3	P51452	Dual specificity protein phosphatase 3
AR	COC1=C(C=CC(=C1)C=CC(=O)O)O	ferulic acid	DYRK4	Q9NR20	Dual specificity tyrosine-phosphorylation-regulated kinase 4
AR	COC1=C(C=CC(=C1)C=CC(=O)O)O	ferulic acid	SHBG	P04278	Sex hormone-binding globulin
AR	COC1=C(C=CC(=C1)C=CC(=O)O)O	ferulic acid	AKR1B1	P15121	Aldose reductase
AR	COC1=C(C=CC(=C1)C=CC(=O)O)O	ferulic acid	RARG	P13631	Retinoic acid receptor gamma
AR	COC1=C(C=CC(=C1)C=CC(=O)O)O	ferulic acid	PTPN1	P18031	Tyrosine-protein phosphatase non-receptor type 1
AR	COC1=C(C=CC(=C1)C=CC(=O)O)O	ferulic acid	PBK	Q96KB5	Lymphokine-activated killer T-cell-originated protein kinase
AR	COC1=C(C=CC(=C1)C=CC(=O)O)O	ferulic acid	CAMK2A	Q9UQM7	Calcium/calmodulin-dependent protein kinase type II subunit alpha
AR	COC1=C(C=CC(=C1)C=CC(=O)O)O	ferulic acid	RELA	Q04206	Transcription factor p65
AR	COC1=C(C=CC(=C1)C=CC(=O)O)O	ferulic acid	SLC37A4	O43826	Glucose-6-phosphate translocase
AR	COC1=C(C=CC(=C1)C=CC(=O)O)O	ferulic acid	PSMD14	O00487	26S proteasome non-ATPase regulatory subunit 14
AR	COC1=C(C=CC(=C1)C=CC(=O)O)O	ferulic acid	EP300	Q09472	Histone acetyltransferase p300
AR	COC1=C(C=CC(=C1)C=CC(=O)O)O	ferulic acid	IMPDH2	P12268	Inosine-5'-monophosphate dehydrogenase 2
AR	COC1=C(C=CC(=C1)C=CC(=O)O)O	ferulic acid	CA4	P22748	Carbonic anhydrase 4
AR	COC1=C(C=CC(=C1)C=CC(=O)O)O	ferulic acid	F3	P13726	Tissue factor
AR	COC1=C(C=CC(=C1)C=CC(=O)O)O	ferulic acid	IGFBP3	P17936	Insulin-like growth factor-binding protein 3
AR	COC1=C(C=CC(=C1)C=CC(=O)O)O	ferulic acid	PTGER3	P43115	Prostaglandin E2 receptor EP3 subtype
AR	COC1=C(C=CC(=C1)C=CC(=O)O)O	ferulic acid	PTGS2	P35354	Prostaglandin G/H synthase 2
AR	COC1=C(C=CC(=C1)C=CC(=O)O)O	ferulic acid	MAOA	P21397	Amine oxidase [flavin-containing] A
AR	COC1=C(C=CC(=C1)C=CC(=O)O)O	ferulic acid	CA13	Q8N1Q1	Carbonic anhydrase 13
AR	COC1=C(C=CC(=C1)C=CC(=O)O)O	ferulic acid	MAPT	P10636	Microtubule-associated protein tau
AR	COC1=C(C=CC(=C1)C=CC(=O)O)O	ferulic acid	RXRA	P19793	Retinoic acid receptor RXR-alpha
AR	COC1=C(C=CC(=C1)C=CC(=O)O)O	ferulic acid	IMPDH1	P20839	Inosine-5'-monophosphate dehydrogenase 1
AR	COC1=C(C=CC(=C1)C=CC(=O)O)O	ferulic acid	HDAC2	Q92769	Histone deacetylase 2
AR	COC1=C(C=CC(=C1)C=CC(=O)O)O	ferulic acid	LTB4R	Q15722	Leukotriene B4 receptor 1
AR	COC1=C(C=CC(=C1)C=CC(=O)O)O	ferulic acid	EIF4H	Q15056	Eukaryotic translation initiation factor 4H
AR	COC1=C(C=CC(=C1)C=CC(=O)O)O	ferulic acid	IGFBP5	P24593	Insulin-like growth factor-binding protein 5
AR	COC1=C(C=CC(=C1)C=CC(=O)O)O	ferulic acid	TRPV1	Q8NER1	Transient receptor potential cation channel subfamily V member 1
AR	COC1=C(C=CC(=C1)C=CC(=O)O)O	ferulic acid	CA5B	Q9Y2D0	Carbonic anhydrase 5B, mitochondrial
AR	COC1=C(C=CC(=C1)C=CC(=O)O)O	ferulic acid	PIM1	P11309	Serine/threonine-protein kinase pim-1
AR	COC1=C(C=CC(=C1)C=CC(=O)O)O	ferulic acid	SLC22A3	O75751	Solute carrier family 22 member 3
AR	COC1=C(C=CC(=C1)C=CC(=O)O)O	ferulic acid	MIF	P14174	Macrophage migration inhibitory factor
AR	COC1=C(C=CC(=C1)C=CC(=O)O)O	ferulic acid	PTGS1	P23219	Prostaglandin G/H synthase 1
AR	COC1=C(C=CC(=C1)C=CC(=O)O)O	ferulic acid	DYRK3	O43781	Dual specificity tyrosine-phosphorylation-regulated kinase 3
AR	COC1=C(C=CC(=C1)C=CC(=O)O)O	ferulic acid	BRSK1	Q8TDC3	Serine/threonine-protein kinase BRSK1
AR	COC1=C(C=CC(=C1)C=CC(=O)O)O	ferulic acid	DYRK1A	Q13627	Dual specificity tyrosine-phosphorylation-regulated kinase 1A
AR	COC1=C(C=CC(=C1)C=CC(=O)O)O	ferulic acid	PTPN6	P29350	Tyrosine-protein phosphatase non-receptor type 6
AR	COC1=C(C=CC(=C1)C=CC(=O)O)O	ferulic acid	CAMK2B	Q13554	Calcium/calmodulin-dependent protein kinase type II subunit beta
AR	COC1=C(C=CC(=C1)C=CC(=O)O)O	ferulic acid	GCGR	P47871	Glucagon receptor
AR	COC1=C(C=CC(=C1)C=CC(=O)O)O	ferulic acid	MCL1	Q07820	Induced myeloid leukemia cell differentiation protein Mcl-1
AR	COC1=C(C=CC(=C1)C=CC(=O)O)O	ferulic acid	SGK2	Q9HBY8	Serine/threonine-protein kinase Sgk2
AR	COC1=C(C=CC(=C1)C=CC(=O)O)O	ferulic acid	ALOX12	P18054	Arachidonate 12-lipoxygenase, 12S-type
AR	COC1=C(C=CC(=C1)C=CC(=O)O)O	ferulic acid	HDAC1	Q13547	Histone deacetylase 1
AR	COC1=C(C=CC(=C1)C=CC(=O)O)O	ferulic acid	CSNK1G3	Q9Y6M4	Casein kinase I isoform gamma-3
AR	COC1=C(C=CC(=C1)C=CC(=O)O)O	ferulic acid	EBP	Q15125	3-beta-hydroxysteroid-Delta(8),Delta(7)-isomerase
AR	COC1=C(C=CC(=C1)C=CC(=O)O)O	ferulic acid	KCNMA1	Q12791	Calcium-activated potassium channel subunit alpha-1
AR	COC1=C(C=CC(=C1)C=CC(=O)O)O	ferulic acid	SENP7	Q9BQF6	Sentrin-specific protease 7
AR	COC1=C(C=CC(=C1)C=CC(=O)O)O	ferulic acid	ABCB1	P08183	Multidrug resistance protein 1
AR	COC1=C(C=CC(=C1)C=CC(=O)O)O	ferulic acid	PHKG2	P15735	Phosphorylase b kinase gamma catalytic chain, liver/testis isoform
AR	COC1=C(C=CC(=C1)C=CC(=O)O)O	ferulic acid	ALOX15	P16050	Arachidonate 15-lipoxygenase
AR	COC1=C(C=CC(=C1)C=CC(=O)O)O	ferulic acid	HSD17B3	P37058	Testosterone 17-beta-dehydrogenase 3
AR	COC1=C(C=CC(=C1)C=CC(=O)O)O	ferulic acid	DAPK3	O43293	Death-associated protein kinase 3
AR	COC1=C(C=CC(=C1)C=CC(=O)O)O	ferulic acid	TSSK2	Q96PF2	Testis-specific serine/threonine-protein kinase 2
AR	COC1=C(C=CC(=C1)C=CC(=O)O)O	ferulic acid	CAMK2D	Q13557	Calcium/calmodulin-dependent protein kinase type II subunit delta
AR	COC1=C(C=CC(=C1)C=CC(=O)O)O	ferulic acid	STK17A	Q9UEE5	Serine/threonine-protein kinase 17A
AR	COC1=C(C=CC(=C1)C=CC(=O)O)O	ferulic acid	MKNK2	Q9HBH9	MAP kinase-interacting serine/threonine-protein kinase 2
AR	COC1=C(C=CC(=C1)C=CC(=O)O)O	ferulic acid	XBP1	P17861	X-box-binding protein 1
AR	COC1=C(C=CC(=C1)C=CC(=O)O)O	ferulic acid	NOX4	Q9NPH5	NADPH oxidase 4
AR	COC1=C(C=CC(=C1)C=CC(=O)O)O	ferulic acid	HDAC8	Q9BY41	Histone deacetylase 8
AR	COC1=C(C=CC(=C1)C=CC(=O)O)O	ferulic acid	DNM1	Q05193	Dynamin-1
AR	COC1=CC(=CC(=C1O)OC)C2C3COC(C3CO2)C4=CC(=C(C(=C4)OC)O)OC	syringaresinol	NFE2L2	Q16236	Nuclear factor erythroid 2-related factor 2
AR	COC1=CC(=CC(=C1O)OC)C2C3COC(C3CO2)C4=CC(=C(C(=C4)OC)O)OC	syringaresinol	CYP1B1	Q16678	Cytochrome P450 1B1
AR	COC1=CC(=CC(=C1O)OC)C2C3COC(C3CO2)C4=CC(=C(C(=C4)OC)O)OC	syringaresinol	TAS2R31	P59538	Taste receptor type 2 member 31
AR	COC1=CC(=CC(=C1O)OC)C2C3COC(C3CO2)C4=CC(=C(C(=C4)OC)O)OC	syringaresinol	TOP2B	Q02880	DNA topoisomerase 2-beta
AR	COC1=CC(=CC(=C1O)OC)C2C3COC(C3CO2)C4=CC(=C(C(=C4)OC)O)OC	syringaresinol	NR0B1	P51843	Nuclear receptor subfamily 0 group B member 1
AR	COC1=CC(=CC(=C1O)OC)C2C3COC(C3CO2)C4=CC(=C(C(=C4)OC)O)OC	syringaresinol	SHBG	P04278	Sex hormone-binding globulin
AR	COC1=C(C=CC(=C1)CC2COC(C2CO)C3=CC(=C(C=C3)O)OC)O	lariciresinol	NFE2L2	Q16236	Nuclear factor erythroid 2-related factor 2
AR	COC1=C(C=CC(=C1)CC2COC(C2CO)C3=CC(=C(C=C3)O)OC)O	lariciresinol	PDE9A	O76083	High affinity cGMP-specific 3',5'-cyclic phosphodiesterase 9A
AR	COC1=C(C=CC(=C1)CC2COC(C2CO)C3=CC(=C(C=C3)O)OC)O	lariciresinol	GLO1	Q04760	Lactoylglutathione lyase
AR	COC1=C(C=CC(=C1)CC2COC(C2CO)C3=CC(=C(C=C3)O)OC)O	lariciresinol	SHBG	P04278	Sex hormone-binding globulin
AR	COC1=C(C=CC(=C1)CC2COC(C2CO)C3=CC(=C(C=C3)O)OC)O	lariciresinol	PTPN7	P35236	Tyrosine-protein phosphatase non-receptor type 7
AR	COC1=C(C=CC(=C1)CC2COC(C2CO)C3=CC(=C(C=C3)O)OC)O	lariciresinol	DUSP3	P51452	Dual specificity protein phosphatase 3
AR	COC1=C(C=CC(=C1)CC2COC(C2CO)C3=CC(=C(C=C3)O)OC)O	lariciresinol	TTR	P02766	Transthyretin
AR	COC1=C(C=CC(=C1)CC2COC(C2CO)C3=CC(=C(C=C3)O)OC)O	lariciresinol	DHCR7	Q9UBM7	7-dehydrocholesterol reductase
AR	COC1=C(C=CC(=C1)CC2COC(C2CO)C3=CC(=C(C=C3)O)OC)O	lariciresinol	SLC5A2	P31639	Sodium/glucose cotransporter 2
AR	COC1=C(C=CC(=C1)CC2COC(C2CO)C3=CC(=C(C=C3)O)OC)O	lariciresinol	SLC22A3	O75751	Solute carrier family 22 member 3
AR	COC1=C(C=CC(=C1)CC2COC(C2CO)C3=CC(=C(C=C3)O)OC)O	lariciresinol	QDPR	P09417	Dihydropteridine reductase
AR	COC1=C(C=CC(=C1)CC2COC(C2CO)C3=CC(=C(C=C3)O)OC)O	lariciresinol	CISD1	Q9NZ45	CDGSH iron-sulfur domain-containing protein 1
AR	COC1=C(C=CC(=C1)CC2COC(C2CO)C3=CC(=C(C=C3)O)OC)O	lariciresinol	SLC5A1	P13866	Sodium/glucose cotransporter 1
AR	COC1=C(C=CC(=C1)CC2COC(C2CO)C3=CC(=C(C=C3)O)OC)O	lariciresinol	ODC1	P11926	Ornithine decarboxylase
AR	COC1=C(C=CC(=C1)CC2COC(C2CO)C3=CC(=C(C=C3)O)OC)O	lariciresinol	ALOX12	P18054	Arachidonate 12-lipoxygenase, 12S-type
AR	COC1=C(C=CC(=C1)CC2COC(C2CO)C3=CC(=C(C=C3)O)OC)O	lariciresinol	PLAA	Q9Y263	Phospholipase A-2-activating protein
AR	CC1C(C(C(C(O1)OC2C(C(C(OC2OC3C(C(C(OC3OC4CCC5(C(C4(C)CO)CCC6(C5CC=C7C6(CCC8(C7CC(CC8O)(C)C)C)C)C)C)C(=O)O)O)O)CO)O)O)O)O)O	soyasaponin I	PTPN2	P17706	Tyrosine-protein phosphatase non-receptor type 2
AR	CC1C(C(C(C(O1)OC2C(C(C(OC2OC3C(C(C(OC3OC4CCC5(C(C4(C)CO)CCC6(C5CC=C7C6(CCC8(C7CC(CC8O)(C)C)C)C)C)C)C(=O)O)O)O)CO)O)O)O)O)O	soyasaponin I	CD81	P60033	CD81 antigen
AR	CC1C(C(C(C(O1)OC2C(C(C(OC2OC3C(C(C(OC3OC4CCC5(C(C4(C)CO)CCC6(C5CC=C7C6(CCC8(C7CC(CC8O)(C)C)C)C)C)C)C(=O)O)O)O)CO)O)O)O)O)O	soyasaponin I	PTPN1	P18031	Tyrosine-protein phosphatase non-receptor type 1
AR	CC1C(C(C(C(O1)OC2C(C(C(OC2OC3C(C(C(OC3OC4CCC5(C(C4(C)CO)CCC6(C5CC=C7C6(CCC8(C7CC(CC8O)(C)C)C)C)C)C)C(=O)O)O)O)CO)O)O)O)O)O	soyasaponin I	FGF1	P05230	Fibroblast growth factor 1
AR	CC1C(C(C(C(O1)OC2C(C(C(OC2OC3C(C(C(OC3OC4CCC5(C(C4(C)CO)CCC6(C5CC=C7C6(CCC8(C7CC(CC8O)(C)C)C)C)C)C)C(=O)O)O)O)CO)O)O)O)O)O	soyasaponin I	PLCG1	P19174	1-phosphatidylinositol 4,5-bisphosphate phosphodiesterase gamma-1
AR	CC1C(C(C(C(O1)OC2C(C(C(OC2OC3C(C(C(OC3OC4CCC5(C(C4(C)CO)CCC6(C5CC=C7C6(CCC8(C7CC(CC8O)(C)C)C)C)C)C)C(=O)O)O)O)CO)O)O)O)O)O	soyasaponin I	PTPN6	P29350	Tyrosine-protein phosphatase non-receptor type 6
AR	CC1C(C(C(C(O1)OC2C(C(C(OC2OC3C(C(C(OC3OC4CCC5(C(C4(C)CO)CCC6(C5CC=C7C6(CCC8(C7CC(CC8O)(C)C)C)C)C)C)C(=O)O)O)O)CO)O)O)O)O)O	soyasaponin I	AKR1B10	O60218	Aldo-keto reductase family 1 member B10
AR	CC1C(C(C(C(O1)OC2C(C(C(OC2OC3C(C(C(OC3OC4CCC5(C(C4(C)CO)CCC6(C5CC=C7C6(CCC8(C7CC(CC8O)(C)C)C)C)C)C)C(=O)O)O)O)CO)O)O)O)O)O	soyasaponin I	FGF2	P09038	Fibroblast growth factor 2
AR	CC1C(C(C(C(O1)OC2C(C(C(OC2OC3C(C(C(OC3OC4CCC5(C(C4(C)CO)CCC6(C5CC=C7C6(CCC8(C7CC(CC8O)(C)C)C)C)C)C)C(=O)O)O)O)CO)O)O)O)O)O	soyasaponin I	IL2	P60568	Interleukin-2
AR	CC1C(C(C(C(O1)OC2C(C(C(OC2OC3C(C(C(OC3OC4CCC5(C(C4(C)CO)CCC6(C5CC=C7C6(CCC8(C7CC(CC8O)(C)C)C)C)C)C)C(=O)O)O)O)CO)O)O)O)O)O	soyasaponin I	SLCO1B1	Q9Y6L6	Solute carrier organic anion transporter family member 1B1
AR	CC1C(C(C(C(O1)OC2C(C(C(OC2OC3C(C(C(OC3OC4CCC5(C(C4(C)CO)CCC6(C5CC=C7C6(CCC8(C7CC(CC8O)(C)C)C)C)C)C)C(=O)O)O)O)CO)O)O)O)O)O	soyasaponin I	ACP1	P24666	Low molecular weight phosphotyrosine protein phosphatase
AR	CC1C(C(C(C(O1)OC2C(C(C(OC2OC3C(C(C(OC3OC4CCC5(C(C4(C)CO)CCC6(C5CC=C7C6(CCC8(C7CC(CC8O)(C)C)C)C)C)C)C(=O)O)O)O)CO)O)O)O)O)O	soyasaponin I	P4HB	P07237	Protein disulfide-isomerase
AR	CC1C(C(C(C(O1)OC2C(C(C(OC2OC3C(C(C(OC3OC4CCC5(C(C4(C)CO)CCC6(C5CC=C7C6(CCC8(C7CC(CC8O)(C)C)C)C)C)C)C(=O)O)O)O)CO)O)O)O)O)O	soyasaponin I	POLB	P06746	DNA polymerase beta
AR	CC1C(C(C(C(O1)OC2C(C(C(OC2OC3C(C(C(OC3OC4CCC5(C(C4(C)CO)CCC6(C5CC=C7C6(CCC8(C7CC(CC8O)(C)C)C)C)C)C)C(=O)OC)O)O)CO)O)O)O)O)O	methyl azukisaponin V	PTPN2	P17706	Tyrosine-protein phosphatase non-receptor type 2
AR	CC1C(C(C(C(O1)OC2C(C(C(OC2OC3C(C(C(OC3OC4CCC5(C(C4(C)CO)CCC6(C5CC=C7C6(CCC8(C7CC(CC8O)(C)C)C)C)C)C)C(=O)OC)O)O)CO)O)O)O)O)O	methyl azukisaponin V	CD81	P60033	CD81 antigen
AR	CC1C(C(C(C(O1)OC2C(C(C(OC2OC3C(C(C(OC3OC4CCC5(C(C4(C)CO)CCC6(C5CC=C7C6(CCC8(C7CC(CC8O)(C)C)C)C)C)C)C(=O)OC)O)O)CO)O)O)O)O)O	methyl azukisaponin V	PTPN1	P18031	Tyrosine-protein phosphatase non-receptor type 1
AR	CC1C(C(C(C(O1)OC2C(C(C(OC2OC3C(C(C(OC3OC4CCC5(C(C4(C)CO)CCC6(C5CC=C7C6(CCC8(C7CC(CC8O)(C)C)C)C)C)C)C(=O)OC)O)O)CO)O)O)O)O)O	methyl azukisaponin V	PTPN6	P29350	Tyrosine-protein phosphatase non-receptor type 6
AR	CC1C(C(C(C(O1)OC2C(C(C(OC2OC3C(C(C(OC3OC4CCC5(C(C4(C)CO)CCC6(C5CC=C7C6(CCC8(C7CC(CC8O)(C)C)C)C)C)C)C(=O)OC)O)O)CO)O)O)O)O)O	methyl azukisaponin V	PLCG1	P19174	1-phosphatidylinositol 4,5-bisphosphate phosphodiesterase gamma-1
AR	CC1C(C(C(C(O1)OC2C(C(C(OC2OC3C(C(C(OC3OC4CCC5(C(C4(C)CO)CCC6(C5CC=C7C6(CCC8(C7CC(CC8O)(C)C)C)C)C)C)C(=O)OC)O)O)CO)O)O)O)O)O	methyl azukisaponin V	FGF1	P05230	Fibroblast growth factor 1
AR	CC1C(C(C(C(O1)OC2C(C(C(OC2OC3C(C(C(OC3OC4CCC5(C(C4(C)CO)CCC6(C5CC=C7C6(CCC8(C7CC(CC8O)(C)C)C)C)C)C)C(=O)OC)O)O)CO)O)O)O)O)O	methyl azukisaponin V	AKR1B10	O60218	Aldo-keto reductase family 1 member B10
AR	CC1C(C(C(C(O1)OC2C(C(C(OC2OC3C(C(C(OC3OC4CCC5(C(C4(C)CO)CCC6(C5CC=C7C6(CCC8(C7CC(CC8O)(C)C)C)C)C)C)C(=O)OC)O)O)CO)O)O)O)O)O	methyl azukisaponin V	FGF2	P09038	Fibroblast growth factor 2
AR	CC1C(C(C(C(O1)OC2C(C(C(OC2OC3C(C(C(OC3OC4CCC5(C(C4(C)CO)CCC6(C5CC=C7C6(CCC8(C7CC(CC8O)(C)C)C)C)C)C)C(=O)OC)O)O)CO)O)O)O)O)O	methyl azukisaponin V	ACP1	P24666	Low molecular weight phosphotyrosine protein phosphatase
AR	CC1C(C(C(C(O1)OC2C(C(C(OC2OC3C(C(C(OC3OC4CCC5(C(C4(C)CO)CCC6(C5CC=C7C6(CCC8(C7CC(CC8O)(C)C)C)C)C)C)C(=O)OC)O)O)CO)O)O)O)O)O	methyl azukisaponin V	P4HB	P07237	Protein disulfide-isomerase
AR	CCCCCCCCCCCCCCCC(=O)O	hexadecanoic acid	FABP3	P05413	Fatty acid-binding protein, heart
AR	CCCCCCCCCCCCCCCC(=O)O	hexadecanoic acid	FABP5	Q01469	Fatty acid-binding protein, epidermal
AR	CCCCCCCCCCCCCCCC(=O)O	hexadecanoic acid	FABP2	P12104	Fatty acid-binding protein, intestinal
AR	CCCCCCCCCCCCCCCC(=O)O	hexadecanoic acid	TLR2	O60603	Toll-like receptor 2
AR	CCCCCCCCCCCCCCCC(=O)O	hexadecanoic acid	SLC22A6	Q4U2R8	Solute carrier family 22 member 6
AR	CCCCCCCCCCCCCCCC(=O)O	hexadecanoic acid	SLC22A8	Q8TCC7	Solute carrier family 22 member 8
AR	CCCCCCCCCCCCCCCC(=O)O	hexadecanoic acid	FABP4	P15090	Fatty acid-binding protein, adipocyte
AR	CCCCCCCCCCCCCCCC(=O)O	hexadecanoic acid	PPARA	Q07869	Peroxisome proliferator-activated receptor alpha
AR	CCCCCCCCCCCCCCCC(=O)O	hexadecanoic acid	PPARD	Q03181	Peroxisome proliferator-activated receptor delta
AR	CCCCCCCCCCCCCCCC(=O)O	hexadecanoic acid	PLA2G4B	P0C869	Cytosolic phospholipase A2 beta
AR	CCCCCCCCCCCCCCCC(=O)O	hexadecanoic acid	OXER1	Q8TDS5	Oxoeicosanoid receptor 1
AR	CCCCCCCCCCCCCCCC(=O)O	hexadecanoic acid	DNM1	Q05193	Dynamin-1
AR	CCCCCCCCCCCCCCCC(=O)O	hexadecanoic acid	KDM2A	Q9Y2K7	Lysine-specific demethylase 2A
AR	CCCCCCCCCCCCCCCC(=O)O	hexadecanoic acid	PHF8	Q9UPP1	Histone lysine demethylase PHF8
AR	CCCCCCCCCCCCCCCC(=O)O	hexadecanoic acid	GNAI1	P63096	Guanine nucleotide-binding protein G(i) subunit alpha-1
AR	CCCCCCCCCCCCCCCC(=O)O	hexadecanoic acid	GNAI3	P08754	Guanine nucleotide-binding protein G(k) subunit alpha
AR	CCCCCCCCCCCCCCCC(=O)O	hexadecanoic acid	KDM7A	Q6ZMT4	Lysine-specific demethylase 7A
AR	CCCCCCCCCCCCCCCC(=O)O	hexadecanoic acid	CYP4F2	P78329	Phylloquinone omega-hydroxylase CYP4F2
AR	CCCCCCCCCCCCCCCC(=O)O	hexadecanoic acid	CES2	O00748	Cocaine esterase
AR	CCCCCCCCCCCCCCCC(=O)O	hexadecanoic acid	LPAR4	Q99677	Lysophosphatidic acid receptor 4
AR	CCCCCCCCCCCCCCCC(=O)O	hexadecanoic acid	LPAR6	P43657	Lysophosphatidic acid receptor 6
AR	CCCCCCCCCCCCCCCC(=O)O	hexadecanoic acid	COL4A3BP	Q9Y5P4	Collagen type IV alpha-3-binding protein
AR	CCCCCCCCCCCCCCCC(=O)O	hexadecanoic acid	ACER2	Q5QJU3	Alkaline ceramidase 2
AR	CCCCCCCCCCCCCCCC(=O)O	hexadecanoic acid	KDM5C	P41229	Lysine-specific demethylase 5C
AR	CCCCCCCCCCCCCCCC(=O)O	hexadecanoic acid	FABP1	P07148	Fatty acid-binding protein, liver
AR	CCCCCCCCCCCCCCCC(=O)O	hexadecanoic acid	GNAO1	P09471	Guanine nucleotide-binding protein G(o) subunit alpha
AR	CCCCCCCCCCCCCCCC(=O)O	hexadecanoic acid	ADH7	P40394	Alcohol dehydrogenase class 4 mu/sigma chain
AR	CCCCCCCCCCCCCCCC(=O)O	hexadecanoic acid	SLC25A20	O43772	Mitochondrial carnitine/acylcarnitine carrier protein
AR	CCCCCCCCCCCCCCCC(=O)O	hexadecanoic acid	CES1	P23141	Liver carboxylesterase 1
AR	CCCCCCCCCCCCCCCC(=O)O	hexadecanoic acid	LPAR3	Q9UBY5	Lysophosphatidic acid receptor 3
AR	CCCCCCCCCCCCCCCC(=O)O	hexadecanoic acid	KDM4A	O75164	Lysine-specific demethylase 4A
AR	CCCCCCCCCCCCCCCC(=O)O	hexadecanoic acid	POLL	Q9UGP5	DNA polymerase lambda
AR	CCCCCCCCCCCCCCCC(=O)O	hexadecanoic acid	POLM	Q9NP87	DNA-directed DNA/RNA polymerase mu
AR	CCCCCCCCCCCCCCCC(=O)O	hexadecanoic acid	PLA2G2C	Q5R387	Putative inactive group IIC secretory phospholipase A2
AR	CCCCCCCCCCCCCCCC(=O)O	hexadecanoic acid	SLCO2A1	Q92959	Solute carrier organic anion transporter family member 2A1
AR	CCCCCCCCCCCCCCCC(=O)O	hexadecanoic acid	ENPP2	Q13822	Ectonucleotide pyrophosphatase/phosphodiesterase family member 2
AR	CCCCCCCCCCCCCCCC(=O)O	hexadecanoic acid	GSTK1	Q9Y2Q3	Glutathione S-transferase kappa 1
AR	CCCCCCCCCCCCCCCC(=O)O	hexadecanoic acid	PAM	P19021	Peptidyl-glycine alpha-amidating monooxygenase
AR	CCCCCCCCCCCCCCCC(=O)O	hexadecanoic acid	FAAH	O00519	Fatty-acid amide hydrolase 1
AR	CCCCCCCCCCCCCCCC(=O)O	hexadecanoic acid	LPAR5	Q9H1C0	Lysophosphatidic acid receptor 5
AR	CCCCCCCCCCCCCCCC(=O)O	hexadecanoic acid	NAAA	Q02083	N-acylethanolamine-hydrolyzing acid amidase
AR	CCCCCCCCCCCCCCCC(=O)O	hexadecanoic acid	ASAH1	Q13510	Acid ceramidase
AR	CCCCCCCCCCCCCCCC(=O)O	hexadecanoic acid	LPAR1	Q92633	Lysophosphatidic acid receptor 1
AR	CCCCCCCCCCCCCCCC(=O)O	hexadecanoic acid	BHMT	Q93088	Betaine--homocysteine S-methyltransferase 1
AR	CCCCCCCCCCCCCCCC(=O)O	hexadecanoic acid	S1PR2	O95136	Sphingosine 1-phosphate receptor 2
AR	CCCCCCCCCCCCCCCC(=O)O	hexadecanoic acid	PLA2G5	P39877	Calcium-dependent phospholipase A2
AR	CCCCCCCCCCCCCCCC(=O)O	hexadecanoic acid	GGPS1	O95749	Geranylgeranyl pyrophosphate synthase
AR	CCCCCCCCCCCCCCCC(=O)O	hexadecanoic acid	CDC25C	P30307	M-phase inducer phosphatase 3
AR	CCCCCCCCCCCCCCCC(=O)O	hexadecanoic acid	LPAR2	Q9HBW0	Lysophosphatidic acid receptor 2
AR	CCCCCCCCCCCCCCCC(=O)O	hexadecanoic acid	KDM4C	Q9H3R0	Lysine-specific demethylase 4C
AR	CCCCCCCCCCCCCCCC(=O)O	hexadecanoic acid	POLH	Q9Y253	DNA polymerase eta
AR	CCCCCCCCCCCCCCCC(=O)O	hexadecanoic acid	FDPS	P14324	Farnesyl pyrophosphate synthase
AR	CCCCCCCCCCCCCCCC(=O)O	hexadecanoic acid	BBOX1	O75936	Gamma-butyrobetaine dioxygenase
AR	CCCCCCCCCCCCCCCC(=O)O	hexadecanoic acid	GABBR2	O75899	Gamma-aminobutyric acid type B receptor subunit 2
AR	CCCCCCCCCCCCCCCC(=O)O	hexadecanoic acid	SMPD2	O60906	Sphingomyelin phosphodiesterase 2
AR	CCCCCCCCCCCCCCCC(=O)O	hexadecanoic acid	SELL	P14151	L-selectin
AR	CCCCCCCCCCCCCCCC(=O)O	hexadecanoic acid	SLC6A11	P48066	Sodium- and chloride-dependent GABA transporter 3
AR	CCCCCCCCCCCCCCCC(=O)O	hexadecanoic acid	PLA2G4C	Q9UP65	Cytosolic phospholipase A2 gamma
AR	CCCCCCCCCCCCCCCC(=O)O	hexadecanoic acid	ACP1	P24666	Low molecular weight phosphotyrosine protein phosphatase
AR	CCCCCCCCCCCCCCCC(=O)O	hexadecanoic acid	GSTM1	P09488	Glutathione S-transferase Mu 1
AR	CCCCCCCCCCCCCCCC(=O)O	hexadecanoic acid	ADH1B	P00325	Alcohol dehydrogenase 1B
AR	CCCCCCCCCCCCCCCC(=O)O	hexadecanoic acid	POLK	Q9UBT6	DNA polymerase kappa
AR	CCCCCCCCCCCCCCCC(=O)O	hexadecanoic acid	LTB4R	Q15722	Leukotriene B4 receptor 1
AR	CCCCCCCCCCCCCCCC(=O)O	hexadecanoic acid	NOD1	Q9Y239	Nucleotide-binding oligomerization domain-containing protein 1
AR	CCCCCCCCCCCCCCCC(=O)O	hexadecanoic acid	HMGCR	P04035	3-hydroxy-3-methylglutaryl-coenzyme A reductase
AR	CCCCCCCCCCCCCCCC(=O)O	hexadecanoic acid	RARB	P10826	Retinoic acid receptor beta
AR	CCCCCCCCCCCCCCCC(=O)O	hexadecanoic acid	S1PR3	Q99500	Sphingosine 1-phosphate receptor 3
AR	CCCCCCCCCCCCCCCC(=O)O	hexadecanoic acid	GSR	P00390	Glutathione reductase, mitochondrial
AR	CCCCCCCCCCCCCCCC(=O)O	hexadecanoic acid	THRB	P10828	Thyroid hormone receptor beta
AR	CCCCCCCCCCCCCCCC(=O)O	hexadecanoic acid	EPHX2	P34913	Bifunctional epoxide hydrolase 2
AR	CCCCCCCCCCCCCCCC(=O)O	hexadecanoic acid	KDM6B	O15054	Lysine-specific demethylase 6B
AR	CCCCCCCCCCCCCCCC(=O)O	hexadecanoic acid	CDC25B	P30305	M-phase inducer phosphatase 2
AR	CCCCCCCCCCCCCCCC(=O)O	hexadecanoic acid	KDM4E	B2RXH2	Lysine-specific demethylase 4E
AR	CCCCCCCCCCCCCCCC(=O)O	hexadecanoic acid	SELP	P16109	P-selectin
AR	CCCCCCCCCCCCCCCC(=O)O	hexadecanoic acid	THRA	P10827	Thyroid hormone receptor alpha
AR	CCCCCCCCCCCCCCCC(=O)O	hexadecanoic acid	CDC25A	P30304	M-phase inducer phosphatase 1
AR	CCCCCCCCCCCCCCCC(=O)O	hexadecanoic acid	ENPEP	Q07075	Glutamyl aminopeptidase
AR	CCCCCCCCCCCCCCCC(=O)O	hexadecanoic acid	SLC22A1	O15245	Solute carrier family 22 member 1
AR	CCCCCCCCCCCCCCCC(=O)O	hexadecanoic acid	TBXAS1	P24557	Thromboxane-A synthase
AR	CCCCCCCCCCCCCCCC(=O)O	hexadecanoic acid	S1PR4	O95977	Sphingosine 1-phosphate receptor 4
AR	CCCCCCCCCCCCCCCC(=O)O	hexadecanoic acid	PTGIR	P43119	Prostacyclin receptor
AR	CCCCCCCCCCCCCCCC(=O)O	hexadecanoic acid	GRIK3	Q13003	Glutamate receptor ionotropic, kainate 3
AR	CCCCCCCCCCCCCCCC(=O)O	hexadecanoic acid	PPARG	P37231	Peroxisome proliferator-activated receptor gamma
AR	CCCCCCCCCCCCCCCC(=O)O	hexadecanoic acid	PRKCA	P17252	Protein kinase C alpha type
AR	CCCCCCCCCCCCCCCC(=O)O	hexadecanoic acid	ADH1C	P00326	Alcohol dehydrogenase 1C
AR	CCCCCCCCCCCCCCCC(=O)O	hexadecanoic acid	GABBR1	Q9UBS5	Gamma-aminobutyric acid type B receptor subunit 1
AR	CCCCCCCCCCCCCCCC(=O)O	hexadecanoic acid	PLA2G2A	P14555	Phospholipase A2, membrane associated
AR	CCCCCCCCCCCCCCCC(=O)O	hexadecanoic acid	ADH1A	P07327	Alcohol dehydrogenase 1A
AR	CCCCCCCCCCCCCCCC(=O)O	hexadecanoic acid	POLB	P06746	DNA polymerase beta
AR	CCCCCCCCCCCCCCCC(=O)O	hexadecanoic acid	GBA	P04062	Glucosylceramidase
AR	CCCCCCCCCCCCCCCC(=O)O	hexadecanoic acid	GRIK5	Q16478	Glutamate receptor ionotropic, kainate 5
AR	CCCCCCCCCCCCCCCC(=O)O	hexadecanoic acid	S1PR1	P21453	Sphingosine 1-phosphate receptor 1
AR	CCCCCCCCCCCCCCCC(=O)O	hexadecanoic acid	PTGER2	P43116	Prostaglandin E2 receptor EP2 subtype
AR	CCCCCCCCCCCCCCCC(=O)O	hexadecanoic acid	FOLH1	Q04609	Glutamate carboxypeptidase 2
AR	CCCCCCCCCCCCCCCC(=O)O	hexadecanoic acid	TBXA2R	P21731	Thromboxane A2 receptor
AR	CCCCCCCCCCCCCCCC(=O)O	hexadecanoic acid	S1PR5	Q9H228	Sphingosine 1-phosphate receptor 5
AR	CCCCCCCCCCCCCCCC(=O)O	hexadecanoic acid	HSD17B3	P37058	Testosterone 17-beta-dehydrogenase 3
AR	CCCCCCCCCCCCCCCC(=O)O	hexadecanoic acid	GABRR1	P24046	Gamma-aminobutyric acid receptor subunit rho-1
AR	CCCCCCCCCCCCCCCC(=O)O	hexadecanoic acid	FFAR4	Q5NUL3	Free fatty acid receptor 4
AR	CCCCCCCCCCCCCCCC(=O)O	hexadecanoic acid	ATG4B	Q9Y4P1	Cysteine protease ATG4B
AR	CCCCCCCCCCCCCCCC(=O)O	hexadecanoic acid	GSTA1	P08263	Glutathione S-transferase A1
AR	CCCCCCCCCCCCCCCC(=O)O	hexadecanoic acid	TRPV1	Q8NER1	Transient receptor potential cation channel subfamily V member 1
AR	CCCCCCCCCCCCCCCC(=O)O	hexadecanoic acid	LAP3	P28838	Cytosol aminopeptidase
AR	CCCCCCCCCCCCCCCC(=O)O	hexadecanoic acid	PTGER4	P35408	Prostaglandin E2 receptor EP4 subtype
AR	CCCCCCCCCCCCCCCC(=O)O	hexadecanoic acid	PLA2G4A	P47712	Cytosolic phospholipase A2
AR	CCCCCCCCCCCCCCCC(=O)O	hexadecanoic acid	GRIK2	Q13002	Glutamate receptor ionotropic, kainate 2
AR	CCCCCCCCCCCCCCCC(=O)O	hexadecanoic acid	GRIK1	P39086	Glutamate receptor ionotropic, kainate 1
AR	CCCCCCCCCCCCCCCC(=O)O	hexadecanoic acid	GPR35	Q9HC97	G-protein coupled receptor 35
AR	CCCCCCCCCCCCCCCC(=O)O	hexadecanoic acid	PTGER3	P43115	Prostaglandin E2 receptor EP3 subtype
AR	CCCCCCCCCCCCCCCCCCCCCC(=O)O	docosanoic acid	FABP3	P05413	Fatty acid-binding protein, heart
AR	CCCCCCCCCCCCCCCCCCCCCC(=O)O	docosanoic acid	FABP5	Q01469	Fatty acid-binding protein, epidermal
AR	CCCCCCCCCCCCCCCCCCCCCC(=O)O	docosanoic acid	FABP2	P12104	Fatty acid-binding protein, intestinal
AR	CCCCCCCCCCCCCCCCCCCCCC(=O)O	docosanoic acid	TLR2	O60603	Toll-like receptor 2
AR	CCCCCCCCCCCCCCCCCCCCCC(=O)O	docosanoic acid	SLC22A6	Q4U2R8	Solute carrier family 22 member 6
AR	CCCCCCCCCCCCCCCCCCCCCC(=O)O	docosanoic acid	SLC22A8	Q8TCC7	Solute carrier family 22 member 8
AR	CCCCCCCCCCCCCCCCCCCCCC(=O)O	docosanoic acid	FABP4	P15090	Fatty acid-binding protein, adipocyte
AR	CCCCCCCCCCCCCCCCCCCCCC(=O)O	docosanoic acid	PPARA	Q07869	Peroxisome proliferator-activated receptor alpha
AR	CCCCCCCCCCCCCCCCCCCCCC(=O)O	docosanoic acid	PPARD	Q03181	Peroxisome proliferator-activated receptor delta
AR	CCCCCCCCCCCCCCCCCCCCCC(=O)O	docosanoic acid	PLA2G4B	P0C869	Cytosolic phospholipase A2 beta
AR	CCCCCCCCCCCCCCCCCCCCCC(=O)O	docosanoic acid	OXER1	Q8TDS5	Oxoeicosanoid receptor 1
AR	CCCCCCCCCCCCCCCCCCCCCC(=O)O	docosanoic acid	DNM1	Q05193	Dynamin-1
AR	CCCCCCCCCCCCCCCCCCCCCC(=O)O	docosanoic acid	KDM2A	Q9Y2K7	Lysine-specific demethylase 2A
AR	CCCCCCCCCCCCCCCCCCCCCC(=O)O	docosanoic acid	PHF8	Q9UPP1	Histone lysine demethylase PHF8
AR	CCCCCCCCCCCCCCCCCCCCCC(=O)O	docosanoic acid	GNAI1	P63096	Guanine nucleotide-binding protein G(i) subunit alpha-1
AR	CCCCCCCCCCCCCCCCCCCCCC(=O)O	docosanoic acid	GNAI3	P08754	Guanine nucleotide-binding protein G(k) subunit alpha
AR	CCCCCCCCCCCCCCCCCCCCCC(=O)O	docosanoic acid	KDM7A	Q6ZMT4	Lysine-specific demethylase 7A
AR	CCCCCCCCCCCCCCCCCCCCCC(=O)O	docosanoic acid	CYP4F2	P78329	Phylloquinone omega-hydroxylase CYP4F2
AR	CCCCCCCCCCCCCCCCCCCCCC(=O)O	docosanoic acid	CES2	O00748	Cocaine esterase
AR	CCCCCCCCCCCCCCCCCCCCCC(=O)O	docosanoic acid	LPAR4	Q99677	Lysophosphatidic acid receptor 4
AR	CCCCCCCCCCCCCCCCCCCCCC(=O)O	docosanoic acid	LPAR6	P43657	Lysophosphatidic acid receptor 6
AR	CCCCCCCCCCCCCCCCCCCCCC(=O)O	docosanoic acid	COL4A3BP	Q9Y5P4	Collagen type IV alpha-3-binding protein
AR	CCCCCCCCCCCCCCCCCCCCCC(=O)O	docosanoic acid	ACER2	Q5QJU3	Alkaline ceramidase 2
AR	CCCCCCCCCCCCCCCCCCCCCC(=O)O	docosanoic acid	KDM5C	P41229	Lysine-specific demethylase 5C
AR	CCCCCCCCCCCCCCCCCCCCCC(=O)O	docosanoic acid	FABP1	P07148	Fatty acid-binding protein, liver
AR	CCCCCCCCCCCCCCCCCCCCCC(=O)O	docosanoic acid	GNAO1	P09471	Guanine nucleotide-binding protein G(o) subunit alpha
AR	CCCCCCCCCCCCCCCCCCCCCC(=O)O	docosanoic acid	ADH7	P40394	Alcohol dehydrogenase class 4 mu/sigma chain
AR	CCCCCCCCCCCCCCCCCCCCCC(=O)O	docosanoic acid	SLC25A20	O43772	Mitochondrial carnitine/acylcarnitine carrier protein
AR	CCCCCCCCCCCCCCCCCCCCCC(=O)O	docosanoic acid	CES1	P23141	Liver carboxylesterase 1
AR	CCCCCCCCCCCCCCCCCCCCCC(=O)O	docosanoic acid	LPAR3	Q9UBY5	Lysophosphatidic acid receptor 3
AR	CCCCCCCCCCCCCCCCCCCCCC(=O)O	docosanoic acid	KDM4A	O75164	Lysine-specific demethylase 4A
AR	CCCCCCCCCCCCCCCCCCCCCC(=O)O	docosanoic acid	POLL	Q9UGP5	DNA polymerase lambda
AR	CCCCCCCCCCCCCCCCCCCCCC(=O)O	docosanoic acid	POLM	Q9NP87	DNA-directed DNA/RNA polymerase mu
AR	CCCCCCCCCCCCCCCCCCCCCC(=O)O	docosanoic acid	PLA2G2C	Q5R387	Putative inactive group IIC secretory phospholipase A2
AR	CCCCCCCCCCCCCCCCCCCCCC(=O)O	docosanoic acid	SLCO2A1	Q92959	Solute carrier organic anion transporter family member 2A1
AR	CCCCCCCCCCCCCCCCCCCCCC(=O)O	docosanoic acid	ENPP2	Q13822	Ectonucleotide pyrophosphatase/phosphodiesterase family member 2
AR	CCCCCCCCCCCCCCCCCCCCCC(=O)O	docosanoic acid	GSTK1	Q9Y2Q3	Glutathione S-transferase kappa 1
AR	CCCCCCCCCCCCCCCCCCCCCC(=O)O	docosanoic acid	PAM	P19021	Peptidyl-glycine alpha-amidating monooxygenase
AR	CCCCCCCCCCCCCCCCCCCCCC(=O)O	docosanoic acid	FAAH	O00519	Fatty-acid amide hydrolase 1
AR	CCCCCCCCCCCCCCCCCCCCCC(=O)O	docosanoic acid	LPAR5	Q9H1C0	Lysophosphatidic acid receptor 5
AR	CCCCCCCCCCCCCCCCCCCCCC(=O)O	docosanoic acid	NAAA	Q02083	N-acylethanolamine-hydrolyzing acid amidase
AR	CCCCCCCCCCCCCCCCCCCCCC(=O)O	docosanoic acid	ASAH1	Q13510	Acid ceramidase
AR	CCCCCCCCCCCCCCCCCCCCCC(=O)O	docosanoic acid	LPAR1	Q92633	Lysophosphatidic acid receptor 1
AR	CCCCCCCCCCCCCCCCCCCCCC(=O)O	docosanoic acid	BHMT	Q93088	Betaine--homocysteine S-methyltransferase 1
AR	CCCCCCCCCCCCCCCCCCCCCC(=O)O	docosanoic acid	S1PR2	O95136	Sphingosine 1-phosphate receptor 2
AR	CCCCCCCCCCCCCCCCCCCCCC(=O)O	docosanoic acid	PLA2G5	P39877	Calcium-dependent phospholipase A2
AR	CCCCCCCCCCCCCCCCCCCCCC(=O)O	docosanoic acid	GGPS1	O95749	Geranylgeranyl pyrophosphate synthase
AR	CCCCCCCCCCCCCCCCCCCCCC(=O)O	docosanoic acid	CDC25C	P30307	M-phase inducer phosphatase 3
AR	CCCCCCCCCCCCCCCCCCCCCC(=O)O	docosanoic acid	LPAR2	Q9HBW0	Lysophosphatidic acid receptor 2
AR	CCCCCCCCCCCCCCCCCCCCCC(=O)O	docosanoic acid	KDM4C	Q9H3R0	Lysine-specific demethylase 4C
AR	CCCCCCCCCCCCCCCCCCCCCC(=O)O	docosanoic acid	POLH	Q9Y253	DNA polymerase eta
AR	CCCCCCCCCCCCCCCCCCCCCC(=O)O	docosanoic acid	FDPS	P14324	Farnesyl pyrophosphate synthase
AR	CCCCCCCCCCCCCCCCCCCCCC(=O)O	docosanoic acid	BBOX1	O75936	Gamma-butyrobetaine dioxygenase
AR	CCCCCCCCCCCCCCCCCCCCCC(=O)O	docosanoic acid	GABBR2	O75899	Gamma-aminobutyric acid type B receptor subunit 2
AR	CCCCCCCCCCCCCCCCCCCCCC(=O)O	docosanoic acid	SMPD2	O60906	Sphingomyelin phosphodiesterase 2
AR	CCCCCCCCCCCCCCCCCCCCCC(=O)O	docosanoic acid	SELL	P14151	L-selectin
AR	CCCCCCCCCCCCCCCCCCCCCC(=O)O	docosanoic acid	SLC6A11	P48066	Sodium- and chloride-dependent GABA transporter 3
AR	CCCCCCCCCCCCCCCCCCCCCC(=O)O	docosanoic acid	PLA2G4C	Q9UP65	Cytosolic phospholipase A2 gamma
AR	CCCCCCCCCCCCCCCCCCCCCC(=O)O	docosanoic acid	ACP1	P24666	Low molecular weight phosphotyrosine protein phosphatase
AR	CCCCCCCCCCCCCCCCCCCCCC(=O)O	docosanoic acid	GSTM1	P09488	Glutathione S-transferase Mu 1
AR	CCCCCCCCCCCCCCCCCCCCCC(=O)O	docosanoic acid	ADH1B	P00325	Alcohol dehydrogenase 1B
AR	CCCCCCCCCCCCCCCCCCCCCC(=O)O	docosanoic acid	POLK	Q9UBT6	DNA polymerase kappa
AR	CCCCCCCCCCCCCCCCCCCCCC(=O)O	docosanoic acid	LTB4R	Q15722	Leukotriene B4 receptor 1
AR	CCCCCCCCCCCCCCCCCCCCCC(=O)O	docosanoic acid	NOD1	Q9Y239	Nucleotide-binding oligomerization domain-containing protein 1
AR	CCCCCCCCCCCCCCCCCCCCCC(=O)O	docosanoic acid	HMGCR	P04035	3-hydroxy-3-methylglutaryl-coenzyme A reductase
AR	CCCCCCCCCCCCCCCCCCCCCC(=O)O	docosanoic acid	RARB	P10826	Retinoic acid receptor beta
AR	CCCCCCCCCCCCCCCCCCCCCC(=O)O	docosanoic acid	S1PR3	Q99500	Sphingosine 1-phosphate receptor 3
AR	CCCCCCCCCCCCCCCCCCCCCC(=O)O	docosanoic acid	GSR	P00390	Glutathione reductase, mitochondrial
AR	CCCCCCCCCCCCCCCCCCCCCC(=O)O	docosanoic acid	THRB	P10828	Thyroid hormone receptor beta
AR	CCCCCCCCCCCCCCCCCCCCCC(=O)O	docosanoic acid	EPHX2	P34913	Bifunctional epoxide hydrolase 2
AR	CCCCCCCCCCCCCCCCCCCCCC(=O)O	docosanoic acid	KDM6B	O15054	Lysine-specific demethylase 6B
AR	CCCCCCCCCCCCCCCCCCCCCC(=O)O	docosanoic acid	CDC25B	P30305	M-phase inducer phosphatase 2
AR	CCCCCCCCCCCCCCCCCCCCCC(=O)O	docosanoic acid	KDM4E	B2RXH2	Lysine-specific demethylase 4E
AR	CCCCCCCCCCCCCCCCCCCCCC(=O)O	docosanoic acid	SELP	P16109	P-selectin
AR	CCCCCCCCCCCCCCCCCCCCCC(=O)O	docosanoic acid	THRA	P10827	Thyroid hormone receptor alpha
AR	CCCCCCCCCCCCCCCCCCCCCC(=O)O	docosanoic acid	CDC25A	P30304	M-phase inducer phosphatase 1
AR	CCCCCCCCCCCCCCCCCCCCCC(=O)O	docosanoic acid	ENPEP	Q07075	Glutamyl aminopeptidase
AR	CCCCCCCCCCCCCCCCCCCCCC(=O)O	docosanoic acid	SLC22A1	O15245	Solute carrier family 22 member 1
AR	CCCCCCCCCCCCCCCCCCCCCC(=O)O	docosanoic acid	TBXAS1	P24557	Thromboxane-A synthase
AR	CCCCCCCCCCCCCCCCCCCCCC(=O)O	docosanoic acid	S1PR4	O95977	Sphingosine 1-phosphate receptor 4
AR	CCCCCCCCCCCCCCCCCCCCCC(=O)O	docosanoic acid	PTGIR	P43119	Prostacyclin receptor
AR	CCCCCCCCCCCCCCCCCCCCCC(=O)O	docosanoic acid	GRIK3	Q13003	Glutamate receptor ionotropic, kainate 3
AR	CCCCCCCCCCCCCCCCCCCCCC(=O)O	docosanoic acid	PPARG	P37231	Peroxisome proliferator-activated receptor gamma
AR	CCCCCCCCCCCCCCCCCCCCCC(=O)O	docosanoic acid	PRKCA	P17252	Protein kinase C alpha type
AR	CCCCCCCCCCCCCCCCCCCCCC(=O)O	docosanoic acid	ADH1C	P00326	Alcohol dehydrogenase 1C
AR	CCCCCCCCCCCCCCCCCCCCCC(=O)O	docosanoic acid	GABBR1	Q9UBS5	Gamma-aminobutyric acid type B receptor subunit 1
AR	CCCCCCCCCCCCCCCCCCCCCC(=O)O	docosanoic acid	PLA2G2A	P14555	Phospholipase A2, membrane associated
AR	CCCCCCCCCCCCCCCCCCCCCC(=O)O	docosanoic acid	ADH1A	P07327	Alcohol dehydrogenase 1A
AR	CCCCCCCCCCCCCCCCCCCCCC(=O)O	docosanoic acid	POLB	P06746	DNA polymerase beta
AR	CCCCCCCCCCCCCCCCCCCCCC(=O)O	docosanoic acid	GBA	P04062	Glucosylceramidase
AR	CCCCCCCCCCCCCCCCCCCCCC(=O)O	docosanoic acid	GRIK5	Q16478	Glutamate receptor ionotropic, kainate 5
AR	CCCCCCCCCCCCCCCCCCCCCC(=O)O	docosanoic acid	S1PR1	P21453	Sphingosine 1-phosphate receptor 1
AR	CCCCCCCCCCCCCCCCCCCCCC(=O)O	docosanoic acid	PTGER2	P43116	Prostaglandin E2 receptor EP2 subtype
AR	CCCCCCCCCCCCCCCCCCCCCC(=O)O	docosanoic acid	FOLH1	Q04609	Glutamate carboxypeptidase 2
AR	CCCCCCCCCCCCCCCCCCCCCC(=O)O	docosanoic acid	TBXA2R	P21731	Thromboxane A2 receptor
AR	CCCCCCCCCCCCCCCCCCCCCC(=O)O	docosanoic acid	S1PR5	Q9H228	Sphingosine 1-phosphate receptor 5
AR	CCCCCCCCCCCCCCCCCCCCCC(=O)O	docosanoic acid	HSD17B3	P37058	Testosterone 17-beta-dehydrogenase 3
AR	CCCCCCCCCCCCCCCCCCCCCC(=O)O	docosanoic acid	GABRR1	P24046	Gamma-aminobutyric acid receptor subunit rho-1
AR	CCCCCCCCCCCCCCCCCCCCCC(=O)O	docosanoic acid	FFAR4	Q5NUL3	Free fatty acid receptor 4
AR	CCCCCCCCCCCCCCCCCCCCCC(=O)O	docosanoic acid	ATG4B	Q9Y4P1	Cysteine protease ATG4B
AR	CCCCCCCCCCCCCCCCCCCCCC(=O)O	docosanoic acid	GSTA1	P08263	Glutathione S-transferase A1
AR	CCCCCCCCCCCCCCCCCCCCCC(=O)O	docosanoic acid	TRPV1	Q8NER1	Transient receptor potential cation channel subfamily V member 1
AR	CCCCCCCCCCCCCCCCCCCCCC(=O)O	docosanoic acid	LAP3	P28838	Cytosol aminopeptidase
AR	CCCCCCCCCCCCCCCCCCCCCC(=O)O	docosanoic acid	PTGER4	P35408	Prostaglandin E2 receptor EP4 subtype
AR	CCCCCCCCCCCCCCCCCCCCCC(=O)O	docosanoic acid	PLA2G4A	P47712	Cytosolic phospholipase A2
AR	CCCCCCCCCCCCCCCCCCCCCC(=O)O	docosanoic acid	GRIK2	Q13002	Glutamate receptor ionotropic, kainate 2
AR	CCCCCCCCCCCCCCCCCCCCCC(=O)O	docosanoic acid	GRIK1	P39086	Glutamate receptor ionotropic, kainate 1
AR	CCCCCCCCCCCCCCCCCCCCCC(=O)O	docosanoic acid	GPR35	Q9HC97	G-protein coupled receptor 35
AR	CCCCCCCCCCCCCCCCCCCCCC(=O)O	docosanoic acid	PTGER3	P43115	Prostaglandin E2 receptor EP3 subtype
AR	CCC(CCC(C)C1CCC2C1(CCC3C2CC=C4C3(CCC(C4)O)C)C)C(C)C	sitosterol/clionasterol	CYP17A1	P05093	Steroid 17-alpha-hydroxylase/17,20 lyase
AR	CCC(CCC(C)C1CCC2C1(CCC3C2CC=C4C3(CCC(C4)O)C)C)C(C)C	sitosterol/clionasterol	NPC1L1	Q9UHC9	Niemann-Pick C1-like protein 1
AR	CCC(CCC(C)C1CCC2C1(CCC3C2CC=C4C3(CCC(C4)O)C)C)C(C)C	sitosterol/clionasterol	NPC1	O15118	Niemann-Pick C1 protein
AR	CCC(CCC(C)C1CCC2C1(CCC3C2CC=C4C3(CCC(C4)O)C)C)C(C)C	sitosterol/clionasterol	GPBAR1	Q8TDU6	G-protein coupled bile acid receptor 1
AR	CCC(CCC(C)C1CCC2C1(CCC3C2CC=C4C3(CCC(C4)O)C)C)C(C)C	sitosterol/clionasterol	SLC10A1	Q14973	Sodium/bile acid cotransporter
AR	CCC(CCC(C)C1CCC2C1(CCC3C2CC=C4C3(CCC(C4)O)C)C)C(C)C	sitosterol/clionasterol	SHBG	P04278	Sex hormone-binding globulin
AR	CCC(CCC(C)C1CCC2C1(CCC3C2CC=C4C3(CCC(C4)O)C)C)C(C)C	sitosterol/clionasterol	SRD5A2	P31213	3-oxo-5-alpha-steroid 4-dehydrogenase 2
AR	CCC(CCC(C)C1CCC2C1(CCC3C2CC=C4C3(CCC(C4)O)C)C)C(C)C	sitosterol/clionasterol	ABCC4	O15439	Multidrug resistance-associated protein 4
AR	CCC(CCC(C)C1CCC2C1(CCC3C2CC=C4C3(CCC(C4)O)C)C)C(C)C	sitosterol/clionasterol	GC	P02774	Vitamin D-binding protein
AR	CCC(CCC(C)C1CCC2C1(CCC3C2CC=C4C3(CCC(C4)O)C)C)C(C)C	sitosterol/clionasterol	SLC10A2	Q12908	Ileal sodium/bile acid cotransporter
AR	CCC(CCC(C)C1CCC2C1(CCC3C2CC=C4C3(CCC(C4)O)C)C)C(C)C	sitosterol/clionasterol	CDC45	O75419	Cell division control protein 45 homolog
AR	CCC(CCC(C)C1CCC2C1(CCC3C2CC=C4C3(CCC(C4)O)C)C)C(C)C	sitosterol/clionasterol	SRD5A1	P18405	3-oxo-5-alpha-steroid 4-dehydrogenase 1
AR	CCC(CCC(C)C1CCC2C1(CCC3C2CC=C4C3(CCC(C4)O)C)C)C(C)C	sitosterol/clionasterol	VDR	P11473	Vitamin D3 receptor
AR	CCC(CCC(C)C1CCC2C1(CCC3C2CC=C4C3(CCC(C4)O)C)C)C(C)C	sitosterol/clionasterol	CDC25A	P30304	M-phase inducer phosphatase 1
AR	CCC(CCC(C)C1CCC2C1(CCC3C2CC=C4C3(CCC(C4)O)C)C)C(C)C	sitosterol/clionasterol	NR1H3	Q13133	Oxysterols receptor LXR-alpha
AR	CCC(CCC(C)C1CCC2C1(CCC3C2CC=C4C3(CCC(C4)O)C)C)C(C)C	sitosterol/clionasterol	NR1H4	Q96RI1	Bile acid receptor
AR	CCC(CCC(C)C1CCC2C1(CCC3C2CC=C4C3(CCC(C4)O)C)C)C(C)C	sitosterol/clionasterol	G6PD	P11413	Glucose-6-phosphate 1-dehydrogenase
AR	CCC(CCC(C)C1CCC2C1(CCC3C2CC=C4C3(CCC(C4)O)C)C)C(C)C	sitosterol/clionasterol	RORA	P35398	Nuclear receptor ROR-alpha
AR	CCC(CCC(C)C1CCC2C1(CCC3C2CC=C4C3(CCC(C4)O)C)C)C(C)C	sitosterol/clionasterol	CYP27B1	O15528	25-hydroxyvitamin D-1 alpha hydroxylase, mitochondrial
AR	CCC(CCC(C)C1CCC2C1(CCC3C2CC=C4C3(CCC(C4)O)C)C)C(C)C	sitosterol/clionasterol	CYP24A1	Q07973	1,25-dihydroxyvitamin D(3) 24-hydroxylase, mitochondrial
AR	CCC(CCC(C)C1CCC2C1(CCC3C2CC=C4C3(CCC(C4)O)C)C)C(C)C	sitosterol/clionasterol	AR	P10275	Androgen receptor
AR	CCC(CCC(C)C1CCC2C1(CCC3C2CC=C4C3(CCC(C4)O)C)C)C(C)C	sitosterol/clionasterol	ESR2	Q92731	Estrogen receptor beta
AR	CCC(CCC(C)C1CCC2C1(CCC3C2CC=C4C3(CCC(C4)O)C)C)C(C)C	sitosterol/clionasterol	POLA1	P09884	DNA polymerase alpha catalytic subunit
AR	CCC(CCC(C)C1CCC2C1(CCC3C2CC=C4C3(CCC(C4)O)C)C)C(C)C	sitosterol/clionasterol	RORC	P51449	Nuclear receptor ROR-gamma
AR	CCC(CCC(C)C1CCC2C1(CCC3C2CC=C4C3(CCC(C4)O)C)C)C(C)C	sitosterol/clionasterol	SREBF2	Q12772	Sterol regulatory element-binding protein 2
AR	CCC(CCC(C)C1CCC2C1(CCC3C2CC=C4C3(CCC(C4)O)C)C)C(C)C	sitosterol/clionasterol	EBP	Q15125	3-beta-hydroxysteroid-Delta(8),Delta(7)-isomerase
AR	CCC(CCC(C)C1CCC2C1(CCC3C2CC=C4C3(CCC(C4)O)C)C)C(C)C	sitosterol/clionasterol	ESR1	P03372	Estrogen receptor
AR	CCC(CCC(C)C1CCC2C1(CCC3C2CC=C4C3(CCC(C4)O)C)C)C(C)C	sitosterol/clionasterol	GLRA2	P23416	Glycine receptor subunit alpha-2
AR	CCC(CCC(C)C1CCC2C1(CCC3C2CC=C4C3(CCC(C4)O)C)C)C(C)C	sitosterol/clionasterol	ABCB11	O95342	Bile salt export pump
AR	CCC(CCC(C)C1CCC2C1(CCC3C2CC=C4C3(CCC(C4)O)C)C)C(C)C	sitosterol/clionasterol	CA1	P00915	Carbonic anhydrase 1
AR	CCC(CCC(C)C1CCC2C1(CCC3C2CC=C4C3(CCC(C4)O)C)C)C(C)C	sitosterol/clionasterol	CA2	P00918	Carbonic anhydrase 2
AR	CCC(CCC(C)C1CCC2C1(CCC3C2CC=C4C3(CCC(C4)O)C)C)C(C)C	sitosterol/clionasterol	GLRA1	P23415	Glycine receptor subunit alpha-1
AR	CCC(CCC(C)C1CCC2C1(CCC3C2CC=C4C3(CCC(C4)O)C)C)C(C)C	sitosterol/clionasterol	IL2	P60568	Interleukin-2
AR	CCC(CCC(C)C1CCC2C1(CCC3C2CC=C4C3(CCC(C4)O)C)C)C(C)C	sitosterol/clionasterol	CYP19A1	P11511	Aromatase
AR	CCC(CCC(C)C1CCC2C1(CCC3C2CC=C4C3(CCC(C4)O)C)C)C(C)C	sitosterol/clionasterol	ATIC	P31939	Bifunctional purine biosynthesis protein PURH
AR	CCC(CCC(C)C1CCC2C1(CCC3C2CC=C4C3(CCC(C4)O)C)C)C(C)C	sitosterol/clionasterol	SLC22A3	O75751	Solute carrier family 22 member 3
AR	CCC(CCC(C)C1CCC2C1(CCC3C2CC=C4C3(CCC(C4)O)C)C)C(C)C	sitosterol/clionasterol	SHH	Q15465	Sonic hedgehog protein
AR	CCC(C=CC(C)C1CCC2C1(CCC3C2CC=C4C3(CCC(C4)O)C)C)C(C)C	stigmasterol	CYP17A1	P05093	Steroid 17-alpha-hydroxylase/17,20 lyase
AR	CCC(C=CC(C)C1CCC2C1(CCC3C2CC=C4C3(CCC(C4)O)C)C)C(C)C	stigmasterol	NPC1	O15118	Niemann-Pick C1 protein
AR	CCC(C=CC(C)C1CCC2C1(CCC3C2CC=C4C3(CCC(C4)O)C)C)C(C)C	stigmasterol	NPC1L1	Q9UHC9	Niemann-Pick C1-like protein 1
AR	CCC(C=CC(C)C1CCC2C1(CCC3C2CC=C4C3(CCC(C4)O)C)C)C(C)C	stigmasterol	SHBG	P04278	Sex hormone-binding globulin
AR	CCC(C=CC(C)C1CCC2C1(CCC3C2CC=C4C3(CCC(C4)O)C)C)C(C)C	stigmasterol	GPBAR1	Q8TDU6	G-protein coupled bile acid receptor 1
AR	CCC(C=CC(C)C1CCC2C1(CCC3C2CC=C4C3(CCC(C4)O)C)C)C(C)C	stigmasterol	SRD5A2	P31213	3-oxo-5-alpha-steroid 4-dehydrogenase 2
AR	CCC(C=CC(C)C1CCC2C1(CCC3C2CC=C4C3(CCC(C4)O)C)C)C(C)C	stigmasterol	G6PD	P11413	Glucose-6-phosphate 1-dehydrogenase
AR	CCC(C=CC(C)C1CCC2C1(CCC3C2CC=C4C3(CCC(C4)O)C)C)C(C)C	stigmasterol	NR1H3	Q13133	Oxysterols receptor LXR-alpha
AR	CCC(C=CC(C)C1CCC2C1(CCC3C2CC=C4C3(CCC(C4)O)C)C)C(C)C	stigmasterol	AR	P10275	Androgen receptor
AR	CCC(C=CC(C)C1CCC2C1(CCC3C2CC=C4C3(CCC(C4)O)C)C)C(C)C	stigmasterol	ESR2	Q92731	Estrogen receptor beta
AR	CCC(C=CC(C)C1CCC2C1(CCC3C2CC=C4C3(CCC(C4)O)C)C)C(C)C	stigmasterol	RORA	P35398	Nuclear receptor ROR-alpha
AR	CCC(C=CC(C)C1CCC2C1(CCC3C2CC=C4C3(CCC(C4)O)C)C)C(C)C	stigmasterol	POLA1	P09884	DNA polymerase alpha catalytic subunit
AR	CCC(C=CC(C)C1CCC2C1(CCC3C2CC=C4C3(CCC(C4)O)C)C)C(C)C	stigmasterol	ESR1	P03372	Estrogen receptor
AR	CCC(C=CC(C)C1CCC2C1(CCC3C2CC=C4C3(CCC(C4)O)C)C)C(C)C	stigmasterol	RORC	P51449	Nuclear receptor ROR-gamma
AR	CCC(C=CC(C)C1CCC2C1(CCC3C2CC=C4C3(CCC(C4)O)C)C)C(C)C	stigmasterol	SHH	Q15465	Sonic hedgehog protein
AR	CCC(C=CC(C)C1CCC2C1(CCC3C2CC=C4C3(CCC(C4)O)C)C)C(C)C	stigmasterol	SRD5A1	P18405	3-oxo-5-alpha-steroid 4-dehydrogenase 1
AR	CCC(C=CC(C)C1CCC2C1(CCC3C2CC=C4C3(CCC(C4)O)C)C)C(C)C	stigmasterol	SREBF2	Q12772	Sterol regulatory element-binding protein 2
AR	CCC(C=CC(C)C1CCC2C1(CCC3C2CC=C4C3(CCC(C4)O)C)C)C(C)C	stigmasterol	GLRA2	P23416	Glycine receptor subunit alpha-2
AR	CCC(C=CC(C)C1CCC2C1(CCC3C2CC=C4C3(CCC(C4)O)C)C)C(C)C	stigmasterol	ABCC4	O15439	Multidrug resistance-associated protein 4
AR	CCC(C=CC(C)C1CCC2C1(CCC3C2CC=C4C3(CCC(C4)O)C)C)C(C)C	stigmasterol	EBP	Q15125	3-beta-hydroxysteroid-Delta(8),Delta(7)-isomerase
AR	CCC(C=CC(C)C1CCC2C1(CCC3C2CC=C4C3(CCC(C4)O)C)C)C(C)C	stigmasterol	NR1H4	Q96RI1	Bile acid receptor
AR	CCC(C=CC(C)C1CCC2C1(CCC3C2CC=C4C3(CCC(C4)O)C)C)C(C)C	stigmasterol	ABCB11	O95342	Bile salt export pump
AR	CCC(C=CC(C)C1CCC2C1(CCC3C2CC=C4C3(CCC(C4)O)C)C)C(C)C	stigmasterol	IL2	P60568	Interleukin-2
AR	CCC(C=CC(C)C1CCC2C1(CCC3C2CC=C4C3(CCC(C4)O)C)C)C(C)C	stigmasterol	CYP19A1	P11511	Aromatase
AR	CCC(C=CC(C)C1CCC2C1(CCC3C2CC=C4C3(CCC(C4)O)C)C)C(C)C	stigmasterol	SLC10A1	Q14973	Sodium/bile acid cotransporter
AR	CCC(C=CC(C)C1CCC2C1(CCC3C2CC=C4C3(CCC(C4)O)C)C)C(C)C	stigmasterol	SLC22A3	O75751	Solute carrier family 22 member 3
AR	CCC(C=CC(C)C1CCC2C1(CCC3C2CC=C4C3(CCC(C4)O)C)C)C(C)C	stigmasterol	UGT2B7	P16662	UDP-glucuronosyltransferase 2B7
AR	CCC(C=CC(C)C1CCC2C1(CCC3C2CC=C4C3(CCC(C4)O)C)C)C(C)C	stigmasterol	ATIC	P31939	Bifunctional purine biosynthesis protein PURH
AR	CCCC(CCC(C)C1CCC2C1(CCC3C2CC=C4C3(CCC(C4)O)C)C)C(C)C	(24S)-24-propylcholesta-5-ene-3beta-ol	CYP17A1	P05093	Steroid 17-alpha-hydroxylase/17,20 lyase
AR	CCCC(CCC(C)C1CCC2C1(CCC3C2CC=C4C3(CCC(C4)O)C)C)C(C)C	(24S)-24-propylcholesta-5-ene-3beta-ol	NPC1L1	Q9UHC9	Niemann-Pick C1-like protein 1
AR	CCCC(CCC(C)C1CCC2C1(CCC3C2CC=C4C3(CCC(C4)O)C)C)C(C)C	(24S)-24-propylcholesta-5-ene-3beta-ol	NPC1	O15118	Niemann-Pick C1 protein
AR	CCCC(CCC(C)C1CCC2C1(CCC3C2CC=C4C3(CCC(C4)O)C)C)C(C)C	(24S)-24-propylcholesta-5-ene-3beta-ol	GPBAR1	Q8TDU6	G-protein coupled bile acid receptor 1
AR	CCCC(CCC(C)C1CCC2C1(CCC3C2CC=C4C3(CCC(C4)O)C)C)C(C)C	(24S)-24-propylcholesta-5-ene-3beta-ol	SLC10A1	Q14973	Sodium/bile acid cotransporter
AR	CCCC(CCC(C)C1CCC2C1(CCC3C2CC=C4C3(CCC(C4)O)C)C)C(C)C	(24S)-24-propylcholesta-5-ene-3beta-ol	ABCC4	O15439	Multidrug resistance-associated protein 4
AR	CCCC(CCC(C)C1CCC2C1(CCC3C2CC=C4C3(CCC(C4)O)C)C)C(C)C	(24S)-24-propylcholesta-5-ene-3beta-ol	SRD5A2	P31213	3-oxo-5-alpha-steroid 4-dehydrogenase 2
AR	CCCC(CCC(C)C1CCC2C1(CCC3C2CC=C4C3(CCC(C4)O)C)C)C(C)C	(24S)-24-propylcholesta-5-ene-3beta-ol	GC	P02774	Vitamin D-binding protein
AR	CCCC(CCC(C)C1CCC2C1(CCC3C2CC=C4C3(CCC(C4)O)C)C)C(C)C	(24S)-24-propylcholesta-5-ene-3beta-ol	SLC10A2	Q12908	Ileal sodium/bile acid cotransporter
AR	CCCC(CCC(C)C1CCC2C1(CCC3C2CC=C4C3(CCC(C4)O)C)C)C(C)C	(24S)-24-propylcholesta-5-ene-3beta-ol	SHBG	P04278	Sex hormone-binding globulin
AR	CCCC(CCC(C)C1CCC2C1(CCC3C2CC=C4C3(CCC(C4)O)C)C)C(C)C	(24S)-24-propylcholesta-5-ene-3beta-ol	CDC45	O75419	Cell division control protein 45 homolog
AR	CCCC(CCC(C)C1CCC2C1(CCC3C2CC=C4C3(CCC(C4)O)C)C)C(C)C	(24S)-24-propylcholesta-5-ene-3beta-ol	SRD5A1	P18405	3-oxo-5-alpha-steroid 4-dehydrogenase 1
AR	CCCC(CCC(C)C1CCC2C1(CCC3C2CC=C4C3(CCC(C4)O)C)C)C(C)C	(24S)-24-propylcholesta-5-ene-3beta-ol	CDC25A	P30304	M-phase inducer phosphatase 1
AR	CCCC(CCC(C)C1CCC2C1(CCC3C2CC=C4C3(CCC(C4)O)C)C)C(C)C	(24S)-24-propylcholesta-5-ene-3beta-ol	NR1H3	Q13133	Oxysterols receptor LXR-alpha
AR	CCCC(CCC(C)C1CCC2C1(CCC3C2CC=C4C3(CCC(C4)O)C)C)C(C)C	(24S)-24-propylcholesta-5-ene-3beta-ol	G6PD	P11413	Glucose-6-phosphate 1-dehydrogenase
AR	CCCC(CCC(C)C1CCC2C1(CCC3C2CC=C4C3(CCC(C4)O)C)C)C(C)C	(24S)-24-propylcholesta-5-ene-3beta-ol	NR1H4	Q96RI1	Bile acid receptor
AR	CCCC(CCC(C)C1CCC2C1(CCC3C2CC=C4C3(CCC(C4)O)C)C)C(C)C	(24S)-24-propylcholesta-5-ene-3beta-ol	VDR	P11473	Vitamin D3 receptor
AR	CCCC(CCC(C)C1CCC2C1(CCC3C2CC=C4C3(CCC(C4)O)C)C)C(C)C	(24S)-24-propylcholesta-5-ene-3beta-ol	RORA	P35398	Nuclear receptor ROR-alpha
AR	CCCC(CCC(C)C1CCC2C1(CCC3C2CC=C4C3(CCC(C4)O)C)C)C(C)C	(24S)-24-propylcholesta-5-ene-3beta-ol	CYP27B1	O15528	25-hydroxyvitamin D-1 alpha hydroxylase, mitochondrial
AR	CCCC(CCC(C)C1CCC2C1(CCC3C2CC=C4C3(CCC(C4)O)C)C)C(C)C	(24S)-24-propylcholesta-5-ene-3beta-ol	CYP24A1	Q07973	1,25-dihydroxyvitamin D(3) 24-hydroxylase, mitochondrial
AR	CCCC(CCC(C)C1CCC2C1(CCC3C2CC=C4C3(CCC(C4)O)C)C)C(C)C	(24S)-24-propylcholesta-5-ene-3beta-ol	AR	P10275	Androgen receptor
AR	CCCC(CCC(C)C1CCC2C1(CCC3C2CC=C4C3(CCC(C4)O)C)C)C(C)C	(24S)-24-propylcholesta-5-ene-3beta-ol	ESR2	Q92731	Estrogen receptor beta
AR	CCCC(CCC(C)C1CCC2C1(CCC3C2CC=C4C3(CCC(C4)O)C)C)C(C)C	(24S)-24-propylcholesta-5-ene-3beta-ol	POLA1	P09884	DNA polymerase alpha catalytic subunit
AR	CCCC(CCC(C)C1CCC2C1(CCC3C2CC=C4C3(CCC(C4)O)C)C)C(C)C	(24S)-24-propylcholesta-5-ene-3beta-ol	RORC	P51449	Nuclear receptor ROR-gamma
AR	CCCC(CCC(C)C1CCC2C1(CCC3C2CC=C4C3(CCC(C4)O)C)C)C(C)C	(24S)-24-propylcholesta-5-ene-3beta-ol	EBP	Q15125	3-beta-hydroxysteroid-Delta(8),Delta(7)-isomerase
AR	CCCC(CCC(C)C1CCC2C1(CCC3C2CC=C4C3(CCC(C4)O)C)C)C(C)C	(24S)-24-propylcholesta-5-ene-3beta-ol	SREBF2	Q12772	Sterol regulatory element-binding protein 2
AR	CCCC(CCC(C)C1CCC2C1(CCC3C2CC=C4C3(CCC(C4)O)C)C)C(C)C	(24S)-24-propylcholesta-5-ene-3beta-ol	ESR1	P03372	Estrogen receptor
AR	CCCC(CCC(C)C1CCC2C1(CCC3C2CC=C4C3(CCC(C4)O)C)C)C(C)C	(24S)-24-propylcholesta-5-ene-3beta-ol	GLRA2	P23416	Glycine receptor subunit alpha-2
AR	CCCC(CCC(C)C1CCC2C1(CCC3C2CC=C4C3(CCC(C4)O)C)C)C(C)C	(24S)-24-propylcholesta-5-ene-3beta-ol	ABCB11	O95342	Bile salt export pump
AR	CCCC(CCC(C)C1CCC2C1(CCC3C2CC=C4C3(CCC(C4)O)C)C)C(C)C	(24S)-24-propylcholesta-5-ene-3beta-ol	CA2	P00918	Carbonic anhydrase 2
AR	CCCC(CCC(C)C1CCC2C1(CCC3C2CC=C4C3(CCC(C4)O)C)C)C(C)C	(24S)-24-propylcholesta-5-ene-3beta-ol	CA1	P00915	Carbonic anhydrase 1
AR	CCCC(CCC(C)C1CCC2C1(CCC3C2CC=C4C3(CCC(C4)O)C)C)C(C)C	(24S)-24-propylcholesta-5-ene-3beta-ol	GLRA1	P23415	Glycine receptor subunit alpha-1
AR	CCCC(CCC(C)C1CCC2C1(CCC3C2CC=C4C3(CCC(C4)O)C)C)C(C)C	(24S)-24-propylcholesta-5-ene-3beta-ol	CYP19A1	P11511	Aromatase
AR	CCCC(CCC(C)C1CCC2C1(CCC3C2CC=C4C3(CCC(C4)O)C)C)C(C)C	(24S)-24-propylcholesta-5-ene-3beta-ol	IL2	P60568	Interleukin-2
AR	CCCC(CCC(C)C1CCC2C1(CCC3C2CC=C4C3(CCC(C4)O)C)C)C(C)C	(24S)-24-propylcholesta-5-ene-3beta-ol	ATIC	P31939	Bifunctional purine biosynthesis protein PURH
AR	CCCC(CCC(C)C1CCC2C1(CCC3C2CC=C4C3(CCC(C4)O)C)C)C(C)C	(24S)-24-propylcholesta-5-ene-3beta-ol	SLC22A3	O75751	Solute carrier family 22 member 3
AR	CCCC(CCC(C)C1CCC2C1(CCC3C2CC=C4C3(CCC(C4)O)C)C)C(C)C	(24S)-24-propylcholesta-5-ene-3beta-ol	SHH	Q15465	Sonic hedgehog protein
AR	COC1=CC2=C(C=C1)C3COC4=C(C3O2)C=CC(=C4)O	medicarpin	TAS2R31	P59538	Taste receptor type 2 member 31
AR	COC1=CC2=C(C=C1)C3COC4=C(C3O2)C=CC(=C4)O	medicarpin	ESR1	P03372	Estrogen receptor
AR	COC1=CC2=C(C=C1)C3COC4=C(C3O2)C=CC(=C4)O	medicarpin	ESR2	Q92731	Estrogen receptor beta
AR	COC1=CC2=C(C=C1)C3COC4=C(C3O2)C=CC(=C4)O	medicarpin	MT-ND4	P03905	NADH-ubiquinone oxidoreductase chain 4
AR	COC1=CC2=C(C=C1)C3COC4=C(C3O2)C=CC(=C4)O	medicarpin	CYP1B1	Q16678	Cytochrome P450 1B1
AR	COC1=CC2=C(C=C1)C3COC4=C(C3O2)C=CC(=C4)O	medicarpin	ESRRB	O95718	Steroid hormone receptor ERR2
AR	COC1=CC2=C(C=C1)C3COC4=C(C3O2)C=CC(=C4)O	medicarpin	MTNR1A	P48039	Melatonin receptor type 1A
AR	COC1=CC2=C(C=C1)C3COC4=C(C3O2)C=CC(=C4)O	medicarpin	IL2	P60568	Interleukin-2
AR	COC1=CC2=C(C=C1)C3COC4=C(C3O2)C=CC(=C4)O	medicarpin	MMP26	Q9NRE1	Matrix metalloproteinase-26
AR	COC1=C(C2=C(C=C1)C3COC4=C(C3O2)C=CC(=C4)O)OC	methylnissolin	TAS2R31	P59538	Taste receptor type 2 member 31
AR	COC1=C(C2=C(C=C1)C3COC4=C(C3O2)C=CC(=C4)O)OC	methylnissolin	MT-ND4	P03905	NADH-ubiquinone oxidoreductase chain 4
AR	COC1=C(C2=C(C=C1)C3COC4=C(C3O2)C=CC(=C4)O)OC	methylnissolin	ADRA1D	P25100	Alpha-1D adrenergic receptor
AR	COC1=C(C2=C(C=C1)C3COC4=C(C3O2)C=CC(=C4)O)OC	methylnissolin	CYP1B1	Q16678	Cytochrome P450 1B1
AR	COC1=C(C2=C(C=C1)C3COC4=C(C3O2)C=CC(=C4)O)OC	methylnissolin	ADRA1B	P35368	Alpha-1B adrenergic receptor
AR	COC1=C(C2=C(C=C1)C3COC4=C(C3O2)C=CC(=C4)O)OC	methylnissolin	CYP1A1	P04798	Cytochrome P450 1A1
AR	COC1=C(C2=C(C=C1)C3COC4=C(C3O2)C=CC(=C4)O)OC	methylnissolin	ESRRB	O95718	Steroid hormone receptor ERR2
AR	COC1=C(C2=C(C=C1)C3COC4=C(C3O2)C=CC(=C4)O)OC	methylnissolin	ADRA1A	P35348	Alpha-1A adrenergic receptor
AR	COC1=C(C2=C(C=C1)C3COC4=C(C3O2)C=CC(=C4)O)OC	methylnissolin	PLAA	Q9Y263	Phospholipase A-2-activating protein
AR	COC1=C(C2=C(C=C1)C3COC4=C(C3O2)C=CC(=C4)O)OC	methylnissolin	ODC1	P11926	Ornithine decarboxylase
AR	COC1=C(C2=C(C=C1)C3COC4=C(C3O2)C=CC(=C4)O)OC	methylnissolin	GUSB	P08236	Beta-glucuronidase
AR	COC1=C(C2=C(C=C1)C3COC4=C(C3O2)C=CC(=C4)O)OC	methylnissolin	SHBG	P04278	Sex hormone-binding globulin
AR	COC1=CC2=C(C=C1)C3C(CO2)C4=C(O3)C(=C(C=C4)OC)OC5C(C(C(C(O5)CO)O)O)O	9,10-dimethoxypterocarpane-3-O-beta-D-glucopyranoside	SLC5A1	P13866	Sodium/glucose cotransporter 1
AR	COC1=CC2=C(C=C1)C3C(CO2)C4=C(O3)C(=C(C=C4)OC)OC5C(C(C(C(O5)CO)O)O)O	9,10-dimethoxypterocarpane-3-O-beta-D-glucopyranoside	SLC5A2	P31639	Sodium/glucose cotransporter 2
AR	COC1=CC2=C(C=C1)C3C(CO2)C4=C(O3)C(=C(C=C4)OC)OC5C(C(C(C(O5)CO)O)O)O	9,10-dimethoxypterocarpane-3-O-beta-D-glucopyranoside	SLC28A3	Q9HAS3	Solute carrier family 28 member 3
AR	COC1=CC2=C(C=C1)C3C(CO2)C4=C(O3)C(=C(C=C4)OC)OC5C(C(C(C(O5)CO)O)O)O	9,10-dimethoxypterocarpane-3-O-beta-D-glucopyranoside	IL2	P60568	Interleukin-2
AR	COC1=CC2=C(C=C1)C3C(CO2)C4=C(O3)C(=C(C=C4)OC)OC5C(C(C(C(O5)CO)O)O)O	9,10-dimethoxypterocarpane-3-O-beta-D-glucopyranoside	EIF4A1	P60842	Eukaryotic initiation factor 4A-I
AR	COC1=CC2=C(C=C1)C3C(CO2)C4=C(O3)C(=C(C=C4)OC)OC5C(C(C(C(O5)CO)O)O)O	9,10-dimethoxypterocarpane-3-O-beta-D-glucopyranoside	SLC5A4	Q9NY91	Low affinity sodium-glucose cotransporter
AR	COC1=CC2=C(C=C1)C3C(CO2)C4=C(O3)C(=C(C=C4)OC)OC5C(C(C(C(O5)CO)O)O)O	9,10-dimethoxypterocarpane-3-O-beta-D-glucopyranoside	LGALS9	O00182	Galectin-9
AR	COC1=CC2=C(C=C1)C3C(CO2)C4=C(O3)C(=C(C=C4)OC)OC5C(C(C(C(O5)CO)O)O)O	9,10-dimethoxypterocarpane-3-O-beta-D-glucopyranoside	FGF1	P05230	Fibroblast growth factor 1
AR	COC1=CC2=C(C=C1)C3C(CO2)C4=C(O3)C(=C(C=C4)OC)OC5C(C(C(C(O5)CO)O)O)O	9,10-dimethoxypterocarpane-3-O-beta-D-glucopyranoside	LGALS3	P17931	Galectin-3
AR	COC1=CC2=C(C=C1)C3C(CO2)C4=C(O3)C(=C(C=C4)OC)OC5C(C(C(C(O5)CO)O)O)O	9,10-dimethoxypterocarpane-3-O-beta-D-glucopyranoside	SLC5A11	Q8WWX8	Sodium/myo-inositol cotransporter 2
AR	COC1=CC2=C(C=C1)C3C(CO2)C4=C(O3)C(=C(C=C4)OC)OC5C(C(C(C(O5)CO)O)O)O	9,10-dimethoxypterocarpane-3-O-beta-D-glucopyranoside	LGALS7	P47929	Galectin-7
AR	COC1=CC2=C(C=C1)C3C(CO2)C4=C(O3)C(=C(C=C4)OC)OC5C(C(C(C(O5)CO)O)O)O	9,10-dimethoxypterocarpane-3-O-beta-D-glucopyranoside	LGALS1	P09382	Galectin-1
AR	COC1=CC2=C(C=C1)C3C(CO2)C4=C(O3)C(=C(C=C4)OC)OC5C(C(C(C(O5)CO)O)O)O	9,10-dimethoxypterocarpane-3-O-beta-D-glucopyranoside	FGF2	P09038	Fibroblast growth factor 2
AR	COC1=CC2=C(C=C1)C3C(CO2)C4=C(O3)C(=C(C=C4)OC)OC5C(C(C(C(O5)CO)O)O)O	9,10-dimethoxypterocarpane-3-O-beta-D-glucopyranoside	B4GALT1	P15291	Beta-1,4-galactosyltransferase 1
AR	COC1=CC2=C(C=C1)C3C(CO2)C4=C(O3)C(=C(C=C4)OC)OC5C(C(C(C(O5)CO)O)O)O	9,10-dimethoxypterocarpane-3-O-beta-D-glucopyranoside	MT-ND4	P03905	NADH-ubiquinone oxidoreductase chain 4
AR	COC1=CC2=C(C=C1)C3C(CO2)C4=C(O3)C(=C(C=C4)OC)OC5C(C(C(C(O5)CO)O)O)O	9,10-dimethoxypterocarpane-3-O-beta-D-glucopyranoside	TYR	P14679	Tyrosinase
AR	COC1=CC2=C(C=C1)C3C(CO2)C4=C(O3)C(=C(C=C4)OC)OC5C(C(C(C(O5)CO)O)O)O	9,10-dimethoxypterocarpane-3-O-beta-D-glucopyranoside	P4HB	P07237	Protein disulfide-isomerase
AR	COC1=CC2=C(C=C1)C3C(CO2)C4=C(O3)C(=C(C=C4)OC)OC5C(C(C(C(O5)CO)O)O)O	9,10-dimethoxypterocarpane-3-O-beta-D-glucopyranoside	ADRA1D	P25100	Alpha-1D adrenergic receptor
AR	COC1=CC2=C(C=C1)C3C(CO2)C4=C(O3)C(=C(C=C4)OC)OC5C(C(C(C(O5)CO)O)O)O	9,10-dimethoxypterocarpane-3-O-beta-D-glucopyranoside	ADRA1B	P35368	Alpha-1B adrenergic receptor
AR	COC1=C(C=C2C(=C1)C3COC4=C(C3O2)C=CC(=C4)OC5C(C(C(C(O5)CO)O)O)O)OC	Methylnissolin-3-O-glucoside	SLC5A1	P13866	Sodium/glucose cotransporter 1
AR	COC1=C(C=C2C(=C1)C3COC4=C(C3O2)C=CC(=C4)OC5C(C(C(C(O5)CO)O)O)O)OC	Methylnissolin-3-O-glucoside	SLC5A2	P31639	Sodium/glucose cotransporter 2
AR	COC1=C(C=C2C(=C1)C3COC4=C(C3O2)C=CC(=C4)OC5C(C(C(C(O5)CO)O)O)O)OC	Methylnissolin-3-O-glucoside	IL2	P60568	Interleukin-2
AR	COC1=C(C=C2C(=C1)C3COC4=C(C3O2)C=CC(=C4)OC5C(C(C(C(O5)CO)O)O)O)OC	Methylnissolin-3-O-glucoside	SLC28A3	Q9HAS3	Solute carrier family 28 member 3
AR	COC1=C(C=C2C(=C1)C3COC4=C(C3O2)C=CC(=C4)OC5C(C(C(C(O5)CO)O)O)O)OC	Methylnissolin-3-O-glucoside	FGF1	P05230	Fibroblast growth factor 1
AR	COC1=C(C=C2C(=C1)C3COC4=C(C3O2)C=CC(=C4)OC5C(C(C(C(O5)CO)O)O)O)OC	Methylnissolin-3-O-glucoside	NRAS	P01111	GTPase NRas
AR	COC1=C(C=C2C(=C1)C3COC4=C(C3O2)C=CC(=C4)OC5C(C(C(C(O5)CO)O)O)O)OC	Methylnissolin-3-O-glucoside	LGALS4	P56470	Galectin-4
AR	COC1=C(C=C2C(=C1)C3COC4=C(C3O2)C=CC(=C4)OC5C(C(C(C(O5)CO)O)O)O)OC	Methylnissolin-3-O-glucoside	LGALS8	O00214	Galectin-8
AR	COC1=C(C=C2C(=C1)C3COC4=C(C3O2)C=CC(=C4)OC5C(C(C(C(O5)CO)O)O)O)OC	Methylnissolin-3-O-glucoside	EIF4A1	P60842	Eukaryotic initiation factor 4A-I
AR	COC1=C(C=C2C(=C1)C3COC4=C(C3O2)C=CC(=C4)OC5C(C(C(C(O5)CO)O)O)O)OC	Methylnissolin-3-O-glucoside	LGALS3	P17931	Galectin-3
AR	COC1=C(C=C2C(=C1)C3COC4=C(C3O2)C=CC(=C4)OC5C(C(C(C(O5)CO)O)O)O)OC	Methylnissolin-3-O-glucoside	FGF2	P09038	Fibroblast growth factor 2
AR	COC1=C(C=C2C(=C1)C3COC4=C(C3O2)C=CC(=C4)OC5C(C(C(C(O5)CO)O)O)O)OC	Methylnissolin-3-O-glucoside	CD22	P20273	B-cell receptor CD22
AR	COC1=C(C=C2C(=C1)C3COC4=C(C3O2)C=CC(=C4)OC5C(C(C(C(O5)CO)O)O)O)OC	Methylnissolin-3-O-glucoside	LGALS9	O00182	Galectin-9
AR	COC1=C(C=C2C(=C1)C3COC4=C(C3O2)C=CC(=C4)OC5C(C(C(C(O5)CO)O)O)O)OC	Methylnissolin-3-O-glucoside	TYR	P14679	Tyrosinase
AR	COC1=C(C=C2C(=C1)C3COC4=C(C3O2)C=CC(=C4)OC5C(C(C(C(O5)CO)O)O)O)OC	Methylnissolin-3-O-glucoside	SLC5A11	Q8WWX8	Sodium/myo-inositol cotransporter 2
AR	COC1=C(C=C2C(=C1)C3COC4=C(C3O2)C=CC(=C4)OC5C(C(C(C(O5)CO)O)O)O)OC	Methylnissolin-3-O-glucoside	SLC5A4	Q9NY91	Low affinity sodium-glucose cotransporter
AR	COC1=C(C=C2C(=C1)C3COC4=C(C3O2)C=CC(=C4)OC5C(C(C(C(O5)CO)O)O)O)OC	Methylnissolin-3-O-glucoside	LGALS7	P47929	Galectin-7
AR	COC1=C(C=C2C(=C1)C3COC4=C(C3O2)C=CC(=C4)OC5C(C(C(C(O5)CO)O)O)O)OC	Methylnissolin-3-O-glucoside	LGALS1	P09382	Galectin-1
AR	COC1=C(C=C2C(=C1)C3COC4=C(C3O2)C=CC(=C4)OC5C(C(C(C(O5)CO)O)O)O)OC	Methylnissolin-3-O-glucoside	B4GALT1	P15291	Beta-1,4-galactosyltransferase 1
AR	COC1=C(C=C2C(=C1)C3COC4=C(C3O2)C=CC(=C4)OC5C(C(C(C(O5)CO)O)O)O)OC	Methylnissolin-3-O-glucoside	ADRA2C	P18825	Alpha-2C adrenergic receptor
AR	COC1=C(C=C2C(=C1)C3COC4=C(C3O2)C=CC(=C4)OC5C(C(C(C(O5)CO)O)O)O)OC	Methylnissolin-3-O-glucoside	MT-ND4	P03905	NADH-ubiquinone oxidoreductase chain 4
AR	COC1=C(C=C2C(=C1)C3COC4=C(C3O2)C=CC(=C4)OC5C(C(C(C(O5)CO)O)O)O)OC	Methylnissolin-3-O-glucoside	ADRA2A	P08913	Alpha-2A adrenergic receptor
AR	COC1=C(C=C2C(=C1)C3COC4=C(C3O2)C=CC(=C4)OC5C(C(C(C(O5)CO)O)O)O)OC	Methylnissolin-3-O-glucoside	ADRA2B	P18089	Alpha-2B adrenergic receptor
AR	COC1=C(C=C2C(=C1)C3COC4=C(C3O2)C=CC(=C4)OC5C(C(C(C(O5)CO)O)O)O)OC	Methylnissolin-3-O-glucoside	P4HB	P07237	Protein disulfide-isomerase
AR	COC1C=C2C3COC4=C(C3OC2=CC1OC)C=CC(=C4)OC5C(C(C(C(O5)CO)O)O)O	9,10-Dimethoxy-pterocarpane-3-O-beta-D-glucoside	SLC5A1	P13866	Sodium/glucose cotransporter 1
AR	COC1C=C2C3COC4=C(C3OC2=CC1OC)C=CC(=C4)OC5C(C(C(C(O5)CO)O)O)O	9,10-Dimethoxy-pterocarpane-3-O-beta-D-glucoside	SLC5A2	P31639	Sodium/glucose cotransporter 2
AR	COC1C=C2C3COC4=C(C3OC2=CC1OC)C=CC(=C4)OC5C(C(C(C(O5)CO)O)O)O	9,10-Dimethoxy-pterocarpane-3-O-beta-D-glucoside	IL2	P60568	Interleukin-2
AR	COC1C=C2C3COC4=C(C3OC2=CC1OC)C=CC(=C4)OC5C(C(C(C(O5)CO)O)O)O	9,10-Dimethoxy-pterocarpane-3-O-beta-D-glucoside	SLC28A3	Q9HAS3	Solute carrier family 28 member 3
AR	COC1C=C2C3COC4=C(C3OC2=CC1OC)C=CC(=C4)OC5C(C(C(C(O5)CO)O)O)O	9,10-Dimethoxy-pterocarpane-3-O-beta-D-glucoside	NRAS	P01111	GTPase NRas
AR	COC1C=C2C3COC4=C(C3OC2=CC1OC)C=CC(=C4)OC5C(C(C(C(O5)CO)O)O)O	9,10-Dimethoxy-pterocarpane-3-O-beta-D-glucoside	FGF1	P05230	Fibroblast growth factor 1
AR	COC1C=C2C3COC4=C(C3OC2=CC1OC)C=CC(=C4)OC5C(C(C(C(O5)CO)O)O)O	9,10-Dimethoxy-pterocarpane-3-O-beta-D-glucoside	SLC5A11	Q8WWX8	Sodium/myo-inositol cotransporter 2
AR	COC1C=C2C3COC4=C(C3OC2=CC1OC)C=CC(=C4)OC5C(C(C(C(O5)CO)O)O)O	9,10-Dimethoxy-pterocarpane-3-O-beta-D-glucoside	LGALS3	P17931	Galectin-3
AR	COC1C=C2C3COC4=C(C3OC2=CC1OC)C=CC(=C4)OC5C(C(C(C(O5)CO)O)O)O	9,10-Dimethoxy-pterocarpane-3-O-beta-D-glucoside	SLC5A4	Q9NY91	Low affinity sodium-glucose cotransporter
AR	COC1C=C2C3COC4=C(C3OC2=CC1OC)C=CC(=C4)OC5C(C(C(C(O5)CO)O)O)O	9,10-Dimethoxy-pterocarpane-3-O-beta-D-glucoside	FGF2	P09038	Fibroblast growth factor 2
AR	COC1C=C2C3COC4=C(C3OC2=CC1OC)C=CC(=C4)OC5C(C(C(C(O5)CO)O)O)O	9,10-Dimethoxy-pterocarpane-3-O-beta-D-glucoside	B4GALT1	P15291	Beta-1,4-galactosyltransferase 1
AR	COC1C=C2C3COC4=C(C3OC2=CC1OC)C=CC(=C4)OC5C(C(C(C(O5)CO)O)O)O	9,10-Dimethoxy-pterocarpane-3-O-beta-D-glucoside	LGALS1	P09382	Galectin-1
AR	COC1C=C2C3COC4=C(C3OC2=CC1OC)C=CC(=C4)OC5C(C(C(C(O5)CO)O)O)O	9,10-Dimethoxy-pterocarpane-3-O-beta-D-glucoside	LGALS9	O00182	Galectin-9
AR	COC1C=C2C3COC4=C(C3OC2=CC1OC)C=CC(=C4)OC5C(C(C(C(O5)CO)O)O)O	9,10-Dimethoxy-pterocarpane-3-O-beta-D-glucoside	TYR	P14679	Tyrosinase
AR	COC1C=C2C3COC4=C(C3OC2=CC1OC)C=CC(=C4)OC5C(C(C(C(O5)CO)O)O)O	9,10-Dimethoxy-pterocarpane-3-O-beta-D-glucoside	LGALS7	P47929	Galectin-7
AR	COC1C=C2C3COC4=C(C3OC2=CC1OC)C=CC(=C4)OC5C(C(C(C(O5)CO)O)O)O	9,10-Dimethoxy-pterocarpane-3-O-beta-D-glucoside	CD22	P20273	B-cell receptor CD22
AR	COC1C=C2C3COC4=C(C3OC2=CC1OC)C=CC(=C4)OC5C(C(C(C(O5)CO)O)O)O	9,10-Dimethoxy-pterocarpane-3-O-beta-D-glucoside	P4HB	P07237	Protein disulfide-isomerase
AR	COC1=C(C(=C(C=C1)C2CC3=C(C=C(C=C3)O)OC2)OC)O	mucronulatol	TAS2R31	P59538	Taste receptor type 2 member 31
AR	COC1=C(C(=C(C=C1)C2CC3=C(C=C(C=C3)O)OC2)OC)O	mucronulatol	F3	P13726	Tissue factor
AR	COC1=C(C(=C(C=C1)C2CC3=C(C=C(C=C3)O)OC2)OC)O	mucronulatol	ALOX15B	O15296	Arachidonate 15-lipoxygenase B
AR	COC1=C(C(=C(C=C1)C2CC3=C(C=C(C=C3)O)OC2)OC)O	mucronulatol	DRD1	P21728	D(1A) dopamine receptor
AR	COC1=C(C(=C(C=C1)C2CC3=C(C=C(C=C3)O)OC2)OC)O	mucronulatol	ALOX15	P16050	Arachidonate 15-lipoxygenase
AR	COC1=C(C(=C(C=C1)C2CC3=C(C=C(C=C3)O)OC2)OC)O	mucronulatol	TUBB1	Q9H4B7	Tubulin beta-1 chain
AR	COC1=C(C(=C(C=C1)C2CC3=C(C=C(C=C3)O)OC2)OC)O	mucronulatol	ESRRB	O95718	Steroid hormone receptor ERR2
AR	COC1=C(C(=C(C=C1)C2CC3=C(C=C(C=C3)O)OC2)OC)O	mucronulatol	SLC22A3	O75751	Solute carrier family 22 member 3
AR	COC1=C(C(=C(C=C1)C2CC3=C(C=C(C=C3)O)OC2)OC)O	mucronulatol	SHBG	P04278	Sex hormone-binding globulin
AR	COC1=C(C(=C(C=C1)C2CC3=C(C=C(C=C3)O)OC2)O)OC	isomucronulatol	TAS2R31	P59538	Taste receptor type 2 member 31
AR	COC1=C(C(=C(C=C1)C2CC3=C(C=C(C=C3)O)OC2)O)OC	isomucronulatol	MT-ND4	P03905	NADH-ubiquinone oxidoreductase chain 4
AR	COC1=C(C(=C(C=C1)C2CC3=C(C=C(C=C3)O)OC2)O)OC	isomucronulatol	F3	P13726	Tissue factor
AR	COC1=C(C(=C(C=C1)C2CC3=C(C=C(C=C3)O)OC2)O)OC	isomucronulatol	ALOX15B	O15296	Arachidonate 15-lipoxygenase B
AR	COC1=C(C(=C(C=C1)C2CC3=C(C=C(C=C3)O)OC2)O)OC	isomucronulatol	ESRRB	O95718	Steroid hormone receptor ERR2
AR	COC1=C(C(=C(C=C1)C2CC3=C(C=C(C=C3)O)OC2)O)OC	isomucronulatol	ALOX15	P16050	Arachidonate 15-lipoxygenase
AR	COC1=C(C(=C(C=C1)C2CC3=C(C=C(C=C3)O)OC2)O)OC	isomucronulatol	DRD1	P21728	D(1A) dopamine receptor
AR	COC1=C(C(=C(C=C1)C2CC3=C(C=C(C=C3)O)OC2)O)OC	isomucronulatol	CYP1A1	P04798	Cytochrome P450 1A1
AR	COC1=C(C(=C(C=C1)C2CC3=C(C=C(C=C3)O)OC2)O)OC	isomucronulatol	SLC22A3	O75751	Solute carrier family 22 member 3
AR	COC1=C(C(=C(C=C1)C2CC3=C(C=C(C=C3)O)OC2)O)OC	isomucronulatol	CYP1B1	Q16678	Cytochrome P450 1B1
AR	COC1=C(C(=C(C=C1)C2CC3=C(C=C(C=C3)O)OC2)O)OC	isomucronulatol	PLAA	Q9Y263	Phospholipase A-2-activating protein
AR	COC1=C(C(=C(C=C1)C2CC3=C(C=C(C=C3)O)OC2)O)OC	isomucronulatol	SHBG	P04278	Sex hormone-binding globulin
AR	COC1=CC2=C(CC(CO2)C3=C(C(=C(C=C3)OC)OC)O)C=C1	7-O-methylisomucronulatol	MT-ND4	P03905	NADH-ubiquinone oxidoreductase chain 4
AR	COC1=CC2=C(CC(CO2)C3=C(C(=C(C=C3)OC)OC)O)C=C1	7-O-methylisomucronulatol	TAS2R31	P59538	Taste receptor type 2 member 31
AR	COC1=CC2=C(CC(CO2)C3=C(C(=C(C=C3)OC)OC)O)C=C1	7-O-methylisomucronulatol	CCBL2	Q6YP21	Kynurenine--oxoglutarate transaminase 3
AR	COC1=CC2=C(CC(CO2)C3=C(C(=C(C=C3)OC)OC)O)C=C1	7-O-methylisomucronulatol	F3	P13726	Tissue factor
AR	COC1=CC2=C(CC(CO2)C3=C(C(=C(C=C3)OC)OC)O)C=C1	7-O-methylisomucronulatol	ALOX15B	O15296	Arachidonate 15-lipoxygenase B
AR	COC1=CC2=C(CC(CO2)C3=C(C(=C(C=C3)OC)OC)O)C=C1	7-O-methylisomucronulatol	CYP1B1	Q16678	Cytochrome P450 1B1
AR	COC1=CC2=C(CC(CO2)C3=C(C(=C(C=C3)OC)OC)O)C=C1	7-O-methylisomucronulatol	DRD1	P21728	D(1A) dopamine receptor
AR	COC1=CC2=C(CC(CO2)C3=C(C(=C(C=C3)OC)OC)O)C=C1	7-O-methylisomucronulatol	TUBB1	Q9H4B7	Tubulin beta-1 chain
AR	COC1=CC2=C(CC(CO2)C3=C(C(=C(C=C3)OC)OC)O)C=C1	7-O-methylisomucronulatol	ALOX15	P16050	Arachidonate 15-lipoxygenase
AR	COC1=CC2=C(CC(CO2)C3=C(C(=C(C=C3)OC)OC)O)C=C1	7-O-methylisomucronulatol	ABCG2	Q9UNQ0	ATP-binding cassette sub-family G member 2
AR	COC1=CC2=C(CC(CO2)C3=C(C(=C(C=C3)OC)OC)O)C=C1	7-O-methylisomucronulatol	MTNR1A	P48039	Melatonin receptor type 1A
AR	COC1=CC2=C(CC(CO2)C3=C(C(=C(C=C3)OC)OC)O)C=C1	7-O-methylisomucronulatol	CYP1A1	P04798	Cytochrome P450 1A1
AR	COC1=CC2=C(CC(CO2)C3=C(C(=C(C=C3)OC)OC)O)C=C1	7-O-methylisomucronulatol	ROCK2	O75116	Rho-associated protein kinase 2
AR	COC1=CC2=C(CC(CO2)C3=C(C(=C(C=C3)OC)OC)O)C=C1	7-O-methylisomucronulatol	SLC22A3	O75751	Solute carrier family 22 member 3
AR	COC1=CC2=C(CC(CO2)C3=C(C(=C(C=C3)OC)OC)O)C=C1	7-O-methylisomucronulatol	PLAA	Q9Y263	Phospholipase A-2-activating protein
AR	COC1=CC2=C(CC(CO2)C3=C(C(=C(C=C3)OC)OC)O)C=C1	7-O-methylisomucronulatol	NQO1	P15559	NAD(P)H dehydrogenase [quinone] 1
AR	COC1=CC2=C(CC(CO2)C3=C(C(=C(C=C3)OC)OC)O)C=C1	7-O-methylisomucronulatol	SHBG	P04278	Sex hormone-binding globulin
AR	COC1=CC2=C(CC(CO2)C3=C(C(=C(C=C3)OC)OC)O)C=C1	7-O-methylisomucronulatol	NQO2	P16083	Ribosyldihydronicotinamide dehydrogenase [quinone]
AR	COC1=C(C=C(C(=C1OC)OC2C(C(C(C(O2)CO)O)O)O)C3CC4=C(C=C(C=C4)O)OC3)OC5C(C(C(C(O5)CO)O)O)O	5'-hydroxyiso-muronulatol-2',5'-di-O-glucoside	SLC5A1	P13866	Sodium/glucose cotransporter 1
AR	COC1=C(C=C(C(=C1OC)OC2C(C(C(C(O2)CO)O)O)O)C3CC4=C(C=C(C=C4)O)OC3)OC5C(C(C(C(O5)CO)O)O)O	5'-hydroxyiso-muronulatol-2',5'-di-O-glucoside	SLC5A2	P31639	Sodium/glucose cotransporter 2
AR	COC1=C(C=C(C(=C1OC)OC2C(C(C(C(O2)CO)O)O)O)C3CC4=C(C=C(C=C4)O)OC3)OC5C(C(C(C(O5)CO)O)O)O	5'-hydroxyiso-muronulatol-2',5'-di-O-glucoside	SLC28A3	Q9HAS3	Solute carrier family 28 member 3
AR	COC1=C(C=C(C(=C1OC)OC2C(C(C(C(O2)CO)O)O)O)C3CC4=C(C=C(C=C4)O)OC3)OC5C(C(C(C(O5)CO)O)O)O	5'-hydroxyiso-muronulatol-2',5'-di-O-glucoside	IL2	P60568	Interleukin-2
AR	COC1=C(C=C(C(=C1OC)OC2C(C(C(C(O2)CO)O)O)O)C3CC4=C(C=C(C=C4)O)OC3)OC5C(C(C(C(O5)CO)O)O)O	5'-hydroxyiso-muronulatol-2',5'-di-O-glucoside	TYR	P14679	Tyrosinase
AR	COC1=C(C=C(C(=C1OC)OC2C(C(C(C(O2)CO)O)O)O)C3CC4=C(C=C(C=C4)O)OC3)OC5C(C(C(C(O5)CO)O)O)O	5'-hydroxyiso-muronulatol-2',5'-di-O-glucoside	P4HB	P07237	Protein disulfide-isomerase
AR	COC1=C(C=C(C(=C1OC)OC2C(C(C(C(O2)CO)O)O)O)C3CC4=C(C=C(C=C4)O)OC3)OC5C(C(C(C(O5)CO)O)O)O	5'-hydroxyiso-muronulatol-2',5'-di-O-glucoside	SLC5A4	Q9NY91	Low affinity sodium-glucose cotransporter
AR	COC1=C(C=C(C(=C1OC)OC2C(C(C(C(O2)CO)O)O)O)C3CC4=C(C=C(C=C4)O)OC3)OC5C(C(C(C(O5)CO)O)O)O	5'-hydroxyiso-muronulatol-2',5'-di-O-glucoside	FGF1	P05230	Fibroblast growth factor 1
AR	COC1=C(C=C(C(=C1OC)OC2C(C(C(C(O2)CO)O)O)O)C3CC4=C(C=C(C=C4)O)OC3)OC5C(C(C(C(O5)CO)O)O)O	5'-hydroxyiso-muronulatol-2',5'-di-O-glucoside	TOP1	P11387	DNA topoisomerase 1
AR	COC1=C(C=C(C(=C1OC)OC2C(C(C(C(O2)CO)O)O)O)C3CC4=C(C=C(C=C4)O)OC3)OC5C(C(C(C(O5)CO)O)O)O	5'-hydroxyiso-muronulatol-2',5'-di-O-glucoside	FGF2	P09038	Fibroblast growth factor 2
AR	COC1=C(C=C(C(=C1OC)OC2C(C(C(C(O2)CO)O)O)O)C3CC4=C(C=C(C=C4)O)OC3)OC5C(C(C(C(O5)CO)O)O)O	5'-hydroxyiso-muronulatol-2',5'-di-O-glucoside	CA13	Q8N1Q1	Carbonic anhydrase 13
AR	COC1=C(C=C(C(=C1OC)OC2C(C(C(C(O2)CO)O)O)O)C3CC4=C(C=C(C=C4)O)OC3)OC5C(C(C(C(O5)CO)O)O)O	5'-hydroxyiso-muronulatol-2',5'-di-O-glucoside	LGALS9	O00182	Galectin-9
AR	COC1=CC2=C(C=C1)C3C(CO2)C4=C(O3)C(=C(C=C4)OC)OC	3,9-di-O-methylnissolin	MT-ND4	P03905	NADH-ubiquinone oxidoreductase chain 4
AR	COC1=CC2=C(C=C1)C3C(CO2)C4=C(O3)C(=C(C=C4)OC)OC	3,9-di-O-methylnissolin	CYP1B1	Q16678	Cytochrome P450 1B1
AR	COC1=CC2=C(C=C1)C3C(CO2)C4=C(O3)C(=C(C=C4)OC)OC	3,9-di-O-methylnissolin	PIK3C2G	O75747	Phosphatidylinositol 4-phosphate 3-kinase C2 domain-containing subunit gamma
AR	COC1=CC2=C(C=C1)C3C(CO2)C4=C(O3)C(=C(C=C4)OC)OC	3,9-di-O-methylnissolin	ADRA1B	P35368	Alpha-1B adrenergic receptor
AR	COC1=CC2=C(C=C1)C3C(CO2)C4=C(O3)C(=C(C=C4)OC)OC	3,9-di-O-methylnissolin	ADRA1D	P25100	Alpha-1D adrenergic receptor
AR	COC1=CC2=C(C=C1)C3C(CO2)C4=C(O3)C(=C(C=C4)OC)OC	3,9-di-O-methylnissolin	CYP1A1	P04798	Cytochrome P450 1A1
AR	COC1=CC2=C(C=C1)C3C(CO2)C4=C(O3)C(=C(C=C4)OC)OC	3,9-di-O-methylnissolin	ADRA1A	P35348	Alpha-1A adrenergic receptor
AR	COC1=CC2=C(C=C1)C3C(CO2)C4=C(O3)C(=C(C=C4)OC)OC	3,9-di-O-methylnissolin	ODC1	P11926	Ornithine decarboxylase
AR	COC1=CC2=C(C=C1)C3C(CO2)C4=C(O3)C(=C(C=C4)OC)OC	3,9-di-O-methylnissolin	PLAA	Q9Y263	Phospholipase A-2-activating protein
AR	COC1=C(C(=C(C=C1)C2CC3=C(C=C(C=C3)OC4C(C(C(C(O4)CO)O)O)O)OC2)O)OC	isomucronulatol-7-O-glucoside	SLC5A1	P13866	Sodium/glucose cotransporter 1
AR	COC1=C(C(=C(C=C1)C2CC3=C(C=C(C=C3)OC4C(C(C(C(O4)CO)O)O)O)OC2)O)OC	isomucronulatol-7-O-glucoside	SLC5A2	P31639	Sodium/glucose cotransporter 2
AR	COC1=C(C(=C(C=C1)C2CC3=C(C=C(C=C3)OC4C(C(C(C(O4)CO)O)O)O)OC2)O)OC	isomucronulatol-7-O-glucoside	IL2	P60568	Interleukin-2
AR	COC1=C(C(=C(C=C1)C2CC3=C(C=C(C=C3)OC4C(C(C(C(O4)CO)O)O)O)OC2)O)OC	isomucronulatol-7-O-glucoside	SLC28A3	Q9HAS3	Solute carrier family 28 member 3
AR	COC1=C(C(=C(C=C1)C2CC3=C(C=C(C=C3)OC4C(C(C(C(O4)CO)O)O)O)OC2)O)OC	isomucronulatol-7-O-glucoside	FGF1	P05230	Fibroblast growth factor 1
AR	COC1=C(C(=C(C=C1)C2CC3=C(C=C(C=C3)OC4C(C(C(C(O4)CO)O)O)O)OC2)O)OC	isomucronulatol-7-O-glucoside	FGF2	P09038	Fibroblast growth factor 2
AR	COC1=C(C(=C(C=C1)C2CC3=C(C=C(C=C3)OC4C(C(C(C(O4)CO)O)O)O)OC2)O)OC	isomucronulatol-7-O-glucoside	TYR	P14679	Tyrosinase
AR	COC1=C(C(=C(C=C1)C2CC3=C(C=C(C=C3)OC4C(C(C(C(O4)CO)O)O)O)OC2)O)OC	isomucronulatol-7-O-glucoside	LGALS1	P09382	Galectin-1
AR	COC1=C(C(=C(C=C1)C2CC3=C(C=C(C=C3)OC4C(C(C(C(O4)CO)O)O)O)OC2)O)OC	isomucronulatol-7-O-glucoside	LGALS9	O00182	Galectin-9
AR	COC1=C(C(=C(C=C1)C2CC3=C(C=C(C=C3)OC4C(C(C(C(O4)CO)O)O)O)OC2)O)OC	isomucronulatol-7-O-glucoside	SLC5A4	Q9NY91	Low affinity sodium-glucose cotransporter
AR	COC1=C(C(=C(C=C1)C2CC3=C(C=C(C=C3)OC4C(C(C(C(O4)CO)O)O)O)OC2)O)OC	isomucronulatol-7-O-glucoside	P4HB	P07237	Protein disulfide-isomerase
AR	COC1=C(C(=C(C=C1)C2CC3=C(C=C(C=C3)OC4C(C(C(C(O4)CO)O)O)O)OC2)O)OC	isomucronulatol-7-O-glucoside	TAS2R31	P59538	Taste receptor type 2 member 31
AR	COC1=C(C(=C(C=C1)C2CC3=C(C=C(C=C3)OC4C(C(C(C(O4)CO)O)O)O)OC2)O)OC	isomucronulatol-7-O-glucoside	ALOX15B	O15296	Arachidonate 15-lipoxygenase B
AR	COC1=C(C(=C(C=C1)C2CC3=C(C=C(C=C3)OC4C(C(C(C(O4)CO)O)O)O)OC2)O)OC	isomucronulatol-7-O-glucoside	LGALS3	P17931	Galectin-3
AR	COC1=C(C(=C(C=C1)C2CC3=C(C=C(C=C3)OC4C(C(C(C(O4)CO)O)O)O)OC2)O)OC	isomucronulatol-7-O-glucoside	F3	P13726	Tissue factor
AR	COC1=C(C(=C(C=C1)C2CC3=C(C=C(C=C3)OC4C(C(C(C(O4)CO)O)O)O)OC2)O)OC	isomucronulatol-7-O-glucoside	LGALS7	P47929	Galectin-7
AR	COC1=C(C(=C(C=C1)C2CC3=C(C=C(C=C3)OC4C(C(C(C(O4)CO)O)O)O)OC2)OC5C(C(C(C(O5)CO)O)O)O)OC	isomucronulatol-7,2'-di-O-glucosiole	SLC5A1	P13866	Sodium/glucose cotransporter 1
AR	COC1=C(C(=C(C=C1)C2CC3=C(C=C(C=C3)OC4C(C(C(C(O4)CO)O)O)O)OC2)OC5C(C(C(C(O5)CO)O)O)O)OC	isomucronulatol-7,2'-di-O-glucosiole	SLC5A2	P31639	Sodium/glucose cotransporter 2
AR	COC1=C(C(=C(C=C1)C2CC3=C(C=C(C=C3)OC4C(C(C(C(O4)CO)O)O)O)OC2)OC5C(C(C(C(O5)CO)O)O)O)OC	isomucronulatol-7,2'-di-O-glucosiole	IL2	P60568	Interleukin-2
AR	COC1=C(C(=C(C=C1)C2CC3=C(C=C(C=C3)OC4C(C(C(C(O4)CO)O)O)O)OC2)OC5C(C(C(C(O5)CO)O)O)O)OC	isomucronulatol-7,2'-di-O-glucosiole	SLC28A3	Q9HAS3	Solute carrier family 28 member 3
AR	COC1=C(C(=C(C=C1)C2CC3=C(C=C(C=C3)OC4C(C(C(C(O4)CO)O)O)O)OC2)OC5C(C(C(C(O5)CO)O)O)O)OC	isomucronulatol-7,2'-di-O-glucosiole	SLC5A4	Q9NY91	Low affinity sodium-glucose cotransporter
AR	COC1=C(C(=C(C=C1)C2CC3=C(C=C(C=C3)OC4C(C(C(C(O4)CO)O)O)O)OC2)OC5C(C(C(C(O5)CO)O)O)O)OC	isomucronulatol-7,2'-di-O-glucosiole	TYR	P14679	Tyrosinase
AR	COC1=C(C(=C(C=C1)C2CC3=C(C=C(C=C3)OC4C(C(C(C(O4)CO)O)O)O)OC2)OC5C(C(C(C(O5)CO)O)O)O)OC	isomucronulatol-7,2'-di-O-glucosiole	LGALS1	P09382	Galectin-1
AR	COC1=C(C(=C(C=C1)C2CC3=C(C=C(C=C3)OC4C(C(C(C(O4)CO)O)O)O)OC2)OC5C(C(C(C(O5)CO)O)O)O)OC	isomucronulatol-7,2'-di-O-glucosiole	LGALS9	O00182	Galectin-9
AR	COC1=C(C(=C(C=C1)C2CC3=C(C=C(C=C3)OC4C(C(C(C(O4)CO)O)O)O)OC2)OC5C(C(C(C(O5)CO)O)O)O)OC	isomucronulatol-7,2'-di-O-glucosiole	P4HB	P07237	Protein disulfide-isomerase
AR	COC1=C(C(=C(C=C1)C2CC3=C(C=C(C=C3)OC4C(C(C(C(O4)CO)O)O)O)OC2)OC5C(C(C(C(O5)CO)O)O)O)OC	isomucronulatol-7,2'-di-O-glucosiole	FGF1	P05230	Fibroblast growth factor 1
AR	COC1=C(C(=C(C=C1)C2CC3=C(C=C(C=C3)OC4C(C(C(C(O4)CO)O)O)O)OC2)OC5C(C(C(C(O5)CO)O)O)O)OC	isomucronulatol-7,2'-di-O-glucosiole	LGALS3	P17931	Galectin-3
AR	COC1=C(C(=C(C=C1)C2CC3=C(C=C(C=C3)OC4C(C(C(C(O4)CO)O)O)O)OC2)OC5C(C(C(C(O5)CO)O)O)O)OC	isomucronulatol-7,2'-di-O-glucosiole	FGF2	P09038	Fibroblast growth factor 2
AR	COC1=C(C(=C(C=C1)C2CC3=C(C=C(C=C3)OC4C(C(C(C(O4)CO)O)O)O)OC2)OC5C(C(C(C(O5)CO)O)O)O)OC	isomucronulatol-7,2'-di-O-glucosiole	F3	P13726	Tissue factor
AR	COC1=C(C(=C(C=C1)C2CC3=C(C=C(C=C3)OC4C(C(C(C(O4)CO)O)O)O)OC2)OC5C(C(C(C(O5)CO)O)O)O)OC	isomucronulatol-7,2'-di-O-glucosiole	LGALS7	P47929	Galectin-7
AR	COC1=C(C(=C(C=C1)C2CC3=C(C=C(C=C3)OC4C(C(C(C(O4)CO)O)O)O)OC2)OC)O	Astraisoflavanin	SLC5A1	P13866	Sodium/glucose cotransporter 1
AR	COC1=C(C(=C(C=C1)C2CC3=C(C=C(C=C3)OC4C(C(C(C(O4)CO)O)O)O)OC2)OC)O	Astraisoflavanin	SLC5A2	P31639	Sodium/glucose cotransporter 2
AR	COC1=C(C(=C(C=C1)C2CC3=C(C=C(C=C3)OC4C(C(C(C(O4)CO)O)O)O)OC2)OC)O	Astraisoflavanin	IL2	P60568	Interleukin-2
AR	COC1=C(C(=C(C=C1)C2CC3=C(C=C(C=C3)OC4C(C(C(C(O4)CO)O)O)O)OC2)OC)O	Astraisoflavanin	SLC28A3	Q9HAS3	Solute carrier family 28 member 3
AR	COC1=C(C(=C(C=C1)C2CC3=C(C=C(C=C3)OC4C(C(C(C(O4)CO)O)O)O)OC2)OC)O	Astraisoflavanin	TYR	P14679	Tyrosinase
AR	COC1=C(C(=C(C=C1)C2CC3=C(C=C(C=C3)OC4C(C(C(C(O4)CO)O)O)O)OC2)OC)O	Astraisoflavanin	LGALS1	P09382	Galectin-1
AR	COC1=C(C(=C(C=C1)C2CC3=C(C=C(C=C3)OC4C(C(C(C(O4)CO)O)O)O)OC2)OC)O	Astraisoflavanin	LGALS9	O00182	Galectin-9
AR	COC1=C(C(=C(C=C1)C2CC3=C(C=C(C=C3)OC4C(C(C(C(O4)CO)O)O)O)OC2)OC)O	Astraisoflavanin	SLC5A4	Q9NY91	Low affinity sodium-glucose cotransporter
AR	COC1=C(C(=C(C=C1)C2CC3=C(C=C(C=C3)OC4C(C(C(C(O4)CO)O)O)O)OC2)OC)O	Astraisoflavanin	FGF1	P05230	Fibroblast growth factor 1
AR	COC1=C(C(=C(C=C1)C2CC3=C(C=C(C=C3)OC4C(C(C(C(O4)CO)O)O)O)OC2)OC)O	Astraisoflavanin	ALOX15B	O15296	Arachidonate 15-lipoxygenase B
AR	COC1=C(C(=C(C=C1)C2CC3=C(C=C(C=C3)OC4C(C(C(C(O4)CO)O)O)O)OC2)OC)O	Astraisoflavanin	LGALS3	P17931	Galectin-3
AR	COC1=C(C(=C(C=C1)C2CC3=C(C=C(C=C3)OC4C(C(C(C(O4)CO)O)O)O)OC2)OC)O	Astraisoflavanin	F3	P13726	Tissue factor
AR	COC1=C(C(=C(C=C1)C2CC3=C(C=C(C=C3)OC4C(C(C(C(O4)CO)O)O)O)OC2)OC)O	Astraisoflavanin	FGF2	P09038	Fibroblast growth factor 2
AR	COC1=C(C(=C(C=C1)C2CC3=C(C=C(C=C3)OC4C(C(C(C(O4)CO)O)O)O)OC2)OC)O	Astraisoflavanin	P4HB	P07237	Protein disulfide-isomerase
AR	COC1=C(C(=C(C=C1)C2CC3=C(C=C(C=C3)OC4C(C(C(C(O4)CO)O)O)O)OC2)OC)O	Astraisoflavanin	LGALS7	P47929	Galectin-7
AR	CC(=O)C1=C(C=C(C=C1)OC)OC2C(C(C(C(O2)COC3C(C(CO3)(COC(=O)C4=CC(=C(C(=C4)O)O)O)O)O)O)O)O	suffruticoside A	CD22	P20273	B-cell receptor CD22
AR	CC(=O)C1=C(C=C(C=C1)OC)OC2C(C(C(C(O2)COC3C(C(CO3)(COC(=O)C4=CC(=C(C(=C4)O)O)O)O)O)O)O)O	suffruticoside A	SLC28A3	Q9HAS3	Solute carrier family 28 member 3
AR	CC(=O)C1=C(C=C(C=C1)OC)OC2C(C(C(C(O2)COC3C(C(CO3)(COC(=O)C4=CC(=C(C(=C4)O)O)O)O)O)O)O)O	suffruticoside A	IL2	P60568	Interleukin-2
AR	CC(=O)C1=C(C=C(C=C1)OC)OC2C(C(C(C(O2)COC3C(C(CO3)(COC(=O)C4=CC(=C(C(=C4)O)O)O)O)O)O)O)O	suffruticoside A	SLC5A1	P13866	Sodium/glucose cotransporter 1
AR	CC(=O)C1=C(C=C(C=C1)OC)OC2C(C(C(C(O2)COC3C(C(CO3)(COC(=O)C4=CC(=C(C(=C4)O)O)O)O)O)O)O)O	suffruticoside A	LGALS1	P09382	Galectin-1
AR	CC(=O)C1=C(C=C(C=C1)OC)OC2C(C(C(C(O2)COC3C(C(CO3)(COC(=O)C4=CC(=C(C(=C4)O)O)O)O)O)O)O)O	suffruticoside A	SLC5A2	P31639	Sodium/glucose cotransporter 2
AR	CC(=O)C1=C(C=C(C=C1)OC)OC2C(C(C(C(O2)COC3C(C(CO3)(COC(=O)C4=CC(=C(C(=C4)O)O)O)O)O)O)O)O	suffruticoside A	SLC5A4	Q9NY91	Low affinity sodium-glucose cotransporter
AR	CC(=O)C1=C(C=C(C=C1)OC)OC2C(C(C(C(O2)COC3C(C(CO3)(COC(=O)C4=CC(=C(C(=C4)O)O)O)O)O)O)O)O	suffruticoside A	TYR	P14679	Tyrosinase
AR	CC(=O)C1=C(C=C(C=C1)OC)OC2C(C(C(C(O2)COC3C(C(CO3)(COC(=O)C4=CC(=C(C(=C4)O)O)O)O)O)O)O)O	suffruticoside A	LGALS9	O00182	Galectin-9
AR	CC(=O)C1=C(C=C(C=C1)OC)OC2C(C(C(C(O2)COC3C(C(CO3)(COC(=O)C4=CC(=C(C(=C4)O)O)O)O)O)O)O)O	suffruticoside A	P4HB	P07237	Protein disulfide-isomerase
AR	CC(=O)C1=C(C=C(C=C1)OC)OC2C(C(C(C(O2)COC3C(C(CO3)(COC(=O)C4=CC(=C(C(=C4)O)O)O)O)O)O)O)O	suffruticoside A	NMUR2	Q9GZQ4	Neuromedin-U receptor 2
AR	CC(=O)C1=C(C=C(C=C1)OC)OC2C(C(C(C(O2)COC3C(C(CO3)(COC(=O)C4=CC(=C(C(=C4)O)O)O)O)O)O)O)O	suffruticoside A	LGALS7	P47929	Galectin-7
AR	CC(=O)C1=C(C=C(C=C1)OC)OC2C(C(C(C(O2)COC3C(C(CO3)(COC(=O)C4=CC(=C(C(=C4)O)O)O)O)O)O)O)O	suffruticoside A	MAG	P20916	Myelin-associated glycoprotein
AR	CC(=O)C1=C(C=C(C=C1)OC)OC2C(C(C(C(O2)COC3C(C(CO3)(COC(=O)C4=CC(=C(C(=C4)O)O)O)O)O)O)O)O	suffruticoside A	KDM4A	O75164	Lysine-specific demethylase 4A
AR	CC(=O)C1=C(C=C(C=C1)OC)OC2C(C(C(C(O2)COC3C(C(CO3)(COC(=O)C4=CC(=C(C(=C4)O)O)O)O)O)O)O)O	suffruticoside A	LGALS3	P17931	Galectin-3
AR	COC1=CC(=C2C(=C1)OC(=C(C2=O)O)C3=CC=C(C=C3)O)O	rhamnocitrin	ALDH2	P05091	Aldehyde dehydrogenase, mitochondrial
AR	COC1=CC(=C2C(=C1)OC(=C(C2=O)O)C3=CC=C(C=C3)O)O	rhamnocitrin	CYP1B1	Q16678	Cytochrome P450 1B1
AR	COC1=CC(=C2C(=C1)OC(=C(C2=O)O)C3=CC=C(C=C3)O)O	rhamnocitrin	CREB1	P16220	Cyclic AMP-responsive element-binding protein 1
AR	COC1=CC(=C2C(=C1)OC(=C(C2=O)O)C3=CC=C(C=C3)O)O	rhamnocitrin	ABCG2	Q9UNQ0	ATP-binding cassette sub-family G member 2
AR	COC1=CC(=C2C(=C1)OC(=C(C2=O)O)C3=CC=C(C=C3)O)O	rhamnocitrin	IL2	P60568	Interleukin-2
AR	COC1=CC(=C2C(=C1)OC(=C(C2=O)O)C3=CC=C(C=C3)O)O	rhamnocitrin	XDH	P47989	Xanthine dehydrogenase/oxidase
AR	COC1=CC(=C2C(=C1)OC(=C(C2=O)O)C3=CC=C(C=C3)O)O	rhamnocitrin	P4HB	P07237	Protein disulfide-isomerase
AR	COC1=CC(=C2C(=C1)OC(=C(C2=O)O)C3=CC=C(C=C3)O)O	rhamnocitrin	TAS2R31	P59538	Taste receptor type 2 member 31
AR	COC1=CC(=C2C(=C1)OC(=C(C2=O)O)C3=CC=C(C=C3)O)O	rhamnocitrin	MDH1	P40925	Malate dehydrogenase, cytoplasmic
AR	COC1=CC(=C2C(=C1)OC(=C(C2=O)O)C3=CC=C(C=C3)O)O	rhamnocitrin	AMY1A	P04745	Alpha-amylase 1
AR	COC1=CC(=C2C(=C1)OC(=C(C2=O)O)C3=CC=C(C=C3)O)O	rhamnocitrin	MPG	P29372	DNA-3-methyladenine glycosylase
AR	COC1=CC(=C2C(=C1)OC(=C(C2=O)O)C3=CC=C(C=C3)O)O	rhamnocitrin	CBR1	P16152	Carbonyl reductase [NADPH] 1
AR	COC1=CC(=C2C(=C1)OC(=C(C2=O)O)C3=CC=C(C=C3)O)O	rhamnocitrin	SLC22A12	Q96S37	Solute carrier family 22 member 12
AR	COC1=CC(=C2C(=C1)OC(=C(C2=O)O)C3=CC=C(C=C3)O)O	rhamnocitrin	ABCB1	P08183	Multidrug resistance protein 1
AR	COC1=CC(=C2C(=C1)OC(=C(C2=O)O)C3=CC=C(C=C3)O)O	rhamnocitrin	NOX4	Q9NPH5	NADPH oxidase 4
AR	COC1=CC(=C2C(=C1)OC(=C(C2=O)O)C3=CC=C(C=C3)O)O	rhamnocitrin	ACP1	P24666	Low molecular weight phosphotyrosine protein phosphatase
AR	COC1=CC(=C2C(=C1)OC(=C(C2=O)O)C3=CC=C(C=C3)O)O	rhamnocitrin	NAE1	Q13564	NEDD8-activating enzyme E1 regulatory subunit
AR	COC1=CC(=C2C(=C1)OC(=C(C2=O)O)C3=CC=C(C=C3)O)O	rhamnocitrin	CDK6	Q00534	Cyclin-dependent kinase 6
AR	COC1=CC(=C2C(=C1)OC(=C(C2=O)O)C3=CC=C(C=C3)O)O	rhamnocitrin	HNF4A	P41235	Hepatocyte nuclear factor 4-alpha
AR	COC1=CC(=C2C(=C1)OC(=C(C2=O)O)C3=CC=C(C=C3)O)O	rhamnocitrin	PGF	P49763	Placenta growth factor
AR	COC1=CC(=C2C(=C1)OC(=C(C2=O)O)C3=CC=C(C=C3)O)O	rhamnocitrin	ABCC1	P33527	Multidrug resistance-associated protein 1
AR	COC1=CC(=C2C(=C1)OC(=C(C2=O)O)C3=CC=C(C=C3)O)O	rhamnocitrin	ALOX5	P09917	Arachidonate 5-lipoxygenase
AR	COC1=CC(=C2C(=C1)OC(=C(C2=O)O)C3=CC=C(C=C3)O)O	rhamnocitrin	GLO1	Q04760	Lactoylglutathione lyase
AR	COC1=CC(=C2C(=C1)OC(=C(C2=O)O)C3=CC=C(C=C3)O)O	rhamnocitrin	RPS6KA3	P51812	Ribosomal protein S6 kinase alpha-3
AR	COC1=CC(=C2C(=C1)OC(=C(C2=O)O)C3=CC=C(C=C3)O)O	rhamnocitrin	ESR2	Q92731	Estrogen receptor beta
AR	COC1=CC(=C2C(=C1)OC(=C(C2=O)O)C3=CC=C(C=C3)O)O	rhamnocitrin	TNKS	O95271	Tankyrase-1
AR	COC1=CC(=C2C(=C1)OC(=C(C2=O)O)C3=CC=C(C=C3)O)O	rhamnocitrin	ESR1	P03372	Estrogen receptor
AR	COC1=CC(=C2C(=C1)OC(=C(C2=O)O)C3=CC=C(C=C3)O)O	rhamnocitrin	CA3	P07451	Carbonic anhydrase 3
AR	COC1=CC(=C2C(=C1)OC(=C(C2=O)O)C3=CC=C(C=C3)O)O	rhamnocitrin	GUSB	P08236	Beta-glucuronidase
AR	COC1=CC(=C2C(=C1)OC(=C(C2=O)O)C3=CC=C(C=C3)O)O	rhamnocitrin	KDM4E	B2RXH2	Lysine-specific demethylase 4E
AR	COC1=CC(=C2C(=C1)OC(=C(C2=O)O)C3=CC=C(C=C3)O)O	rhamnocitrin	ALOX12	P18054	Arachidonate 12-lipoxygenase, 12S-type
AR	COC1=CC(=C2C(=C1)OC(=C(C2=O)O)C3=CC=C(C=C3)O)O	rhamnocitrin	AKR1B1	P15121	Aldose reductase
AR	COC1=CC(=C2C(=C1)OC(=C(C2=O)O)C3=CC=C(C=C3)O)O	rhamnocitrin	NEK6	Q9HC98	Serine/threonine-protein kinase Nek6
AR	COC1=CC(=C2C(=C1)OC(=C(C2=O)O)C3=CC=C(C=C3)O)O	rhamnocitrin	SCN3A	Q9NY46	Sodium channel protein type 3 subunit alpha
AR	COC1=CC(=C2C(=C1)OC(=C(C2=O)O)C3=CC=C(C=C3)O)O	rhamnocitrin	NMUR2	Q9GZQ4	Neuromedin-U receptor 2
AR	COC1=CC(=C2C(=C1)OC(=C(C2=O)O)C3=CC=C(C=C3)O)O	rhamnocitrin	MAOA	P21397	Amine oxidase [flavin-containing] A
AR	COC1=CC(=C2C(=C1)OC(=C(C2=O)O)C3=CC=C(C=C3)O)O	rhamnocitrin	AKR1B10	O60218	Aldo-keto reductase family 1 member B10
AR	COC1=CC(=C2C(=C1)OC(=C(C2=O)O)C3=CC=C(C=C3)O)O	rhamnocitrin	NQO1	P15559	NAD(P)H dehydrogenase [quinone] 1
AR	COC1=CC(=C2C(=C1)OC(=C(C2=O)O)C3=CC=C(C=C3)O)O	rhamnocitrin	SLC16A3	O15427	Monocarboxylate transporter 4
AR	COC1=CC(=C2C(=C1)OC(=C(C2=O)O)C3=CC=C(C=C3)O)O	rhamnocitrin	VEGFA	P15692	Vascular endothelial growth factor A
AR	COC1=CC(=C2C(=C1)OC(=C(C2=O)O)C3=CC=C(C=C3)O)O	rhamnocitrin	ANO1	Q5XXA6	Anoctamin-1
AR	COC1=CC(=C2C(=C1)OC(=C(C2=O)O)C3=CC=C(C=C3)O)O	rhamnocitrin	TERT	O14746	Telomerase reverse transcriptase
AR	COC1=CC(=C2C(=C1)OC(=C(C2=O)O)C3=CC=C(C=C3)O)O	rhamnocitrin	MAPT	P10636	Microtubule-associated protein tau
AR	COC1=CC(=C2C(=C1)OC(=C(C2=O)O)C3=CC=C(C=C3)O)O	rhamnocitrin	CALM1	P62158	Calmodulin
AR	COC1=CC(=C2C(=C1)OC(=C(C2=O)O)C3=CC=C(C=C3)O)O	rhamnocitrin	MAP2K7	O14733	Dual specificity mitogen-activated protein kinase kinase 7
AR	COC1=CC(=C2C(=C1)OC(=C(C2=O)O)C3=CC=C(C=C3)O)O	rhamnocitrin	APP	P05067	Amyloid beta A4 protein
AR	COC1=CC(=C2C(=C1)OC(=C(C2=O)O)C3=CC=C(C=C3)O)O	rhamnocitrin	TOP2A	P11388	DNA topoisomerase 2-alpha
AR	COC1=CC(=C2C(=C1)OC(=C(C2=O)O)C3=CC=C(C=C3)O)O	rhamnocitrin	TNKS2	Q9H2K2	Tankyrase-2
AR	COC1=CC(=C2C(=C1)OC(=C(C2=O)O)C3=CC=C(C=C3)O)O	rhamnocitrin	ALOX15	P16050	Arachidonate 15-lipoxygenase
AR	COC1=CC(=C2C(=C1)OC(=C(C2=O)O)C3=CC=C(C=C3)O)O	rhamnocitrin	GPR35	Q9HC97	G-protein coupled receptor 35
AR	COC1=CC(=C2C(=C1)OC(=C(C2=O)O)C3=CC=C(C=C3)O)O	rhamnocitrin	PKN1	Q16512	Serine/threonine-protein kinase N1
AR	COC1=CC(=C2C(=C1)OC(=C(C2=O)O)C3=CC=C(C=C3)O)O	rhamnocitrin	CYP19A1	P11511	Aromatase
AR	COC1=CC(=C2C(=C1)OC(=C(C2=O)O)C3=CC=C(C=C3)O)O	rhamnocitrin	ALPI	P09923	Intestinal-type alkaline phosphatase
AR	COC1=CC(=C2C(=C1)OC(=C(C2=O)O)C3=CC=C(C=C3)O)O	rhamnocitrin	PFKFB3	Q16875	6-phosphofructo-2-kinase/fructose-2,6-bisphosphatase 3
AR	COC1=CC(=C2C(=C1)OC(=C(C2=O)O)C3=CC=C(C=C3)O)O	rhamnocitrin	NUAK1	O60285	NUAK family SNF1-like kinase 1
AR	COC1=CC(=C2C(=C1)OC(=C(C2=O)O)C3=CC=C(C=C3)O)O	rhamnocitrin	CA5A	P35218	Carbonic anhydrase 5A, mitochondrial
AR	COC1=CC(=C2C(=C1)OC(=C(C2=O)O)C3=CC=C(C=C3)O)O	rhamnocitrin	ESRRA	P11474	Steroid hormone receptor ERR1
AR	COC1=CC(=C2C(=C1)OC(=C(C2=O)O)C3=CC=C(C=C3)O)O	rhamnocitrin	RCE1	Q9Y256	CAAX prenyl protease 2
AR	COC1=C(C=CC(=C1)C2=C(C(=O)C3=C(C=C(C=C3O2)O)O)O)O	isorhamnetin	CYP1B1	Q16678	Cytochrome P450 1B1
AR	COC1=C(C=CC(=C1)C2=C(C(=O)C3=C(C=C(C=C3O2)O)O)O)O	isorhamnetin	XDH	P47989	Xanthine dehydrogenase/oxidase
AR	COC1=C(C=CC(=C1)C2=C(C(=O)C3=C(C=C(C=C3O2)O)O)O)O	isorhamnetin	CREB1	P16220	Cyclic AMP-responsive element-binding protein 1
AR	COC1=C(C=CC(=C1)C2=C(C(=O)C3=C(C=C(C=C3O2)O)O)O)O	isorhamnetin	P4HB	P07237	Protein disulfide-isomerase
AR	COC1=C(C=CC(=C1)C2=C(C(=O)C3=C(C=C(C=C3O2)O)O)O)O	isorhamnetin	ABCG2	Q9UNQ0	ATP-binding cassette sub-family G member 2
AR	COC1=C(C=CC(=C1)C2=C(C(=O)C3=C(C=C(C=C3O2)O)O)O)O	isorhamnetin	MPG	P29372	DNA-3-methyladenine glycosylase
AR	COC1=C(C=CC(=C1)C2=C(C(=O)C3=C(C=C(C=C3O2)O)O)O)O	isorhamnetin	CBR1	P16152	Carbonyl reductase [NADPH] 1
AR	COC1=C(C=CC(=C1)C2=C(C(=O)C3=C(C=C(C=C3O2)O)O)O)O	isorhamnetin	TAS2R31	P59538	Taste receptor type 2 member 31
AR	COC1=C(C=CC(=C1)C2=C(C(=O)C3=C(C=C(C=C3O2)O)O)O)O	isorhamnetin	AMY1A	P04745	Alpha-amylase 1
AR	COC1=C(C=CC(=C1)C2=C(C(=O)C3=C(C=C(C=C3O2)O)O)O)O	isorhamnetin	QDPR	P09417	Dihydropteridine reductase
AR	COC1=C(C=CC(=C1)C2=C(C(=O)C3=C(C=C(C=C3O2)O)O)O)O	isorhamnetin	NOX4	Q9NPH5	NADPH oxidase 4
AR	COC1=C(C=CC(=C1)C2=C(C(=O)C3=C(C=C(C=C3O2)O)O)O)O	isorhamnetin	GLO1	Q04760	Lactoylglutathione lyase
AR	COC1=C(C=CC(=C1)C2=C(C(=O)C3=C(C=C(C=C3O2)O)O)O)O	isorhamnetin	ABCB1	P08183	Multidrug resistance protein 1
AR	COC1=C(C=CC(=C1)C2=C(C(=O)C3=C(C=C(C=C3O2)O)O)O)O	isorhamnetin	CDK6	Q00534	Cyclin-dependent kinase 6
AR	COC1=C(C=CC(=C1)C2=C(C(=O)C3=C(C=C(C=C3O2)O)O)O)O	isorhamnetin	ALOX5	P09917	Arachidonate 5-lipoxygenase
AR	COC1=C(C=CC(=C1)C2=C(C(=O)C3=C(C=C(C=C3O2)O)O)O)O	isorhamnetin	NFE2L2	Q16236	Nuclear factor erythroid 2-related factor 2
AR	COC1=C(C=CC(=C1)C2=C(C(=O)C3=C(C=C(C=C3O2)O)O)O)O	isorhamnetin	ABCC1	P33527	Multidrug resistance-associated protein 1
AR	COC1=C(C=CC(=C1)C2=C(C(=O)C3=C(C=C(C=C3O2)O)O)O)O	isorhamnetin	PGF	P49763	Placenta growth factor
AR	COC1=C(C=CC(=C1)C2=C(C(=O)C3=C(C=C(C=C3O2)O)O)O)O	isorhamnetin	IL2	P60568	Interleukin-2
AR	COC1=C(C=CC(=C1)C2=C(C(=O)C3=C(C=C(C=C3O2)O)O)O)O	isorhamnetin	NAE1	Q13564	NEDD8-activating enzyme E1 regulatory subunit
AR	COC1=C(C=CC(=C1)C2=C(C(=O)C3=C(C=C(C=C3O2)O)O)O)O	isorhamnetin	CCR4	P51679	C-C chemokine receptor type 4
AR	COC1=C(C=CC(=C1)C2=C(C(=O)C3=C(C=C(C=C3O2)O)O)O)O	isorhamnetin	RPS6KA3	P51812	Ribosomal protein S6 kinase alpha-3
AR	COC1=C(C=CC(=C1)C2=C(C(=O)C3=C(C=C(C=C3O2)O)O)O)O	isorhamnetin	NEK6	Q9HC98	Serine/threonine-protein kinase Nek6
AR	COC1=C(C=CC(=C1)C2=C(C(=O)C3=C(C=C(C=C3O2)O)O)O)O	isorhamnetin	CA13	Q8N1Q1	Carbonic anhydrase 13
AR	COC1=C(C=CC(=C1)C2=C(C(=O)C3=C(C=C(C=C3O2)O)O)O)O	isorhamnetin	ODC1	P11926	Ornithine decarboxylase
AR	COC1=C(C=CC(=C1)C2=C(C(=O)C3=C(C=C(C=C3O2)O)O)O)O	isorhamnetin	NMUR2	Q9GZQ4	Neuromedin-U receptor 2
AR	COC1=C(C=CC(=C1)C2=C(C(=O)C3=C(C=C(C=C3O2)O)O)O)O	isorhamnetin	KDM4E	B2RXH2	Lysine-specific demethylase 4E
AR	COC1=C(C=CC(=C1)C2=C(C(=O)C3=C(C=C(C=C3O2)O)O)O)O	isorhamnetin	ACP1	P24666	Low molecular weight phosphotyrosine protein phosphatase
AR	COC1=C(C=CC(=C1)C2=C(C(=O)C3=C(C=C(C=C3O2)O)O)O)O	isorhamnetin	ALOX12	P18054	Arachidonate 12-lipoxygenase, 12S-type
AR	COC1=C(C=CC(=C1)C2=C(C(=O)C3=C(C=C(C=C3O2)O)O)O)O	isorhamnetin	ALPI	P09923	Intestinal-type alkaline phosphatase
AR	COC1=C(C=CC(=C1)C2=C(C(=O)C3=C(C=C(C=C3O2)O)O)O)O	isorhamnetin	SLC22A12	Q96S37	Solute carrier family 22 member 12
AR	COC1=C(C=CC(=C1)C2=C(C(=O)C3=C(C=C(C=C3O2)O)O)O)O	isorhamnetin	AKR1B1	P15121	Aldose reductase
AR	COC1=C(C=CC(=C1)C2=C(C(=O)C3=C(C=C(C=C3O2)O)O)O)O	isorhamnetin	VEGFA	P15692	Vascular endothelial growth factor A
AR	COC1=C(C=CC(=C1)C2=C(C(=O)C3=C(C=C(C=C3O2)O)O)O)O	isorhamnetin	TNKS	O95271	Tankyrase-1
AR	COC1=C(C=CC(=C1)C2=C(C(=O)C3=C(C=C(C=C3O2)O)O)O)O	isorhamnetin	ESR2	Q92731	Estrogen receptor beta
AR	COC1=C(C=CC(=C1)C2=C(C(=O)C3=C(C=C(C=C3O2)O)O)O)O	isorhamnetin	MAPT	P10636	Microtubule-associated protein tau
AR	COC1=C(C=CC(=C1)C2=C(C(=O)C3=C(C=C(C=C3O2)O)O)O)O	isorhamnetin	ALOX15	P16050	Arachidonate 15-lipoxygenase
AR	COC1=C(C=CC(=C1)C2=C(C(=O)C3=C(C=C(C=C3O2)O)O)O)O	isorhamnetin	MAOA	P21397	Amine oxidase [flavin-containing] A
AR	COC1=C(C=CC(=C1)C2=C(C(=O)C3=C(C=C(C=C3O2)O)O)O)O	isorhamnetin	PKN1	Q16512	Serine/threonine-protein kinase N1
AR	COC1=C(C=CC(=C1)C2=C(C(=O)C3=C(C=C(C=C3O2)O)O)O)O	isorhamnetin	CA3	P07451	Carbonic anhydrase 3
AR	COC1=C(C=CC(=C1)C2=C(C(=O)C3=C(C=C(C=C3O2)O)O)O)O	isorhamnetin	NQO1	P15559	NAD(P)H dehydrogenase [quinone] 1
AR	COC1=C(C=CC(=C1)C2=C(C(=O)C3=C(C=C(C=C3O2)O)O)O)O	isorhamnetin	ESR1	P03372	Estrogen receptor
AR	COC1=C(C=CC(=C1)C2=C(C(=O)C3=C(C=C(C=C3O2)O)O)O)O	isorhamnetin	GPR35	Q9HC97	G-protein coupled receptor 35
AR	COC1=C(C=CC(=C1)C2=C(C(=O)C3=C(C=C(C=C3O2)O)O)O)O	isorhamnetin	NUAK1	O60285	NUAK family SNF1-like kinase 1
AR	COC1=C(C=CC(=C1)C2=C(C(=O)C3=C(C=C(C=C3O2)O)O)O)O	isorhamnetin	CA7	P43166	Carbonic anhydrase 7
AR	COC1=C(C=CC(=C1)C2=C(C(=O)C3=C(C=C(C=C3O2)O)O)O)O	isorhamnetin	PBK	Q96KB5	Lymphokine-activated killer T-cell-originated protein kinase
AR	COC1=C(C=CC(=C1)C2=C(C(=O)C3=C(C=C(C=C3O2)O)O)O)O	isorhamnetin	DYRK4	Q9NR20	Dual specificity tyrosine-phosphorylation-regulated kinase 4
AR	COC1=C(C=CC(=C1)C2=C(C(=O)C3=C(C=C(C=C3O2)O)O)O)O	isorhamnetin	CAMK2B	Q13554	Calcium/calmodulin-dependent protein kinase type II subunit beta
AR	COC1=C(C=CC(=C1)C2=C(C(=O)C3=C(C=C(C=C3O2)O)O)O)O	isorhamnetin	TOP2A	P11388	DNA topoisomerase 2-alpha
AR	COC1=C(C=CC(=C1)C2=C(C(=O)C3=C(C=C(C=C3O2)O)O)O)O	isorhamnetin	CISD1	Q9NZ45	CDGSH iron-sulfur domain-containing protein 1
AR	COC1=C(C=CC(=C1)C2=C(C(=O)C3=C(C=C(C=C3O2)O)O)O)O	isorhamnetin	TNKS2	Q9H2K2	Tankyrase-2
AR	COC1=C(C=CC(=C1)C2=C(C(=O)C3=C(C=C(C=C3O2)O)O)O)O	isorhamnetin	TERT	O14746	Telomerase reverse transcriptase
AR	COC1=C(C=CC(=C1)C2=C(C(=O)C3=C(C=C(C=C3O2)O)O)O)O	isorhamnetin	CHEK1	O14757	Serine/threonine-protein kinase Chk1
AR	COC1=C(C=CC(=C1)C2=C(C(=O)C3=C(C=C(C=C3O2)O)O)O)O	isorhamnetin	SLC22A3	O75751	Solute carrier family 22 member 3
AR	COC1=C(C=CC(=C1)C2=C(C(=O)C3=C(C=C(C=C3O2)O)O)O)O	isorhamnetin	GUSB	P08236	Beta-glucuronidase
AR	COC1=C(C=CC(=C1)C2=C(C(=O)C3=C(C=C(C=C3O2)O)O)O)O	isorhamnetin	CAMK2A	Q9UQM7	Calcium/calmodulin-dependent protein kinase type II subunit alpha
AR	COC1=C(C=C2C(=C1O)C(=O)C=C(O2)C3=CC=CC=C3)O	oroxylin A	CREB1	P16220	Cyclic AMP-responsive element-binding protein 1
AR	COC1=C(C=C2C(=C1O)C(=O)C=C(O2)C3=CC=CC=C3)O	oroxylin A	FLT3	P36888	Receptor-type tyrosine-protein kinase FLT3
AR	COC1=C(C=C2C(=C1O)C(=O)C=C(O2)C3=CC=CC=C3)O	oroxylin A	CYP1B1	Q16678	Cytochrome P450 1B1
AR	COC1=C(C=C2C(=C1O)C(=O)C=C(O2)C3=CC=CC=C3)O	oroxylin A	TNKS	O95271	Tankyrase-1
AR	COC1=C(C=C2C(=C1O)C(=O)C=C(O2)C3=CC=CC=C3)O	oroxylin A	ABCG2	Q9UNQ0	ATP-binding cassette sub-family G member 2
AR	COC1=C(C=C2C(=C1O)C(=O)C=C(O2)C3=CC=CC=C3)O	oroxylin A	AMY1A	P04745	Alpha-amylase 1
AR	COC1=C(C=C2C(=C1O)C(=O)C=C(O2)C3=CC=CC=C3)O	oroxylin A	TPMT	P51580	Thiopurine S-methyltransferase
AR	COC1=C(C=C2C(=C1O)C(=O)C=C(O2)C3=CC=CC=C3)O	oroxylin A	CBR1	P16152	Carbonyl reductase [NADPH] 1
AR	COC1=C(C=C2C(=C1O)C(=O)C=C(O2)C3=CC=CC=C3)O	oroxylin A	ABCB1	P08183	Multidrug resistance protein 1
AR	COC1=C(C=C2C(=C1O)C(=O)C=C(O2)C3=CC=CC=C3)O	oroxylin A	NAE1	Q13564	NEDD8-activating enzyme E1 regulatory subunit
AR	COC1=C(C=C2C(=C1O)C(=O)C=C(O2)C3=CC=CC=C3)O	oroxylin A	XDH	P47989	Xanthine dehydrogenase/oxidase
AR	COC1=C(C=C2C(=C1O)C(=O)C=C(O2)C3=CC=CC=C3)O	oroxylin A	TNKS2	Q9H2K2	Tankyrase-2
AR	COC1=C(C=C2C(=C1O)C(=O)C=C(O2)C3=CC=CC=C3)O	oroxylin A	NQO1	P15559	NAD(P)H dehydrogenase [quinone] 1
AR	COC1=C(C=C2C(=C1O)C(=O)C=C(O2)C3=CC=CC=C3)O	oroxylin A	PGF	P49763	Placenta growth factor
AR	COC1=C(C=C2C(=C1O)C(=O)C=C(O2)C3=CC=CC=C3)O	oroxylin A	NR4A2	P43354	Nuclear receptor subfamily 4 group A member 2
AR	COC1=C(C=C2C(=C1O)C(=O)C=C(O2)C3=CC=CC=C3)O	oroxylin A	CDK6	Q00534	Cyclin-dependent kinase 6
AR	COC1=C(C=C2C(=C1O)C(=O)C=C(O2)C3=CC=CC=C3)O	oroxylin A	AHR	P35869	Aryl hydrocarbon receptor
AR	COC1=C(C=C2C(=C1O)C(=O)C=C(O2)C3=CC=CC=C3)O	oroxylin A	CALM1	P62158	Calmodulin
AR	COC1=C(C=C2C(=C1O)C(=O)C=C(O2)C3=CC=CC=C3)O	oroxylin A	SIGMAR1	Q99720	Sigma non-opioid intracellular receptor 1
AR	COC1=C(C=C2C(=C1O)C(=O)C=C(O2)C3=CC=CC=C3)O	oroxylin A	PTPN9	P43378	Tyrosine-protein phosphatase non-receptor type 9
AR	COC1=C(C=C2C(=C1O)C(=O)C=C(O2)C3=CC=CC=C3)O	oroxylin A	NOX4	Q9NPH5	NADPH oxidase 4
AR	COC1=C(C=C2C(=C1O)C(=O)C=C(O2)C3=CC=CC=C3)O	oroxylin A	ABCC1	P33527	Multidrug resistance-associated protein 1
AR	COC1=C(C=C2C(=C1O)C(=O)C=C(O2)C3=CC=CC=C3)O	oroxylin A	CELA1	Q9UNI1	Chymotrypsin-like elastase family member 1
AR	COC1=C(C=C2C(=C1O)C(=O)C=C(O2)C3=CC=CC=C3)O	oroxylin A	ALOX5	P09917	Arachidonate 5-lipoxygenase
AR	COC1=C(C=C2C(=C1O)C(=O)C=C(O2)C3=CC=CC=C3)O	oroxylin A	CDK5R1	Q15078	Cyclin-dependent kinase 5 activator 1
AR	COC1=C(C=C2C(=C1O)C(=O)C=C(O2)C3=CC=CC=C3)O	oroxylin A	ODC1	P11926	Ornithine decarboxylase
AR	COC1=C(C=C2C(=C1O)C(=O)C=C(O2)C3=CC=CC=C3)O	oroxylin A	KDM4E	B2RXH2	Lysine-specific demethylase 4E
AR	COC1=C(C=C2C(=C1O)C(=O)C=C(O2)C3=CC=CC=C3)O	oroxylin A	VEGFA	P15692	Vascular endothelial growth factor A
AR	COC1=C(C=C2C(=C1O)C(=O)C=C(O2)C3=CC=CC=C3)O	oroxylin A	APP	P05067	Amyloid beta A4 protein
AR	COC1=C(C=C2C(=C1O)C(=O)C=C(O2)C3=CC=CC=C3)O	oroxylin A	TERT	O14746	Telomerase reverse transcriptase
AR	COC1=C(C=C2C(=C1O)C(=O)C=C(O2)C3=CC=CC=C3)O	oroxylin A	AKR1B1	P15121	Aldose reductase
AR	COC1=C(C=C2C(=C1O)C(=O)C=C(O2)C3=CC=CC=C3)O	oroxylin A	IL2	P60568	Interleukin-2
AR	COC1=C(C=C2C(=C1O)C(=O)C=C(O2)C3=CC=CC=C3)O	oroxylin A	ALDH2	P05091	Aldehyde dehydrogenase, mitochondrial
AR	COC1=C(C=C2C(=C1O)C(=O)C=C(O2)C3=CC=CC=C3)O	oroxylin A	ALOX12	P18054	Arachidonate 12-lipoxygenase, 12S-type
AR	COC1=C(C=C2C(=C1O)C(=O)C=C(O2)C3=CC=CC=C3)O	oroxylin A	SLC16A3	O15427	Monocarboxylate transporter 4
AR	COC1=C(C=C2C(=C1O)C(=O)C=C(O2)C3=CC=CC=C3)O	oroxylin A	CTSV	O60911	Cathepsin L2
AR	COC1=C(C=C2C(=C1O)C(=O)C=C(O2)C3=CC=CC=C3)O	oroxylin A	CA13	Q8N1Q1	Carbonic anhydrase 13
AR	COC1=C(C=C2C(=C1O)C(=O)C=C(O2)C3=CC=CC=C3)O	oroxylin A	AR	P10275	Androgen receptor
AR	COC1=C(C=C2C(=C1O)C(=O)C=C(O2)C3=CC=CC=C3)O	oroxylin A	MAPK3	P27361	Mitogen-activated protein kinase 3
AR	COC1=C(C=C2C(=C1O)C(=O)C=C(O2)C3=CC=CC=C3)O	oroxylin A	PTPN6	P29350	Tyrosine-protein phosphatase non-receptor type 6
AR	COC1=C(C=C2C(=C1O)C(=O)C=C(O2)C3=CC=CC=C3)O	oroxylin A	ABL1	P00519	Tyrosine-protein kinase ABL1
AR	COC1=C(C=C2C(=C1O)C(=O)C=C(O2)C3=CC=CC=C3)O	oroxylin A	MAOA	P21397	Amine oxidase [flavin-containing] A
AR	COC1=C(C=C2C(=C1O)C(=O)C=C(O2)C3=CC=CC=C3)O	oroxylin A	CDK5	Q00535	Cyclin-dependent-like kinase 5
AR	COC1=C(C=C2C(=C1O)C(=O)C=C(O2)C3=CC=CC=C3)O	oroxylin A	GLO1	Q04760	Lactoylglutathione lyase
AR	COC1=C(C=C2C(=C1O)C(=O)C=C(O2)C3=CC=CC=C3)O	oroxylin A	KDM4A	O75164	Lysine-specific demethylase 4A
AR	COC1=C(C=C2C(=C1O)C(=O)C=C(O2)C3=CC=CC=C3)O	oroxylin A	COMT	P21964	Catechol O-methyltransferase
AR	COC1=C(C=C2C(=C1O)C(=O)C=C(O2)C3=CC=CC=C3)O	oroxylin A	PTPN22	Q9Y2R2	Tyrosine-protein phosphatase non-receptor type 22
AR	COC1=C(C=C2C(=C1O)C(=O)C=C(O2)C3=CC=CC=C3)O	oroxylin A	GUSB	P08236	Beta-glucuronidase
AR	COC1=C(C=C2C(=C1O)C(=O)C=C(O2)C3=CC=CC=C3)O	oroxylin A	TNNC1	P63316	Troponin C, slow skeletal and cardiac muscles
AR	COC1=C(C=C2C(=C1O)C(=O)C=C(O2)C3=CC=CC=C3)O	oroxylin A	TNNI3	P19429	Troponin I, cardiac muscle
AR	COC1=C(C=C2C(=C1O)C(=O)C=C(O2)C3=CC=CC=C3)O	oroxylin A	TNNT2	P45379	Troponin T, cardiac muscle
AR	COC1=C(C=C2C(=C1O)C(=O)C=C(O2)C3=CC=CC=C3)O	oroxylin A	NLRP3	Q96P20	NACHT, LRR and PYD domains-containing protein 3
AR	COC1=C(C=C2C(=C1O)C(=O)C=C(O2)C3=CC=CC=C3)O	oroxylin A	CCNB1	P14635	G2/mitotic-specific cyclin-B1
AR	COC1=C(C=C2C(=C1O)C(=O)C=C(O2)C3=CC=CC=C3)O	oroxylin A	CYP19A1	P11511	Aromatase
AR	COC1=CC(=C2C(=C1)OC(=C(C2=O)OC)C3=CC=C(C=C3)O)O	kumatakenin	ALDH2	P05091	Aldehyde dehydrogenase, mitochondrial
AR	COC1=CC(=C2C(=C1)OC(=C(C2=O)OC)C3=CC=C(C=C3)O)O	kumatakenin	CYP1B1	Q16678	Cytochrome P450 1B1
AR	COC1=CC(=C2C(=C1)OC(=C(C2=O)OC)C3=CC=C(C=C3)O)O	kumatakenin	CREB1	P16220	Cyclic AMP-responsive element-binding protein 1
AR	COC1=CC(=C2C(=C1)OC(=C(C2=O)OC)C3=CC=C(C=C3)O)O	kumatakenin	ABCG2	Q9UNQ0	ATP-binding cassette sub-family G member 2
AR	COC1=CC(=C2C(=C1)OC(=C(C2=O)OC)C3=CC=C(C=C3)O)O	kumatakenin	IL2	P60568	Interleukin-2
AR	COC1=CC(=C2C(=C1)OC(=C(C2=O)OC)C3=CC=C(C=C3)O)O	kumatakenin	P4HB	P07237	Protein disulfide-isomerase
AR	COC1=CC(=C2C(=C1)OC(=C(C2=O)OC)C3=CC=C(C=C3)O)O	kumatakenin	SLC22A12	Q96S37	Solute carrier family 22 member 12
AR	COC1=CC(=C2C(=C1)OC(=C(C2=O)OC)C3=CC=C(C=C3)O)O	kumatakenin	MDH1	P40925	Malate dehydrogenase, cytoplasmic
AR	COC1=CC(=C2C(=C1)OC(=C(C2=O)OC)C3=CC=C(C=C3)O)O	kumatakenin	XDH	P47989	Xanthine dehydrogenase/oxidase
AR	COC1=CC(=C2C(=C1)OC(=C(C2=O)OC)C3=CC=C(C=C3)O)O	kumatakenin	TAS2R31	P59538	Taste receptor type 2 member 31
AR	COC1=CC(=C2C(=C1)OC(=C(C2=O)OC)C3=CC=C(C=C3)O)O	kumatakenin	AMY1A	P04745	Alpha-amylase 1
AR	COC1=CC(=C2C(=C1)OC(=C(C2=O)OC)C3=CC=C(C=C3)O)O	kumatakenin	CBR1	P16152	Carbonyl reductase [NADPH] 1
AR	COC1=CC(=C2C(=C1)OC(=C(C2=O)OC)C3=CC=C(C=C3)O)O	kumatakenin	ACP1	P24666	Low molecular weight phosphotyrosine protein phosphatase
AR	COC1=CC(=C2C(=C1)OC(=C(C2=O)OC)C3=CC=C(C=C3)O)O	kumatakenin	ANO1	Q5XXA6	Anoctamin-1
AR	COC1=CC(=C2C(=C1)OC(=C(C2=O)OC)C3=CC=C(C=C3)O)O	kumatakenin	MPG	P29372	DNA-3-methyladenine glycosylase
AR	COC1=CC(=C2C(=C1)OC(=C(C2=O)OC)C3=CC=C(C=C3)O)O	kumatakenin	ABCB1	P08183	Multidrug resistance protein 1
AR	COC1=CC(=C2C(=C1)OC(=C(C2=O)OC)C3=CC=C(C=C3)O)O	kumatakenin	NOX4	Q9NPH5	NADPH oxidase 4
AR	COC1=CC(=C2C(=C1)OC(=C(C2=O)OC)C3=CC=C(C=C3)O)O	kumatakenin	TNKS	O95271	Tankyrase-1
AR	COC1=CC(=C2C(=C1)OC(=C(C2=O)OC)C3=CC=C(C=C3)O)O	kumatakenin	HNF4A	P41235	Hepatocyte nuclear factor 4-alpha
AR	COC1=CC(=C2C(=C1)OC(=C(C2=O)OC)C3=CC=C(C=C3)O)O	kumatakenin	NAE1	Q13564	NEDD8-activating enzyme E1 regulatory subunit
AR	COC1=CC(=C2C(=C1)OC(=C(C2=O)OC)C3=CC=C(C=C3)O)O	kumatakenin	CDK6	Q00534	Cyclin-dependent kinase 6
AR	COC1=CC(=C2C(=C1)OC(=C(C2=O)OC)C3=CC=C(C=C3)O)O	kumatakenin	ESR2	Q92731	Estrogen receptor beta
AR	COC1=CC(=C2C(=C1)OC(=C(C2=O)OC)C3=CC=C(C=C3)O)O	kumatakenin	ALOX5	P09917	Arachidonate 5-lipoxygenase
AR	COC1=CC(=C2C(=C1)OC(=C(C2=O)OC)C3=CC=C(C=C3)O)O	kumatakenin	ESR1	P03372	Estrogen receptor
AR	COC1=CC(=C2C(=C1)OC(=C(C2=O)OC)C3=CC=C(C=C3)O)O	kumatakenin	PGF	P49763	Placenta growth factor
AR	COC1=CC(=C2C(=C1)OC(=C(C2=O)OC)C3=CC=C(C=C3)O)O	kumatakenin	NQO1	P15559	NAD(P)H dehydrogenase [quinone] 1
AR	COC1=CC(=C2C(=C1)OC(=C(C2=O)OC)C3=CC=C(C=C3)O)O	kumatakenin	RPS6KA3	P51812	Ribosomal protein S6 kinase alpha-3
AR	COC1=CC(=C2C(=C1)OC(=C(C2=O)OC)C3=CC=C(C=C3)O)O	kumatakenin	ABCC1	P33527	Multidrug resistance-associated protein 1
AR	COC1=CC(=C2C(=C1)OC(=C(C2=O)OC)C3=CC=C(C=C3)O)O	kumatakenin	GLO1	Q04760	Lactoylglutathione lyase
AR	COC1=CC(=C2C(=C1)OC(=C(C2=O)OC)C3=CC=C(C=C3)O)O	kumatakenin	MAOA	P21397	Amine oxidase [flavin-containing] A
AR	COC1=CC(=C2C(=C1)OC(=C(C2=O)OC)C3=CC=C(C=C3)O)O	kumatakenin	NMUR2	Q9GZQ4	Neuromedin-U receptor 2
AR	COC1=CC(=C2C(=C1)OC(=C(C2=O)OC)C3=CC=C(C=C3)O)O	kumatakenin	CA3	P07451	Carbonic anhydrase 3
AR	COC1=CC(=C2C(=C1)OC(=C(C2=O)OC)C3=CC=C(C=C3)O)O	kumatakenin	TNKS2	Q9H2K2	Tankyrase-2
AR	COC1=CC(=C2C(=C1)OC(=C(C2=O)OC)C3=CC=C(C=C3)O)O	kumatakenin	ALOX12	P18054	Arachidonate 12-lipoxygenase, 12S-type
AR	COC1=CC(=C2C(=C1)OC(=C(C2=O)OC)C3=CC=C(C=C3)O)O	kumatakenin	SCN3A	Q9NY46	Sodium channel protein type 3 subunit alpha
AR	COC1=CC(=C2C(=C1)OC(=C(C2=O)OC)C3=CC=C(C=C3)O)O	kumatakenin	TERT	O14746	Telomerase reverse transcriptase
AR	COC1=CC(=C2C(=C1)OC(=C(C2=O)OC)C3=CC=C(C=C3)O)O	kumatakenin	KDM4E	B2RXH2	Lysine-specific demethylase 4E
AR	COC1=CC(=C2C(=C1)OC(=C(C2=O)OC)C3=CC=C(C=C3)O)O	kumatakenin	CA13	Q8N1Q1	Carbonic anhydrase 13
AR	COC1=CC(=C2C(=C1)OC(=C(C2=O)OC)C3=CC=C(C=C3)O)O	kumatakenin	VEGFA	P15692	Vascular endothelial growth factor A
AR	COC1=CC(=C2C(=C1)OC(=C(C2=O)OC)C3=CC=C(C=C3)O)O	kumatakenin	SLC16A3	O15427	Monocarboxylate transporter 4
AR	COC1=CC(=C2C(=C1)OC(=C(C2=O)OC)C3=CC=C(C=C3)O)O	kumatakenin	CYP19A1	P11511	Aromatase
AR	COC1=CC(=C2C(=C1)OC(=C(C2=O)OC)C3=CC=C(C=C3)O)O	kumatakenin	AKR1B1	P15121	Aldose reductase
AR	COC1=CC(=C2C(=C1)OC(=C(C2=O)OC)C3=CC=C(C=C3)O)O	kumatakenin	CALM1	P62158	Calmodulin
AR	COC1=CC(=C2C(=C1)OC(=C(C2=O)OC)C3=CC=C(C=C3)O)O	kumatakenin	NEK6	Q9HC98	Serine/threonine-protein kinase Nek6
AR	COC1=CC(=C2C(=C1)OC(=C(C2=O)OC)C3=CC=C(C=C3)O)O	kumatakenin	CTNNB1	P35222	Catenin beta-1
AR	COC1=CC(=C2C(=C1)OC(=C(C2=O)OC)C3=CC=C(C=C3)O)O	kumatakenin	RCE1	Q9Y256	CAAX prenyl protease 2
AR	COC1=CC(=C2C(=C1)OC(=C(C2=O)OC)C3=CC=C(C=C3)O)O	kumatakenin	HSD17B3	P37058	Testosterone 17-beta-dehydrogenase 3
AR	COC1=CC(=C2C(=C1)OC(=C(C2=O)OC)C3=CC=C(C=C3)O)O	kumatakenin	APP	P05067	Amyloid beta A4 protein
AR	COC1=CC(=C2C(=C1)OC(=C(C2=O)OC)C3=CC=C(C=C3)O)O	kumatakenin	ALPI	P09923	Intestinal-type alkaline phosphatase
AR	COC1=CC(=C2C(=C1)OC(=C(C2=O)OC)C3=CC=C(C=C3)O)O	kumatakenin	MAOB	P27338	Amine oxidase [flavin-containing] B
AR	COC1=CC(=C2C(=C1)OC(=C(C2=O)OC)C3=CC=C(C=C3)O)O	kumatakenin	ODC1	P11926	Ornithine decarboxylase
AR	COC1=CC(=C2C(=C1)OC(=C(C2=O)OC)C3=CC=C(C=C3)O)O	kumatakenin	TOP2A	P11388	DNA topoisomerase 2-alpha
AR	COC1=CC(=C2C(=C1)OC(=C(C2=O)OC)C3=CC=C(C=C3)O)O	kumatakenin	CA7	P43166	Carbonic anhydrase 7
AR	COC1=CC(=C2C(=C1)OC(=C(C2=O)OC)C3=CC=C(C=C3)O)O	kumatakenin	PFKFB3	Q16875	6-phosphofructo-2-kinase/fructose-2,6-bisphosphatase 3
AR	COC1=CC(=C2C(=C1)OC(=C(C2=O)OC)C3=CC=C(C=C3)O)O	kumatakenin	MAPT	P10636	Microtubule-associated protein tau
AR	COC1=CC(=C2C(=C1)OC(=C(C2=O)OC)C3=CC=C(C=C3)O)O	kumatakenin	ALOX15	P16050	Arachidonate 15-lipoxygenase
AR	COC1=CC(=C2C(=C1)OC(=C(C2=O)OC)C3=CC=C(C=C3)O)O	kumatakenin	CELA1	Q9UNI1	Chymotrypsin-like elastase family member 1
AR	COC1=C(C(=C(C=C1)C2=COC3=C(C2=O)C=CC(=C3)OC4C(C(C(C(O4)CO)O)O)O)O)OC	7,2'-dihydroxy-3',4'-dimethoxyisoflavone-7-O-beta-D-glucoside	ALDH2	P05091	Aldehyde dehydrogenase, mitochondrial
AR	COC1=C(C(=C(C=C1)C2=COC3=C(C2=O)C=CC(=C3)OC4C(C(C(C(O4)CO)O)O)O)O)OC	7,2'-dihydroxy-3',4'-dimethoxyisoflavone-7-O-beta-D-glucoside	SLC5A1	P13866	Sodium/glucose cotransporter 1
AR	COC1=C(C(=C(C=C1)C2=COC3=C(C2=O)C=CC(=C3)OC4C(C(C(C(O4)CO)O)O)O)O)OC	7,2'-dihydroxy-3',4'-dimethoxyisoflavone-7-O-beta-D-glucoside	IL2	P60568	Interleukin-2
AR	COC1=C(C(=C(C=C1)C2=COC3=C(C2=O)C=CC(=C3)OC4C(C(C(C(O4)CO)O)O)O)O)OC	7,2'-dihydroxy-3',4'-dimethoxyisoflavone-7-O-beta-D-glucoside	SLC5A2	P31639	Sodium/glucose cotransporter 2
AR	COC1=C(C(=C(C=C1)C2=COC3=C(C2=O)C=CC(=C3)OC4C(C(C(C(O4)CO)O)O)O)O)OC	7,2'-dihydroxy-3',4'-dimethoxyisoflavone-7-O-beta-D-glucoside	SLC28A3	Q9HAS3	Solute carrier family 28 member 3
AR	COC1=C(C(=C(C=C1)C2=COC3=C(C2=O)C=CC(=C3)OC4C(C(C(C(O4)CO)O)O)O)O)OC	7,2'-dihydroxy-3',4'-dimethoxyisoflavone-7-O-beta-D-glucoside	NRAS	P01111	GTPase NRas
AR	COC1=C(C(=C(C=C1)C2=COC3=C(C2=O)C=CC(=C3)OC4C(C(C(C(O4)CO)O)O)O)O)OC	7,2'-dihydroxy-3',4'-dimethoxyisoflavone-7-O-beta-D-glucoside	SLC5A11	Q8WWX8	Sodium/myo-inositol cotransporter 2
AR	COC1=C(C(=C(C=C1)C2=COC3=C(C2=O)C=CC(=C3)OC4C(C(C(C(O4)CO)O)O)O)O)OC	7,2'-dihydroxy-3',4'-dimethoxyisoflavone-7-O-beta-D-glucoside	P4HB	P07237	Protein disulfide-isomerase
AR	COC1=C(C(=C(C=C1)C2=COC3=C(C2=O)C=CC(=C3)OC4C(C(C(C(O4)CO)O)O)O)O)OC	7,2'-dihydroxy-3',4'-dimethoxyisoflavone-7-O-beta-D-glucoside	FGF1	P05230	Fibroblast growth factor 1
AR	COC1=C(C(=C(C=C1)C2=COC3=C(C2=O)C=CC(=C3)OC4C(C(C(C(O4)CO)O)O)O)O)OC	7,2'-dihydroxy-3',4'-dimethoxyisoflavone-7-O-beta-D-glucoside	SLC5A4	Q9NY91	Low affinity sodium-glucose cotransporter
AR	COC1=C(C(=C(C=C1)C2=COC3=C(C2=O)C=CC(=C3)OC4C(C(C(C(O4)CO)O)O)O)O)OC	7,2'-dihydroxy-3',4'-dimethoxyisoflavone-7-O-beta-D-glucoside	FGF2	P09038	Fibroblast growth factor 2
AR	COC1=C(C(=C(C=C1)C2=COC3=C(C2=O)C=CC(=C3)OC4C(C(C(C(O4)CO)O)O)O)O)OC	7,2'-dihydroxy-3',4'-dimethoxyisoflavone-7-O-beta-D-glucoside	LGALS1	P09382	Galectin-1
AR	COC1=C(C(=C(C=C1)C2=COC3=C(C2=O)C=CC(=C3)OC4C(C(C(C(O4)CO)O)O)O)O)OC	7,2'-dihydroxy-3',4'-dimethoxyisoflavone-7-O-beta-D-glucoside	LGALS9	O00182	Galectin-9
AR	COC1=C(C(=C(C=C1)C2=COC3=C(C2=O)C=CC(=C3)OC4C(C(C(C(O4)CO)O)O)O)O)OC	7,2'-dihydroxy-3',4'-dimethoxyisoflavone-7-O-beta-D-glucoside	B4GALT1	P15291	Beta-1,4-galactosyltransferase 1
AR	COC1=C(C(=C(C=C1)C2=COC3=C(C2=O)C=CC(=C3)OC4C(C(C(C(O4)CO)O)O)O)O)OC	7,2'-dihydroxy-3',4'-dimethoxyisoflavone-7-O-beta-D-glucoside	TYR	P14679	Tyrosinase
AR	COC1=C(C(=C(C=C1)C2=COC3=C(C2=O)C=CC(=C3)OC4C(C(C(C(O4)CO)O)O)O)O)OC	7,2'-dihydroxy-3',4'-dimethoxyisoflavone-7-O-beta-D-glucoside	TAS2R31	P59538	Taste receptor type 2 member 31
AR	COC1=C(C(=C(C=C1)C2=COC3=C(C2=O)C=CC(=C3)OC4C(C(C(C(O4)CO)O)O)O)O)OC	7,2'-dihydroxy-3',4'-dimethoxyisoflavone-7-O-beta-D-glucoside	LGALS3	P17931	Galectin-3
AR	COC1=C(C(=C(C=C1)C2=COC3=C(C2=O)C=CC(=C3)OC4C(C(C(C(O4)CO)O)O)O)O)OC	7,2'-dihydroxy-3',4'-dimethoxyisoflavone-7-O-beta-D-glucoside	NMUR2	Q9GZQ4	Neuromedin-U receptor 2
AR	COC1=C(C(=C(C=C1)C2=COC3=C(C2=O)C=CC(=C3)OC4C(C(C(C(O4)CO)O)O)O)O)OC	7,2'-dihydroxy-3',4'-dimethoxyisoflavone-7-O-beta-D-glucoside	ABCG2	Q9UNQ0	ATP-binding cassette sub-family G member 2
AR	COC1=C(C(=C(C=C1)C2=COC3=C(C2=O)C=CC(=C3)OC4C(C(C(C(O4)CO)O)O)O)O)OC	7,2'-dihydroxy-3',4'-dimethoxyisoflavone-7-O-beta-D-glucoside	CBR1	P16152	Carbonyl reductase [NADPH] 1
AR	COC1=C(C(=C(C=C1)C2=COC3=C(C2=O)C=CC(=C3)OC4C(C(C(C(O4)CO)O)O)O)O)OC	7,2'-dihydroxy-3',4'-dimethoxyisoflavone-7-O-beta-D-glucoside	KDM4A	O75164	Lysine-specific demethylase 4A
AR	COC1=C(C(=C(C=C1)C2=COC3=C(C2=O)C=CC(=C3)OC4C(C(C(C(O4)CO)O)O)O)O)OC	7,2'-dihydroxy-3',4'-dimethoxyisoflavone-7-O-beta-D-glucoside	LGALS7	P47929	Galectin-7
AR	COC1=C(C(=C(C=C1)C2=COC3=C(C2=O)C=CC(=C3)OC4C(C(C(C(O4)CO)O)O)O)O)OC	7,2'-dihydroxy-3',4'-dimethoxyisoflavone-7-O-beta-D-glucoside	XDH	P47989	Xanthine dehydrogenase/oxidase
AR	COC1=C(C(=C(C=C1)C2=COC3=C(C2=O)C=CC(=C3)OC4C(C(C(C(O4)CO)O)O)O)O)OC	7,2'-dihydroxy-3',4'-dimethoxyisoflavone-7-O-beta-D-glucoside	CA13	Q8N1Q1	Carbonic anhydrase 13
AR	COC1=C(C(=C(C=C1)C2=COC3=C(C2=O)C=CC(=C3)OC4C(C(C(C(O4)CO)O)O)O)O)OC	7,2'-dihydroxy-3',4'-dimethoxyisoflavone-7-O-beta-D-glucoside	TNF	P01375	Tumor necrosis factor
AR	COC1=CC=C(C=C1)C2=COC3=C(C2=O)C=CC(=C3)O	formononetin	IL2	P60568	Interleukin-2
AR	COC1=CC=C(C=C1)C2=COC3=C(C2=O)C=CC(=C3)O	formononetin	ALDH2	P05091	Aldehyde dehydrogenase, mitochondrial
AR	COC1=CC=C(C=C1)C2=COC3=C(C2=O)C=CC(=C3)O	formononetin	SLC22A12	Q96S37	Solute carrier family 22 member 12
AR	COC1=CC=C(C=C1)C2=COC3=C(C2=O)C=CC(=C3)O	formononetin	CYP1B1	Q16678	Cytochrome P450 1B1
AR	COC1=CC=C(C=C1)C2=COC3=C(C2=O)C=CC(=C3)O	formononetin	HSD17B3	P37058	Testosterone 17-beta-dehydrogenase 3
AR	COC1=CC=C(C=C1)C2=COC3=C(C2=O)C=CC(=C3)O	formononetin	ESR1	P03372	Estrogen receptor
AR	COC1=CC=C(C=C1)C2=COC3=C(C2=O)C=CC(=C3)O	formononetin	ABCG2	Q9UNQ0	ATP-binding cassette sub-family G member 2
AR	COC1=CC=C(C=C1)C2=COC3=C(C2=O)C=CC(=C3)O	formononetin	ESR2	Q92731	Estrogen receptor beta
AR	COC1=CC=C(C=C1)C2=COC3=C(C2=O)C=CC(=C3)O	formononetin	MIF	P14174	Macrophage migration inhibitory factor
AR	COC1=CC=C(C=C1)C2=COC3=C(C2=O)C=CC(=C3)O	formononetin	CBR1	P16152	Carbonyl reductase [NADPH] 1
AR	COC1=CC=C(C=C1)C2=COC3=C(C2=O)C=CC(=C3)O	formononetin	AKR1B10	O60218	Aldo-keto reductase family 1 member B10
AR	COC1=CC=C(C=C1)C2=COC3=C(C2=O)C=CC(=C3)O	formononetin	ALOX12	P18054	Arachidonate 12-lipoxygenase, 12S-type
AR	COC1=CC=C(C=C1)C2=COC3=C(C2=O)C=CC(=C3)O	formononetin	HNF4A	P41235	Hepatocyte nuclear factor 4-alpha
AR	COC1=CC=C(C=C1)C2=COC3=C(C2=O)C=CC(=C3)O	formononetin	GUSB	P08236	Beta-glucuronidase
AR	COC1=CC=C(C=C1)C2=COC3=C(C2=O)C=CC(=C3)O	formononetin	ACP1	P24666	Low molecular weight phosphotyrosine protein phosphatase
AR	COC1=CC=C(C=C1)C2=COC3=C(C2=O)C=CC(=C3)O	formononetin	MPG	P29372	DNA-3-methyladenine glycosylase
AR	COC1=CC=C(C=C1)C2=COC3=C(C2=O)C=CC(=C3)O	formononetin	ESRRB	O95718	Steroid hormone receptor ERR2
AR	COC1=CC=C(C=C1)C2=COC3=C(C2=O)C=CC(=C3)O	formononetin	CALM1	P62158	Calmodulin
AR	COC1=CC=C(C=C1)C2=COC3=C(C2=O)C=CC(=C3)O	formononetin	NQO1	P15559	NAD(P)H dehydrogenase [quinone] 1
AR	COC1=CC=C(C=C1)C2=COC3=C(C2=O)C=CC(=C3)O	formononetin	TAS2R31	P59538	Taste receptor type 2 member 31
AR	COC1=CC=C(C=C1)C2=COC3=C(C2=O)C=CC(=C3)O	formononetin	MAOB	P27338	Amine oxidase [flavin-containing] B
AR	COC1=CC=C(C=C1)C2=COC3=C(C2=O)C=CC(=C3)O	formononetin	TNKS	O95271	Tankyrase-1
AR	COC1=CC=C(C=C1)C2=COC3=C(C2=O)C=CC(=C3)O	formononetin	FEN1	P39748	Flap endonuclease 1
AR	COC1=CC=C(C=C1)C2=COC3=C(C2=O)C=CC(=C3)O	formononetin	XDH	P47989	Xanthine dehydrogenase/oxidase
AR	COC1=CC=C(C=C1)C2=COC3=C(C2=O)C=CC(=C3)O	formononetin	ERCC5	P28715	DNA repair protein complementing XP-G cells
AR	COC1=CC=C(C=C1)C2=COC3=C(C2=O)C=CC(=C3)O	formononetin	GABRA3	P34903	Gamma-aminobutyric acid receptor subunit alpha-3
AR	COC1=CC=C(C=C1)C2=COC3=C(C2=O)C=CC(=C3)O	formononetin	CDK6	Q00534	Cyclin-dependent kinase 6
AR	COC1=CC=C(C=C1)C2=COC3=C(C2=O)C=CC(=C3)O	formononetin	GABRB3	P28472	Gamma-aminobutyric acid receptor subunit beta-3
AR	COC1=CC=C(C=C1)C2=COC3=C(C2=O)C=CC(=C3)O	formononetin	MAOA	P21397	Amine oxidase [flavin-containing] A
AR	COC1=CC=C(C=C1)C2=COC3=C(C2=O)C=CC(=C3)O	formononetin	GABRG2	P18507	Gamma-aminobutyric acid receptor subunit gamma-2
AR	COC1=CC=C(C=C1)C2=COC3=C(C2=O)C=CC(=C3)O	formononetin	RCE1	Q9Y256	CAAX prenyl protease 2
AR	COC1=CC=C(C=C1)C2=COC3=C(C2=O)C=CC(=C3)O	formononetin	NOX4	Q9NPH5	NADPH oxidase 4
AR	COC1=CC=C(C=C1)C2=COC3=C(C2=O)C=CC(=C3)O	formononetin	SLC16A3	O15427	Monocarboxylate transporter 4
AR	COC1=CC=C(C=C1)C2=COC3=C(C2=O)C=CC(=C3)O	formononetin	AKR1B1	P15121	Aldose reductase
AR	COC1=CC=C(C=C1)C2=COC3=C(C2=O)C=CC(=C3)O	formononetin	ESRRA	P11474	Steroid hormone receptor ERR1
AR	COC1=CC=C(C=C1)C2=COC3=C(C2=O)C=CC(=C3)O	formononetin	CYP19A1	P11511	Aromatase
AR	COC1=CC=C(C=C1)C2=COC3=C(C2=O)C=CC(=C3)O	formononetin	GSK3B	P49841	Glycogen synthase kinase-3 beta
AR	COC1=CC=C(C=C1)C2=COC3=C(C2=O)C=CC(=C3)O	formononetin	CA3	P07451	Carbonic anhydrase 3
AR	COC1=CC=C(C=C1)C2=COC3=C(C2=O)C=CC(=C3)O	formononetin	ANO1	Q5XXA6	Anoctamin-1
AR	COC1=CC=C(C=C1)C2=COC3=C(C2=O)C=CC(=C3)O	formononetin	MTNR1A	P48039	Melatonin receptor type 1A
AR	COC1=CC=C(C=C1)C2=COC3=C(C2=O)C=CC(=C3)O	formononetin	SENP7	Q9BQF6	Sentrin-specific protease 7
AR	COC1=CC=C(C=C1)C2=COC3=C(C2=O)C=CC(=C3)O	formononetin	NR4A2	P43354	Nuclear receptor subfamily 4 group A member 2
AR	COC1=CC=C(C=C1)C2=COC3=C(C2=O)C=CC(=C3)O	formononetin	TOP2B	Q02880	DNA topoisomerase 2-beta
AR	COC1=CC=C(C=C1)C2=COC3=C(C2=O)C=CC(=C3)O	formononetin	ALOX15	P16050	Arachidonate 15-lipoxygenase
AR	COC1=CC=C(C=C1)C2=COC3=C(C2=O)C=CC(=C3)O	formononetin	TNKS2	Q9H2K2	Tankyrase-2
AR	COC1=CC=C(C=C1)C2=COC3=C(C2=O)C=CC(=C3)O	formononetin	ABCC1	P33527	Multidrug resistance-associated protein 1
AR	COC1=CC=C(C=C1)C2=COC3=C(C2=O)C=CC(=C3)O	formononetin	MMP26	Q9NRE1	Matrix metalloproteinase-26
AR	COC1=CC=C(C=C1)C2=COC3=C(C2=O)C=CC(=C3)O	formononetin	APP	P05067	Amyloid beta A4 protein
AR	COC1=CC=C(C=C1)C2=COC3=C(C2=O)C=CC(=C3)O	formononetin	HSD17B1	P14061	Estradiol 17-beta-dehydrogenase 1
AR	COC1=CC=C(C=C1)C2=COC3=C(C2=O)C=CC(=C3)O	formononetin	CYP11B1	P15538	Cytochrome P450 11B1, mitochondrial
AR	COC1=CC=C(C=C1)C2=COC3=C(C2=O)C=CC(=C3)O	formononetin	CYP11B2	P19099	Cytochrome P450 11B2, mitochondrial
AR	COC1=CC=C(C=C1)C2=COC3=C(C2=O)C=CC(=C3)O	formononetin	CELA1	Q9UNI1	Chymotrypsin-like elastase family member 1
AR	COC1=CC=C(C=C1)C2=COC3=C(C2=O)C=CC(=C3)O	formononetin	HSP90AA1	P07900	Heat shock protein HSP 90-alpha
AR	COC1=CC=C(C=C1)C2=COC3=C(C2=O)C=CC(=C3)O	formononetin	ABCB1	P08183	Multidrug resistance protein 1
AR	COC1=C(C=C(C=C1)C2=COC3=C(C2=O)C=CC(=C3)O)O	calycosin	IL2	P60568	Interleukin-2
AR	COC1=C(C=C(C=C1)C2=COC3=C(C2=O)C=CC(=C3)O)O	calycosin	ALDH2	P05091	Aldehyde dehydrogenase, mitochondrial
AR	COC1=C(C=C(C=C1)C2=COC3=C(C2=O)C=CC(=C3)O)O	calycosin	SLC22A12	Q96S37	Solute carrier family 22 member 12
AR	COC1=C(C=C(C=C1)C2=COC3=C(C2=O)C=CC(=C3)O)O	calycosin	CYP1B1	Q16678	Cytochrome P450 1B1
AR	COC1=C(C=C(C=C1)C2=COC3=C(C2=O)C=CC(=C3)O)O	calycosin	HSD17B3	P37058	Testosterone 17-beta-dehydrogenase 3
AR	COC1=C(C=C(C=C1)C2=COC3=C(C2=O)C=CC(=C3)O)O	calycosin	ESR1	P03372	Estrogen receptor
AR	COC1=C(C=C(C=C1)C2=COC3=C(C2=O)C=CC(=C3)O)O	calycosin	ABCG2	Q9UNQ0	ATP-binding cassette sub-family G member 2
AR	COC1=C(C=C(C=C1)C2=COC3=C(C2=O)C=CC(=C3)O)O	calycosin	ESR2	Q92731	Estrogen receptor beta
AR	COC1=C(C=C(C=C1)C2=COC3=C(C2=O)C=CC(=C3)O)O	calycosin	MIF	P14174	Macrophage migration inhibitory factor
AR	COC1=C(C=C(C=C1)C2=COC3=C(C2=O)C=CC(=C3)O)O	calycosin	CBR1	P16152	Carbonyl reductase [NADPH] 1
AR	COC1=C(C=C(C=C1)C2=COC3=C(C2=O)C=CC(=C3)O)O	calycosin	AKR1B10	O60218	Aldo-keto reductase family 1 member B10
AR	COC1=C(C=C(C=C1)C2=COC3=C(C2=O)C=CC(=C3)O)O	calycosin	ALOX12	P18054	Arachidonate 12-lipoxygenase, 12S-type
AR	COC1=C(C=C(C=C1)C2=COC3=C(C2=O)C=CC(=C3)O)O	calycosin	HNF4A	P41235	Hepatocyte nuclear factor 4-alpha
AR	COC1=C(C=C(C=C1)C2=COC3=C(C2=O)C=CC(=C3)O)O	calycosin	GUSB	P08236	Beta-glucuronidase
AR	COC1=C(C=C(C=C1)C2=COC3=C(C2=O)C=CC(=C3)O)O	calycosin	ACP1	P24666	Low molecular weight phosphotyrosine protein phosphatase
AR	COC1=C(C=C(C=C1)C2=COC3=C(C2=O)C=CC(=C3)O)O	calycosin	MPG	P29372	DNA-3-methyladenine glycosylase
AR	COC1=C(C=C(C=C1)C2=COC3=C(C2=O)C=CC(=C3)O)O	calycosin	ESRRB	O95718	Steroid hormone receptor ERR2
AR	COC1=C(C=C(C=C1)C2=COC3=C(C2=O)C=CC(=C3)O)O	calycosin	CALM1	P62158	Calmodulin
AR	COC1=C(C=C(C=C1)C2=COC3=C(C2=O)C=CC(=C3)O)O	calycosin	NQO1	P15559	NAD(P)H dehydrogenase [quinone] 1
AR	COC1=C(C=C(C=C1)C2=COC3=C(C2=O)C=CC(=C3)O)O	calycosin	TAS2R31	P59538	Taste receptor type 2 member 31
AR	COC1=C(C=C(C=C1)C2=COC3=C(C2=O)C=CC(=C3)O)O	calycosin	MAOB	P27338	Amine oxidase [flavin-containing] B
AR	COC1=C(C=C(C=C1)C2=COC3=C(C2=O)C=CC(=C3)O)O	calycosin	TNKS	O95271	Tankyrase-1
AR	COC1=C(C=C(C=C1)C2=COC3=C(C2=O)C=CC(=C3)O)O	calycosin	FEN1	P39748	Flap endonuclease 1
AR	COC1=C(C=C(C=C1)C2=COC3=C(C2=O)C=CC(=C3)O)O	calycosin	XDH	P47989	Xanthine dehydrogenase/oxidase
AR	COC1=C(C=C(C=C1)C2=COC3=C(C2=O)C=CC(=C3)O)O	calycosin	ERCC5	P28715	DNA repair protein complementing XP-G cells
AR	COC1=C(C=C(C=C1)C2=COC3=C(C2=O)C=CC(=C3)O)O	calycosin	GABRA3	P34903	Gamma-aminobutyric acid receptor subunit alpha-3
AR	COC1=C(C=C(C=C1)C2=COC3=C(C2=O)C=CC(=C3)O)O	calycosin	CDK6	Q00534	Cyclin-dependent kinase 6
AR	COC1=C(C=C(C=C1)C2=COC3=C(C2=O)C=CC(=C3)O)O	calycosin	GABRB3	P28472	Gamma-aminobutyric acid receptor subunit beta-3
AR	COC1=C(C=C(C=C1)C2=COC3=C(C2=O)C=CC(=C3)O)O	calycosin	MAOA	P21397	Amine oxidase [flavin-containing] A
AR	COC1=C(C=C(C=C1)C2=COC3=C(C2=O)C=CC(=C3)O)O	calycosin	GABRG2	P18507	Gamma-aminobutyric acid receptor subunit gamma-2
AR	COC1=C(C=C(C=C1)C2=COC3=C(C2=O)C=CC(=C3)O)O	calycosin	RCE1	Q9Y256	CAAX prenyl protease 2
AR	COC1=C(C=C(C=C1)C2=COC3=C(C2=O)C=CC(=C3)O)O	calycosin	NOX4	Q9NPH5	NADPH oxidase 4
AR	COC1=C(C=C(C=C1)C2=COC3=C(C2=O)C=CC(=C3)O)O	calycosin	SLC16A3	O15427	Monocarboxylate transporter 4
AR	COC1=C(C=C(C=C1)C2=COC3=C(C2=O)C=CC(=C3)O)O	calycosin	AKR1B1	P15121	Aldose reductase
AR	COC1=C(C=C(C=C1)C2=COC3=C(C2=O)C=CC(=C3)O)O	calycosin	ESRRA	P11474	Steroid hormone receptor ERR1
AR	COC1=C(C=C(C=C1)C2=COC3=C(C2=O)C=CC(=C3)O)O	calycosin	CYP19A1	P11511	Aromatase
AR	COC1=C(C=C(C=C1)C2=COC3=C(C2=O)C=CC(=C3)O)O	calycosin	GSK3B	P49841	Glycogen synthase kinase-3 beta
AR	COC1=C(C=C(C=C1)C2=COC3=C(C2=O)C=CC(=C3)O)O	calycosin	CA3	P07451	Carbonic anhydrase 3
AR	COC1=C(C=C(C=C1)C2=COC3=C(C2=O)C=CC(=C3)O)O	calycosin	ANO1	Q5XXA6	Anoctamin-1
AR	COC1=C(C=C(C=C1)C2=COC3=C(C2=O)C=CC(=C3)O)O	calycosin	MTNR1A	P48039	Melatonin receptor type 1A
AR	COC1=C(C=C(C=C1)C2=COC3=C(C2=O)C=CC(=C3)O)O	calycosin	SENP7	Q9BQF6	Sentrin-specific protease 7
AR	COC1=C(C=C(C=C1)C2=COC3=C(C2=O)C=CC(=C3)O)O	calycosin	NR4A2	P43354	Nuclear receptor subfamily 4 group A member 2
AR	COC1=C(C=C(C=C1)C2=COC3=C(C2=O)C=CC(=C3)O)O	calycosin	TOP2B	Q02880	DNA topoisomerase 2-beta
AR	COC1=C(C=C(C=C1)C2=COC3=C(C2=O)C=CC(=C3)O)O	calycosin	ALOX15	P16050	Arachidonate 15-lipoxygenase
AR	COC1=C(C=C(C=C1)C2=COC3=C(C2=O)C=CC(=C3)O)O	calycosin	TNKS2	Q9H2K2	Tankyrase-2
AR	COC1=C(C=C(C=C1)C2=COC3=C(C2=O)C=CC(=C3)O)O	calycosin	ABCC1	P33527	Multidrug resistance-associated protein 1
AR	COC1=C(C=C(C=C1)C2=COC3=C(C2=O)C=CC(=C3)O)O	calycosin	MMP26	Q9NRE1	Matrix metalloproteinase-26
AR	COC1=C(C=C(C=C1)C2=COC3=C(C2=O)C=CC(=C3)O)O	calycosin	APP	P05067	Amyloid beta A4 protein
AR	COC1=C(C=C(C=C1)C2=COC3=C(C2=O)C=CC(=C3)O)O	calycosin	HSD17B1	P14061	Estradiol 17-beta-dehydrogenase 1
AR	COC1=C(C=C(C=C1)C2=COC3=C(C2=O)C=CC(=C3)O)O	calycosin	CYP11B1	P15538	Cytochrome P450 11B1, mitochondrial
AR	COC1=C(C=C(C=C1)C2=COC3=C(C2=O)C=CC(=C3)O)O	calycosin	CYP11B2	P19099	Cytochrome P450 11B2, mitochondrial
AR	COC1=C(C=C(C=C1)C2=COC3=C(C2=O)C=CC(=C3)O)O	calycosin	CELA1	Q9UNI1	Chymotrypsin-like elastase family member 1
AR	COC1=C(C=C(C=C1)C2=COC3=C(C2=O)C=CC(=C3)O)O	calycosin	HSP90AA1	P07900	Heat shock protein HSP 90-alpha
AR	COC1=C(C=C(C=C1)C2=COC3=C(C2=O)C=CC(=C3)O)O	calycosin	ABCB1	P08183	Multidrug resistance protein 1
AR	COC1=C(C=C(C=C1)C2=COC3=C(C2=O)C=CC(=C3)OC4C(C(C(C(O4)CO)O)O)O)O	calycosin-7-O-glucoside	IL2	P60568	Interleukin-2
AR	COC1=C(C=C(C=C1)C2=COC3=C(C2=O)C=CC(=C3)OC4C(C(C(C(O4)CO)O)O)O)O	calycosin-7-O-glucoside	TNF	P01375	Tumor necrosis factor
AR	COC1=C(C=C(C=C1)C2=COC3=C(C2=O)C=CC(=C3)OC4C(C(C(C(O4)CO)O)O)O)O	calycosin-7-O-glucoside	ALDH2	P05091	Aldehyde dehydrogenase, mitochondrial
AR	COC1=C(C=C(C=C1)C2=COC3=C(C2=O)C=CC(=C3)OC4C(C(C(C(O4)CO)O)O)O)O	calycosin-7-O-glucoside	SLC5A1	P13866	Sodium/glucose cotransporter 1
AR	COC1=C(C=C(C=C1)C2=COC3=C(C2=O)C=CC(=C3)OC4C(C(C(C(O4)CO)O)O)O)O	calycosin-7-O-glucoside	CD22	P20273	B-cell receptor CD22
AR	COC1=C(C=C(C=C1)C2=COC3=C(C2=O)C=CC(=C3)OC4C(C(C(C(O4)CO)O)O)O)O	calycosin-7-O-glucoside	SLC5A2	P31639	Sodium/glucose cotransporter 2
AR	COC1=C(C=C(C=C1)C2=COC3=C(C2=O)C=CC(=C3)OC4C(C(C(C(O4)CO)O)O)O)O	calycosin-7-O-glucoside	SLC28A3	Q9HAS3	Solute carrier family 28 member 3
AR	COC1=C(C=C(C=C1)C2=COC3=C(C2=O)C=CC(=C3)OC4C(C(C(C(O4)CO)O)O)O)O	calycosin-7-O-glucoside	P4HB	P07237	Protein disulfide-isomerase
AR	COC1=C(C=C(C=C1)C2=COC3=C(C2=O)C=CC(=C3)OC4C(C(C(C(O4)CO)O)O)O)O	calycosin-7-O-glucoside	SLC5A11	Q8WWX8	Sodium/myo-inositol cotransporter 2
AR	COC1=C(C=C(C=C1)C2=COC3=C(C2=O)C=CC(=C3)OC4C(C(C(C(O4)CO)O)O)O)O	calycosin-7-O-glucoside	TYR	P14679	Tyrosinase
AR	COC1=C(C=C(C=C1)C2=COC3=C(C2=O)C=CC(=C3)OC4C(C(C(C(O4)CO)O)O)O)O	calycosin-7-O-glucoside	SLC5A4	Q9NY91	Low affinity sodium-glucose cotransporter
AR	COC1=C(C=C(C=C1)C2=COC3=C(C2=O)C=CC(=C3)OC4C(C(C(C(O4)CO)O)O)O)O	calycosin-7-O-glucoside	LGALS1	P09382	Galectin-1
AR	COC1=C(C=C(C=C1)C2=COC3=C(C2=O)C=CC(=C3)OC4C(C(C(C(O4)CO)O)O)O)O	calycosin-7-O-glucoside	LGALS9	O00182	Galectin-9
AR	COC1=C(C=C(C=C1)C2=COC3=C(C2=O)C=CC(=C3)OC4C(C(C(C(O4)CO)O)O)O)O	calycosin-7-O-glucoside	HRAS	P01112	GTPase HRas
AR	COC1=C(C=C(C=C1)C2=COC3=C(C2=O)C=CC(=C3)OC4C(C(C(C(O4)CO)O)O)O)O	calycosin-7-O-glucoside	NMUR2	Q9GZQ4	Neuromedin-U receptor 2
AR	COC1=C(C=C(C=C1)C2=COC3=C(C2=O)C=CC(=C3)OC4C(C(C(C(O4)CO)O)O)O)O	calycosin-7-O-glucoside	LGALS3	P17931	Galectin-3
AR	COC1=C(C=C(C=C1)C2=COC3=C(C2=O)C=CC(=C3)OC4C(C(C(C(O4)CO)O)O)O)O	calycosin-7-O-glucoside	ALOX12	P18054	Arachidonate 12-lipoxygenase, 12S-type
AR	COC1=C(C=C(C=C1)C2=COC3=C(C2=O)C=CC(=C3)OC4C(C(C(C(O4)CO)O)O)O)O	calycosin-7-O-glucoside	ABCG2	Q9UNQ0	ATP-binding cassette sub-family G member 2
AR	COC1=C(C=C(C=C1)C2=COC3=C(C2=O)C=CC(=C3)OC4C(C(C(C(O4)CO)O)O)O)O	calycosin-7-O-glucoside	CBR1	P16152	Carbonyl reductase [NADPH] 1
AR	COC1=C(C=C(C=C1)C2=COC3=C(C2=O)C=CC(=C3)OC4C(C(C(C(O4)CO)O)O)O)O	calycosin-7-O-glucoside	XDH	P47989	Xanthine dehydrogenase/oxidase
AR	COC1=C(C=C(C=C1)C2=COC3=C(C2=O)C=CC(=C3)OC4C(C(C(C(O4)CO)O)O)O)O	calycosin-7-O-glucoside	KDM4A	O75164	Lysine-specific demethylase 4A
AR	COC1=C(C=C(C=C1)C2=COC3=C(C2=O)C=CC(=C3)OC4C(C(C(C(O4)CO)O)O)O)O	calycosin-7-O-glucoside	ALPI	P09923	Intestinal-type alkaline phosphatase
AR	COC1=C(C=C(C=C1)C2=COC3=C(C2=O)C=CC(=C3)OC4C(C(C(C(O4)CO)O)O)O)O	calycosin-7-O-glucoside	LGALS7	P47929	Galectin-7
AR	COC1=C(C=C(C=C1)C2=COC3=C(C2=O)C=CC(=C3)OC4C(C(C(C(O4)CO)O)O)O)O	calycosin-7-O-glucoside	GUSB	P08236	Beta-glucuronidase
AR	COC1=C(C=C(C=C1)C2=COC3=C(C2=O)C=CC(=C3)OC4C(C(C(C(O4)CO)O)O)O)O	calycosin-7-O-glucoside	NOX4	Q9NPH5	NADPH oxidase 4
AR	COC1=C(C=C(C=C1)C2=COC3=C(C2=O)C=CC(=C3)OC4C(C(C(C(O4)CO)O)O)O)O	calycosin-7-O-glucoside	CA13	Q8N1Q1	Carbonic anhydrase 13
AR	C1=CC(=C(C=C1C2=C(C(=O)C3=C(C=C(C=C3O2)O)O)OC4C(C(C(OC4O)CO)O)O)O)O	isoquercitrin	P4HB	P07237	Protein disulfide-isomerase
AR	C1=CC(=C(C=C1C2=C(C(=O)C3=C(C=C(C=C3O2)O)O)OC4C(C(C(OC4O)CO)O)O)O)O	isoquercitrin	SLC28A3	Q9HAS3	Solute carrier family 28 member 3
AR	C1=CC(=C(C=C1C2=C(C(=O)C3=C(C=C(C=C3O2)O)O)OC4C(C(C(OC4O)CO)O)O)O)O	isoquercitrin	IL2	P60568	Interleukin-2
AR	C1=CC(=C(C=C1C2=C(C(=O)C3=C(C=C(C=C3O2)O)O)OC4C(C(C(OC4O)CO)O)O)O)O	isoquercitrin	CYP1B1	Q16678	Cytochrome P450 1B1
AR	C1=CC(=C(C=C1C2=C(C(=O)C3=C(C=C(C=C3O2)O)O)OC4C(C(C(OC4O)CO)O)O)O)O	isoquercitrin	XDH	P47989	Xanthine dehydrogenase/oxidase
AR	C1=CC(=C(C=C1C2=C(C(=O)C3=C(C=C(C=C3O2)O)O)OC4C(C(C(OC4O)CO)O)O)O)O	isoquercitrin	MPG	P29372	DNA-3-methyladenine glycosylase
AR	C1=CC(=C(C=C1C2=C(C(=O)C3=C(C=C(C=C3O2)O)O)OC4C(C(C(OC4O)CO)O)O)O)O	isoquercitrin	NOX4	Q9NPH5	NADPH oxidase 4
AR	C1=CC(=C(C=C1C2=C(C(=O)C3=C(C=C(C=C3O2)O)O)OC4C(C(C(OC4O)CO)O)O)O)O	isoquercitrin	NMUR2	Q9GZQ4	Neuromedin-U receptor 2
AR	C1=CC(=C(C=C1C2=C(C(=O)C3=C(C=C(C=C3O2)O)O)OC4C(C(C(OC4O)CO)O)O)O)O	isoquercitrin	SLC5A1	P13866	Sodium/glucose cotransporter 1
AR	C1=CC(=C(C=C1C2=C(C(=O)C3=C(C=C(C=C3O2)O)O)OC4C(C(C(OC4O)CO)O)O)O)O	isoquercitrin	CDK6	Q00534	Cyclin-dependent kinase 6
AR	C1=CC(=C(C=C1C2=C(C(=O)C3=C(C=C(C=C3O2)O)O)OC4C(C(C(OC4O)CO)O)O)O)O	isoquercitrin	RPS6KA3	P51812	Ribosomal protein S6 kinase alpha-3
AR	C1=CC(=C(C=C1C2=C(C(=O)C3=C(C=C(C=C3O2)O)O)OC4C(C(C(OC4O)CO)O)O)O)O	isoquercitrin	CBR1	P16152	Carbonyl reductase [NADPH] 1
AR	C1=CC(=C(C=C1C2=C(C(=O)C3=C(C=C(C=C3O2)O)O)OC4C(C(C(OC4O)CO)O)O)O)O	isoquercitrin	HRAS	P01112	GTPase HRas
AR	C1=CC(=C(C=C1C2=C(C(=O)C3=C(C=C(C=C3O2)O)O)OC4C(C(C(OC4O)CO)O)O)O)O	isoquercitrin	ABCG2	Q9UNQ0	ATP-binding cassette sub-family G member 2
AR	C1=CC(=C(C=C1C2=C(C(=O)C3=C(C=C(C=C3O2)O)O)OC4C(C(C(OC4O)CO)O)O)O)O	isoquercitrin	PGF	P49763	Placenta growth factor
AR	C1=CC(=C(C=C1C2=C(C(=O)C3=C(C=C(C=C3O2)O)O)OC4C(C(C(OC4O)CO)O)O)O)O	isoquercitrin	ALOX5	P09917	Arachidonate 5-lipoxygenase
AR	C1=CC(=C(C=C1C2=C(C(=O)C3=C(C=C(C=C3O2)O)O)OC4C(C(C(OC4O)CO)O)O)O)O	isoquercitrin	ALPI	P09923	Intestinal-type alkaline phosphatase
AR	C1=CC(=C(C=C1C2=C(C(=O)C3=C(C=C(C=C3O2)O)O)OC4C(C(C(OC4O)CO)O)O)O)O	isoquercitrin	GLO1	Q04760	Lactoylglutathione lyase
AR	C1=CC(=C(C=C1C2=C(C(=O)C3=C(C=C(C=C3O2)O)O)OC4C(C(C(OC4O)CO)O)O)O)O	isoquercitrin	TYR	P14679	Tyrosinase
AR	C1=CC(=C(C=C1C2=C(C(=O)C3=C(C=C(C=C3O2)O)O)OC4C(C(C(OC4O)CO)O)O)O)O	isoquercitrin	FGF1	P05230	Fibroblast growth factor 1
AR	C1=CC(=C(C=C1C2=C(C(=O)C3=C(C=C(C=C3O2)O)O)OC4C(C(C(OC4O)CO)O)O)O)O	isoquercitrin	AKR1B1	P15121	Aldose reductase
AR	C1=CC(=C(C=C1C2=C(C(=O)C3=C(C=C(C=C3O2)O)O)OC4C(C(C(OC4O)CO)O)O)O)O	isoquercitrin	ACP1	P24666	Low molecular weight phosphotyrosine protein phosphatase
AR	C1=CC(=C(C=C1C2=C(C(=O)C3=C(C=C(C=C3O2)O)O)OC4C(C(C(OC4O)CO)O)O)O)O	isoquercitrin	ABCC1	P33527	Multidrug resistance-associated protein 1
AR	C1=CC(=C(C=C1C2=C(C(=O)C3=C(C=C(C=C3O2)O)O)OC4C(C(C(OC4O)CO)O)O)O)O	isoquercitrin	NEK6	Q9HC98	Serine/threonine-protein kinase Nek6
AR	C1=CC(=C(C=C1C2=C(C(=O)C3=C(C=C(C=C3O2)O)O)OC4C(C(C(OC4O)CO)O)O)O)O	isoquercitrin	FGF2	P09038	Fibroblast growth factor 2
AR	C1=CC(=C(C=C1C2=C(C(=O)C3=C(C=C(C=C3O2)O)O)OC4C(C(C(OC4O)CO)O)O)O)O	isoquercitrin	ABCB1	P08183	Multidrug resistance protein 1
AR	C1=CC(=C(C=C1C2=C(C(=O)C3=C(C=C(C=C3O2)O)O)OC4C(C(C(OC4O)CO)O)O)O)O	isoquercitrin	VEGFA	P15692	Vascular endothelial growth factor A
AR	C1=CC(=C(C=C1C2=C(C(=O)C3=C(C=C(C=C3O2)O)O)OC4C(C(C(OC4O)CO)O)O)O)O	isoquercitrin	KDM4A	O75164	Lysine-specific demethylase 4A
AR	C1=CC(=C(C=C1C2=C(C(=O)C3=C(C=C(C=C3O2)O)O)OC4C(C(C(OC4O)CO)O)O)O)O	isoquercitrin	SLC5A2	P31639	Sodium/glucose cotransporter 2
AR	C1=CC(=C(C=C1C2=C(C(=O)C3=C(C=C(C=C3O2)O)O)OC4C(C(C(OC4O)CO)O)O)O)O	isoquercitrin	CA3	P07451	Carbonic anhydrase 3
AR	C1=CC(=C(C=C1C2=C(C(=O)C3=C(C=C(C=C3O2)O)O)OC4C(C(C(OC4O)CO)O)O)O)O	isoquercitrin	PKN1	Q16512	Serine/threonine-protein kinase N1
AR	C1=CC(=C(C=C1C2=C(C(=O)C3=C(C=C(C=C3O2)O)O)OC4C(C(C(OC4O)CO)O)O)O)O	isoquercitrin	MAPT	P10636	Microtubule-associated protein tau
AR	C1=CC(=C(C=C1C2=C(C(=O)C3=C(C=C(C=C3O2)O)O)OC4C(C(C(OC4O)CO)O)O)O)O	isoquercitrin	TNKS	O95271	Tankyrase-1
AR	C1=CC(=C(C=C1C2=C(C(=O)C3=C(C=C(C=C3O2)O)O)OC4C(C(C(OC4O)CO)O)O)O)O	isoquercitrin	SLC22A12	Q96S37	Solute carrier family 22 member 12
AR	C1=CC(=C(C=C1C2=C(C(=O)C3=C(C=C(C=C3O2)O)O)OC4C(C(C(OC4O)CO)O)O)O)O	isoquercitrin	CA13	Q8N1Q1	Carbonic anhydrase 13
AR	C1=CC(=C(C=C1C2=C(C(=O)C3=C(C=C(C=C3O2)O)O)OC4C(C(C(OC4O)CO)O)O)O)O	isoquercitrin	CA5A	P35218	Carbonic anhydrase 5A, mitochondrial
AR	C1=CC(=C(C=C1C2=C(C(=O)C3=C(C=C(C=C3O2)O)O)OC4C(C(C(OC4O)CO)O)O)O)O	isoquercitrin	ALDH2	P05091	Aldehyde dehydrogenase, mitochondrial
AR	C1=CC(=C(C=C1C2=C(C(=O)C3=C(C=C(C=C3O2)O)O)OC4C(C(C(OC4O)CO)O)O)O)O	isoquercitrin	NUAK1	O60285	NUAK family SNF1-like kinase 1
AR	C1=CC(=C(C=C1C2=C(C(=O)C3=C(C=C(C=C3O2)O)O)OC4C(C(C(OC4O)CO)O)O)O)O	isoquercitrin	GPR35	Q9HC97	G-protein coupled receptor 35
AR	C1=CC(=C(C=C1C2=C(C(=O)C3=C(C=C(C=C3O2)O)O)OC4C(C(C(OC4O)CO)O)O)O)O	isoquercitrin	CDA	P32320	Cytidine deaminase
AR	C1=CC(=C(C=C1C2=C(C(=O)C3=C(C=C(C=C3O2)O)O)OC4C(C(C(OC4O)CO)O)O)O)O	isoquercitrin	TOP2A	P11388	DNA topoisomerase 2-alpha
AR	COC1=CC(=C2C(=C1)OC(=C(C2=O)OC3C(C(C(C(O3)CO)O)O)O)C4=CC=C(C=C4)O)O	rhamnocitrin-3-O-glucoside	ALDH2	P05091	Aldehyde dehydrogenase, mitochondrial
AR	COC1=CC(=C2C(=C1)OC(=C(C2=O)OC3C(C(C(C(O3)CO)O)O)O)C4=CC=C(C=C4)O)O	rhamnocitrin-3-O-glucoside	SLC5A1	P13866	Sodium/glucose cotransporter 1
AR	COC1=CC(=C2C(=C1)OC(=C(C2=O)OC3C(C(C(C(O3)CO)O)O)O)C4=CC=C(C=C4)O)O	rhamnocitrin-3-O-glucoside	CD22	P20273	B-cell receptor CD22
AR	COC1=CC(=C2C(=C1)OC(=C(C2=O)OC3C(C(C(C(O3)CO)O)O)O)C4=CC=C(C=C4)O)O	rhamnocitrin-3-O-glucoside	IL2	P60568	Interleukin-2
AR	COC1=CC(=C2C(=C1)OC(=C(C2=O)OC3C(C(C(C(O3)CO)O)O)O)C4=CC=C(C=C4)O)O	rhamnocitrin-3-O-glucoside	SLC5A2	P31639	Sodium/glucose cotransporter 2
AR	COC1=CC(=C2C(=C1)OC(=C(C2=O)OC3C(C(C(C(O3)CO)O)O)O)C4=CC=C(C=C4)O)O	rhamnocitrin-3-O-glucoside	P4HB	P07237	Protein disulfide-isomerase
AR	COC1=CC(=C2C(=C1)OC(=C(C2=O)OC3C(C(C(C(O3)CO)O)O)O)C4=CC=C(C=C4)O)O	rhamnocitrin-3-O-glucoside	SLC28A3	Q9HAS3	Solute carrier family 28 member 3
AR	COC1=CC(=C2C(=C1)OC(=C(C2=O)OC3C(C(C(C(O3)CO)O)O)O)C4=CC=C(C=C4)O)O	rhamnocitrin-3-O-glucoside	CYP1B1	Q16678	Cytochrome P450 1B1
AR	COC1=CC(=C2C(=C1)OC(=C(C2=O)OC3C(C(C(C(O3)CO)O)O)O)C4=CC=C(C=C4)O)O	rhamnocitrin-3-O-glucoside	MDH1	P40925	Malate dehydrogenase, cytoplasmic
AR	COC1=CC(=C2C(=C1)OC(=C(C2=O)OC3C(C(C(C(O3)CO)O)O)O)C4=CC=C(C=C4)O)O	rhamnocitrin-3-O-glucoside	ABCG2	Q9UNQ0	ATP-binding cassette sub-family G member 2
AR	COC1=CC(=C2C(=C1)OC(=C(C2=O)OC3C(C(C(C(O3)CO)O)O)O)C4=CC=C(C=C4)O)O	rhamnocitrin-3-O-glucoside	FGF1	P05230	Fibroblast growth factor 1
AR	COC1=CC(=C2C(=C1)OC(=C(C2=O)OC3C(C(C(C(O3)CO)O)O)O)C4=CC=C(C=C4)O)O	rhamnocitrin-3-O-glucoside	LGALS9	O00182	Galectin-9
AR	COC1=CC(=C2C(=C1)OC(=C(C2=O)OC3C(C(C(C(O3)CO)O)O)O)C4=CC=C(C=C4)O)O	rhamnocitrin-3-O-glucoside	TYR	P14679	Tyrosinase
AR	COC1=CC(=C2C(=C1)OC(=C(C2=O)OC3C(C(C(C(O3)CO)O)O)O)C4=CC=C(C=C4)O)O	rhamnocitrin-3-O-glucoside	XDH	P47989	Xanthine dehydrogenase/oxidase
AR	COC1=CC(=C2C(=C1)OC(=C(C2=O)OC3C(C(C(C(O3)CO)O)O)O)C4=CC=C(C=C4)O)O	rhamnocitrin-3-O-glucoside	TOP1	P11387	DNA topoisomerase 1
AR	COC1=CC(=C2C(=C1)OC(=C(C2=O)OC3C(C(C(C(O3)CO)O)O)O)C4=CC=C(C=C4)O)O	rhamnocitrin-3-O-glucoside	AMY1A	P04745	Alpha-amylase 1
AR	COC1=CC(=C2C(=C1)OC(=C(C2=O)OC3C(C(C(C(O3)CO)O)O)O)C4=CC=C(C=C4)O)O	rhamnocitrin-3-O-glucoside	FGF2	P09038	Fibroblast growth factor 2
AR	COC1=CC(=C2C(=C1)OC(=C(C2=O)OC3C(C(C(C(O3)CO)O)O)O)C4=CC=C(C=C4)O)O	rhamnocitrin-3-O-glucoside	MPG	P29372	DNA-3-methyladenine glycosylase
AR	COC1=CC(=C2C(=C1)OC(=C(C2=O)OC3C(C(C(C(O3)CO)O)O)O)C4=CC=C(C=C4)O)O	rhamnocitrin-3-O-glucoside	LGALS1	P09382	Galectin-1
AR	COC1=CC(=C2C(=C1)OC(=C(C2=O)OC3C(C(C(C(O3)CO)O)O)O)C4=CC=C(C=C4)O)O	rhamnocitrin-3-O-glucoside	ACP1	P24666	Low molecular weight phosphotyrosine protein phosphatase
AR	COC1=CC(=C2C(=C1)OC(=C(C2=O)OC3C(C(C(C(O3)CO)O)O)O)C4=CC=C(C=C4)O)O	rhamnocitrin-3-O-glucoside	RPS6KA3	P51812	Ribosomal protein S6 kinase alpha-3
AR	COC1=CC(=C2C(=C1)OC(=C(C2=O)OC3C(C(C(C(O3)CO)O)O)O)C4=CC=C(C=C4)O)O	rhamnocitrin-3-O-glucoside	NMUR2	Q9GZQ4	Neuromedin-U receptor 2
AR	COC1=CC(=C2C(=C1)OC(=C(C2=O)OC3C(C(C(C(O3)CO)O)O)O)C4=CC=C(C=C4)O)O	rhamnocitrin-3-O-glucoside	CBR1	P16152	Carbonyl reductase [NADPH] 1
AR	COC1=CC(=C2C(=C1)OC(=C(C2=O)OC3C(C(C(C(O3)CO)O)O)O)C4=CC=C(C=C4)O)O	rhamnocitrin-3-O-glucoside	TAS2R31	P59538	Taste receptor type 2 member 31
AR	COC1=CC(=C2C(=C1)OC(=C(C2=O)OC3C(C(C(C(O3)CO)O)O)O)C4=CC=C(C=C4)O)O	rhamnocitrin-3-O-glucoside	NOX4	Q9NPH5	NADPH oxidase 4
AR	COC1=CC(=C2C(=C1)OC(=C(C2=O)OC3C(C(C(C(O3)CO)O)O)O)C4=CC=C(C=C4)O)O	rhamnocitrin-3-O-glucoside	LGALS7	P47929	Galectin-7
AR	COC1=CC(=C2C(=C1)OC(=C(C2=O)OC3C(C(C(C(O3)CO)O)O)O)C4=CC=C(C=C4)O)O	rhamnocitrin-3-O-glucoside	LGALS3	P17931	Galectin-3
AR	COC1=CC(=C2C(=C1)OC(=C(C2=O)OC3C(C(C(C(O3)CO)O)O)O)C4=CC=C(C=C4)O)O	rhamnocitrin-3-O-glucoside	SLC22A12	Q96S37	Solute carrier family 22 member 12
AR	COC1=CC(=C2C(=C1)OC(=C(C2=O)OC3C(C(C(C(O3)CO)O)O)O)C4=CC=C(C=C4)O)O	rhamnocitrin-3-O-glucoside	SLC5A4	Q9NY91	Low affinity sodium-glucose cotransporter
AR	COC1=CC(=C2C(=C1)OC(=C(C2=O)OC3C(C(C(C(O3)CO)O)O)O)C4=CC=C(C=C4)O)O	rhamnocitrin-3-O-glucoside	NAE1	Q13564	NEDD8-activating enzyme E1 regulatory subunit
AR	COC1=CC(=C2C(=C1)OC(=C(C2=O)OC3C(C(C(C(O3)CO)O)O)O)C4=CC=C(C=C4)O)O	rhamnocitrin-3-O-glucoside	CREB1	P16220	Cyclic AMP-responsive element-binding protein 1
AR	COC1=CC(=C2C(=C1)OC(=C(C2=O)OC3C(C(C(C(O3)CO)O)O)O)C4=CC=C(C=C4)O)O	rhamnocitrin-3-O-glucoside	HRAS	P01112	GTPase HRas
AR	COC1=CC(=C2C(=C1)OC(=C(C2=O)OC3C(C(C(C(O3)CO)O)O)O)C4=CC=C(C=C4)O)O	rhamnocitrin-3-O-glucoside	ALPI	P09923	Intestinal-type alkaline phosphatase
AR	COC1=CC(=C2C(=C1)OC(=C(C2=O)OC3C(C(C(C(O3)CO)O)O)O)C4=CC=C(C=C4)O)O	rhamnocitrin-3-O-glucoside	AKR1B1	P15121	Aldose reductase
AR	COC1=CC(=C2C(=C1)OC(=C(C2=O)OC3C(C(C(C(O3)CO)O)O)O)C4=CC=C(C=C4)O)O	rhamnocitrin-3-O-glucoside	ABCC1	P33527	Multidrug resistance-associated protein 1
AR	COC1=CC(=C2C(=C1)OC(=C(C2=O)OC3C(C(C(C(O3)CO)O)O)O)C4=CC=C(C=C4)O)O	rhamnocitrin-3-O-glucoside	ABCB1	P08183	Multidrug resistance protein 1
AR	COC1=CC(=C2C(=C1)OC(=C(C2=O)OC3C(C(C(C(O3)CO)O)O)O)C4=CC=C(C=C4)O)O	rhamnocitrin-3-O-glucoside	CDK6	Q00534	Cyclin-dependent kinase 6
AR	COC1=CC(=C2C(=C1)OC(=C(C2=O)OC3C(C(C(C(O3)CO)O)O)O)C4=CC=C(C=C4)O)O	rhamnocitrin-3-O-glucoside	ALOX5	P09917	Arachidonate 5-lipoxygenase
AR	COC1=CC(=C2C(=C1)OC(=C(C2=O)OC3C(C(C(C(O3)CO)O)O)O)C4=CC=C(C=C4)O)O	rhamnocitrin-3-O-glucoside	GAPDH	P04406	Glyceraldehyde-3-phosphate dehydrogenase
AR	COC1=CC(=C2C(=C1)OC(=C(C2=O)OC3C(C(C(C(O3)CO)O)O)O)C4=CC=C(C=C4)O)O	rhamnocitrin-3-O-glucoside	KDM4A	O75164	Lysine-specific demethylase 4A
AR	COC1=CC(=C2C(=C1)OC(=C(C2=O)OC3C(C(C(C(O3)CO)O)O)O)C4=CC=C(C=C4)O)O	rhamnocitrin-3-O-glucoside	ANO1	Q5XXA6	Anoctamin-1
AR	COC1=CC(=C2C(=C1)OC(=C(C2=O)OC3C(C(C(C(O3)CO)O)O)O)C4=CC=C(C=C4)O)O	rhamnocitrin-3-O-glucoside	CA13	Q8N1Q1	Carbonic anhydrase 13
AR	COC1=CC(=C2C(=C1)OC(=C(C2=O)OC3C(C(C(C(O3)CO)O)O)O)C4=CC=C(C=C4)O)O	rhamnocitrin-3-O-glucoside	CA9	Q16790	Carbonic anhydrase 9
AR	COC1=CC(=C2C(=C1)OC(=C(C2=O)OC3C(C(C(C(O3)CO)O)O)O)C4=CC=C(C=C4)O)O	rhamnocitrin-3-O-glucoside	CA12	O43570	Carbonic anhydrase 12
AR	COC1=CC(=C2C(=C1)OC(=C(C2=O)OC3C(C(C(C(O3)CO)O)O)O)C4=CC=C(C=C4)O)O	rhamnocitrin-3-O-glucoside	NEK6	Q9HC98	Serine/threonine-protein kinase Nek6
AR	COC1=CC(=C2C(=C1)OC(=C(C2=O)OC3C(C(C(C(O3)CO)O)O)O)C4=CC=C(C=C4)O)O	rhamnocitrin-3-O-glucoside	GLO1	Q04760	Lactoylglutathione lyase
AR	COC1=CC(=C2C(=C1)OC(=C(C2=O)OC3C(C(C(C(O3)CO)O)O)O)C4=CC=C(C=C4)O)O	rhamnocitrin-3-O-glucoside	TNF	P01375	Tumor necrosis factor
AR	COC1=CC(=C2C(=C1)OC(=C(C2=O)OC3C(C(C(C(O3)CO)O)O)O)C4=CC=C(C=C4)O)O	rhamnocitrin-3-O-glucoside	ALOX12	P18054	Arachidonate 12-lipoxygenase, 12S-type
AR	COC1=CC(=C2C(=C1)OC(=C(C2=O)OC3C(C(C(C(O3)CO)O)O)O)C4=CC=C(C=C4)O)O	rhamnocitrin-3-O-glucoside	NQO1	P15559	NAD(P)H dehydrogenase [quinone] 1
AR	COC1=C(C=C(C=C1)C2=COC3=CC(=CC(=C3C2=O)O)OC4C(C(C(C(O4)CO)O)O)O)O	pratensein 7-O-beta-D-glucoside	ALDH2	P05091	Aldehyde dehydrogenase, mitochondrial
AR	COC1=C(C=C(C=C1)C2=COC3=CC(=CC(=C3C2=O)O)OC4C(C(C(C(O4)CO)O)O)O)O	pratensein 7-O-beta-D-glucoside	SLC5A1	P13866	Sodium/glucose cotransporter 1
AR	COC1=C(C=C(C=C1)C2=COC3=CC(=CC(=C3C2=O)O)OC4C(C(C(C(O4)CO)O)O)O)O	pratensein 7-O-beta-D-glucoside	IL2	P60568	Interleukin-2
AR	COC1=C(C=C(C=C1)C2=COC3=CC(=CC(=C3C2=O)O)OC4C(C(C(C(O4)CO)O)O)O)O	pratensein 7-O-beta-D-glucoside	SLC5A2	P31639	Sodium/glucose cotransporter 2
AR	COC1=C(C=C(C=C1)C2=COC3=CC(=CC(=C3C2=O)O)OC4C(C(C(C(O4)CO)O)O)O)O	pratensein 7-O-beta-D-glucoside	SLC28A3	Q9HAS3	Solute carrier family 28 member 3
AR	COC1=C(C=C(C=C1)C2=COC3=CC(=CC(=C3C2=O)O)OC4C(C(C(C(O4)CO)O)O)O)O	pratensein 7-O-beta-D-glucoside	P4HB	P07237	Protein disulfide-isomerase
AR	COC1=C(C=C(C=C1)C2=COC3=CC(=CC(=C3C2=O)O)OC4C(C(C(C(O4)CO)O)O)O)O	pratensein 7-O-beta-D-glucoside	CD22	P20273	B-cell receptor CD22
AR	COC1=C(C=C(C=C1)C2=COC3=CC(=CC(=C3C2=O)O)OC4C(C(C(C(O4)CO)O)O)O)O	pratensein 7-O-beta-D-glucoside	LGALS1	P09382	Galectin-1
AR	COC1=C(C=C(C=C1)C2=COC3=CC(=CC(=C3C2=O)O)OC4C(C(C(C(O4)CO)O)O)O)O	pratensein 7-O-beta-D-glucoside	CYP1B1	Q16678	Cytochrome P450 1B1
AR	COC1=C(C=C(C=C1)C2=COC3=CC(=CC(=C3C2=O)O)OC4C(C(C(C(O4)CO)O)O)O)O	pratensein 7-O-beta-D-glucoside	LGALS9	O00182	Galectin-9
AR	COC1=C(C=C(C=C1)C2=COC3=CC(=CC(=C3C2=O)O)OC4C(C(C(C(O4)CO)O)O)O)O	pratensein 7-O-beta-D-glucoside	TYR	P14679	Tyrosinase
AR	COC1=C(C=C(C=C1)C2=COC3=CC(=CC(=C3C2=O)O)OC4C(C(C(C(O4)CO)O)O)O)O	pratensein 7-O-beta-D-glucoside	SLC5A4	Q9NY91	Low affinity sodium-glucose cotransporter
AR	COC1=C(C=C(C=C1)C2=COC3=CC(=CC(=C3C2=O)O)OC4C(C(C(C(O4)CO)O)O)O)O	pratensein 7-O-beta-D-glucoside	HRAS	P01112	GTPase HRas
AR	COC1=C(C=C(C=C1)C2=COC3=CC(=CC(=C3C2=O)O)OC4C(C(C(C(O4)CO)O)O)O)O	pratensein 7-O-beta-D-glucoside	NMUR2	Q9GZQ4	Neuromedin-U receptor 2
AR	COC1=C(C=C(C=C1)C2=COC3=CC(=CC(=C3C2=O)O)OC4C(C(C(C(O4)CO)O)O)O)O	pratensein 7-O-beta-D-glucoside	FGF1	P05230	Fibroblast growth factor 1
AR	COC1=C(C=C(C=C1)C2=COC3=CC(=CC(=C3C2=O)O)OC4C(C(C(C(O4)CO)O)O)O)O	pratensein 7-O-beta-D-glucoside	CBR1	P16152	Carbonyl reductase [NADPH] 1
AR	COC1=C(C=C(C=C1)C2=COC3=CC(=CC(=C3C2=O)O)OC4C(C(C(C(O4)CO)O)O)O)O	pratensein 7-O-beta-D-glucoside	RPS6KA3	P51812	Ribosomal protein S6 kinase alpha-3
AR	COC1=C(C=C(C=C1)C2=COC3=CC(=CC(=C3C2=O)O)OC4C(C(C(C(O4)CO)O)O)O)O	pratensein 7-O-beta-D-glucoside	XDH	P47989	Xanthine dehydrogenase/oxidase
AR	COC1=C(C=C(C=C1)C2=COC3=CC(=CC(=C3C2=O)O)OC4C(C(C(C(O4)CO)O)O)O)O	pratensein 7-O-beta-D-glucoside	ABCG2	Q9UNQ0	ATP-binding cassette sub-family G member 2
AR	COC1=C(C=C(C=C1)C2=COC3=CC(=CC(=C3C2=O)O)OC4C(C(C(C(O4)CO)O)O)O)O	pratensein 7-O-beta-D-glucoside	LGALS3	P17931	Galectin-3
AR	COC1=C(C=C(C=C1)C2=COC3=CC(=CC(=C3C2=O)O)OC4C(C(C(C(O4)CO)O)O)O)O	pratensein 7-O-beta-D-glucoside	FGF2	P09038	Fibroblast growth factor 2
AR	COC1=C(C=C(C=C1)C2=COC3=CC(=CC(=C3C2=O)O)OC4C(C(C(C(O4)CO)O)O)O)O	pratensein 7-O-beta-D-glucoside	KDM4A	O75164	Lysine-specific demethylase 4A
AR	COC1=C(C=C(C=C1)C2=COC3=CC(=CC(=C3C2=O)O)OC4C(C(C(C(O4)CO)O)O)O)O	pratensein 7-O-beta-D-glucoside	CA13	Q8N1Q1	Carbonic anhydrase 13
AR	COC1=C(C=C(C=C1)C2=COC3=CC(=CC(=C3C2=O)O)OC4C(C(C(C(O4)CO)O)O)O)O	pratensein 7-O-beta-D-glucoside	ALPI	P09923	Intestinal-type alkaline phosphatase
AR	COC1=C(C=C(C=C1)C2=COC3=CC(=CC(=C3C2=O)O)OC4C(C(C(C(O4)CO)O)O)O)O	pratensein 7-O-beta-D-glucoside	CA12	O43570	Carbonic anhydrase 12
AR	COC1=C(C=C(C=C1)C2=COC3=CC(=CC(=C3C2=O)O)OC4C(C(C(C(O4)CO)O)O)O)O	pratensein 7-O-beta-D-glucoside	CA9	Q16790	Carbonic anhydrase 9
AR	COC1=C(C=C(C=C1)C2=COC3=CC(=CC(=C3C2=O)O)OC4C(C(C(C(O4)CO)O)O)O)O	pratensein 7-O-beta-D-glucoside	TNF	P01375	Tumor necrosis factor
AR	COC1=C(C=C(C=C1)C2=COC3=CC(=CC(=C3C2=O)O)OC4C(C(C(C(O4)CO)O)O)O)O	pratensein 7-O-beta-D-glucoside	AKR1B1	P15121	Aldose reductase
AR	COC1=C(C=C(C=C1)C2=COC3=CC(=CC(=C3C2=O)O)OC4C(C(C(C(O4)CO)O)O)O)O	pratensein 7-O-beta-D-glucoside	NOX4	Q9NPH5	NADPH oxidase 4
AR	COC1=C(C=C(C=C1)C2=COC3=CC(=CC(=C3C2=O)O)OC4C(C(C(C(O4)CO)O)O)O)O	pratensein 7-O-beta-D-glucoside	LGALS7	P47929	Galectin-7
AR	CC(=O)OCC1C(C(C(C(O1)OC2=CC3=C(C=C2)C(=O)C(=CO3)C4=CC=C(C=C4)OC)O)O)O	6"-O-Acetylononin	ALDH2	P05091	Aldehyde dehydrogenase, mitochondrial
AR	CC(=O)OCC1C(C(C(C(O1)OC2=CC3=C(C=C2)C(=O)C(=CO3)C4=CC=C(C=C4)OC)O)O)O	6"-O-Acetylononin	CD22	P20273	B-cell receptor CD22
AR	CC(=O)OCC1C(C(C(C(O1)OC2=CC3=C(C=C2)C(=O)C(=CO3)C4=CC=C(C=C4)OC)O)O)O	6"-O-Acetylononin	IL2	P60568	Interleukin-2
AR	CC(=O)OCC1C(C(C(C(O1)OC2=CC3=C(C=C2)C(=O)C(=CO3)C4=CC=C(C=C4)OC)O)O)O	6"-O-Acetylononin	SLC28A3	Q9HAS3	Solute carrier family 28 member 3
AR	CC(=O)OCC1C(C(C(C(O1)OC2=CC3=C(C=C2)C(=O)C(=CO3)C4=CC=C(C=C4)OC)O)O)O	6"-O-Acetylononin	P4HB	P07237	Protein disulfide-isomerase
AR	CC(=O)OCC1C(C(C(C(O1)OC2=CC3=C(C=C2)C(=O)C(=CO3)C4=CC=C(C=C4)OC)O)O)O	6"-O-Acetylononin	SLC5A1	P13866	Sodium/glucose cotransporter 1
AR	CC(=O)OCC1C(C(C(C(O1)OC2=CC3=C(C=C2)C(=O)C(=CO3)C4=CC=C(C=C4)OC)O)O)O	6"-O-Acetylononin	SLC5A2	P31639	Sodium/glucose cotransporter 2
AR	CC(=O)OCC1C(C(C(C(O1)OC2=CC3=C(C=C2)C(=O)C(=CO3)C4=CC=C(C=C4)OC)O)O)O	6"-O-Acetylononin	LGALS3	P17931	Galectin-3
AR	CC(=O)OCC1C(C(C(C(O1)OC2=CC3=C(C=C2)C(=O)C(=CO3)C4=CC=C(C=C4)OC)O)O)O	6"-O-Acetylononin	B4GALT1	P15291	Beta-1,4-galactosyltransferase 1
AR	CC(=O)OCC1C(C(C(C(O1)OC2=CC3=C(C=C2)C(=O)C(=CO3)C4=CC=C(C=C4)OC)O)O)O	6"-O-Acetylononin	LGALS9	O00182	Galectin-9
AR	CC(=O)OCC1C(C(C(C(O1)OC2=CC3=C(C=C2)C(=O)C(=CO3)C4=CC=C(C=C4)OC)O)O)O	6"-O-Acetylononin	SLC5A4	Q9NY91	Low affinity sodium-glucose cotransporter
AR	CC(=O)OCC1C(C(C(C(O1)OC2=CC3=C(C=C2)C(=O)C(=CO3)C4=CC=C(C=C4)OC)O)O)O	6"-O-Acetylononin	LGALS7	P47929	Galectin-7
AR	CC(=O)OCC1C(C(C(C(O1)OC2=CC3=C(C=C2)C(=O)C(=CO3)C4=CC=C(C=C4)OC)O)O)O	6"-O-Acetylononin	TYR	P14679	Tyrosinase
AR	CC(=O)OCC1C(C(C(C(O1)OC2=CC3=C(C=C2)C(=O)C(=CO3)C4=CC=C(C=C4)OC)O)O)O	6"-O-Acetylononin	NMUR2	Q9GZQ4	Neuromedin-U receptor 2
AR	CC(=O)OCC1C(C(C(C(O1)OC2=CC3=C(C=C2)C(=O)C(=CO3)C4=CC=C(C=C4)OC)O)O)O	6"-O-Acetylononin	IARS	P41252	Isoleucine--tRNA ligase, cytoplasmic
AR	CC(=O)OCC1C(C(C(C(O1)OC2=CC3=C(C=C2)C(=O)C(=CO3)C4=CC=C(C=C4)OC)O)O)O	6"-O-Acetylononin	CBR1	P16152	Carbonyl reductase [NADPH] 1
AR	CC(=O)OCC1C(C(C(C(O1)OC2=CC3=C(C=C2)C(=O)C(=CO3)C4=CC=C(C=C4)OC)O)O)O	6"-O-Acetylononin	LGALS1	P09382	Galectin-1
AR	CC(=O)OCC1C(C(C(C(O1)OC2=CC3=C(C=C2)C(=O)C(=CO3)C4=CC=C(C=C4)OC)O)O)O	6"-O-Acetylononin	SLC16A3	O15427	Monocarboxylate transporter 4
AR	CC(=O)OCC1C(C(C(C(O1)OC2=CC3=C(C=C2)C(=O)C(=CO3)C4=CC=C(C=C4)OC)O)O)O	6"-O-Acetylononin	CA12	O43570	Carbonic anhydrase 12
AR	CC(=O)OCC1C(C(C(C(O1)OC2=CC3=C(C=C2)C(=O)C(=CO3)C4=CC=C(C=C4)OC)O)O)O	6"-O-Acetylononin	KDM4A	O75164	Lysine-specific demethylase 4A
AR	CC(=O)OCC1C(C(C(C(O1)OC2=CC3=C(C=C2)C(=O)C(=CO3)C4=CC=C(C=C4)OC)O)O)O	6"-O-Acetylononin	ABCG2	Q9UNQ0	ATP-binding cassette sub-family G member 2
AR	CC(=O)OCC1C(C(C(C(O1)OC2=CC3=C(C=C2)C(=O)C(=CO3)C4=CC=C(C=C4)OC)O)O)O	6"-O-Acetylononin	CA9	Q16790	Carbonic anhydrase 9
AR	CC(=O)OCC1C(C(C(C(O1)OC2=CC3=C(C=C2)C(=O)C(=CO3)C4=CC(=C(C=C4)OC)O)O)O)O	calycosin 7-(6'-acetylglucoside)	ALDH2	P05091	Aldehyde dehydrogenase, mitochondrial
AR	CC(=O)OCC1C(C(C(C(O1)OC2=CC3=C(C=C2)C(=O)C(=CO3)C4=CC(=C(C=C4)OC)O)O)O)O	calycosin 7-(6'-acetylglucoside)	CD22	P20273	B-cell receptor CD22
AR	CC(=O)OCC1C(C(C(C(O1)OC2=CC3=C(C=C2)C(=O)C(=CO3)C4=CC(=C(C=C4)OC)O)O)O)O	calycosin 7-(6'-acetylglucoside)	IL2	P60568	Interleukin-2
AR	CC(=O)OCC1C(C(C(C(O1)OC2=CC3=C(C=C2)C(=O)C(=CO3)C4=CC(=C(C=C4)OC)O)O)O)O	calycosin 7-(6'-acetylglucoside)	P4HB	P07237	Protein disulfide-isomerase
AR	CC(=O)OCC1C(C(C(C(O1)OC2=CC3=C(C=C2)C(=O)C(=CO3)C4=CC(=C(C=C4)OC)O)O)O)O	calycosin 7-(6'-acetylglucoside)	SLC28A3	Q9HAS3	Solute carrier family 28 member 3
AR	CC(=O)OCC1C(C(C(C(O1)OC2=CC3=C(C=C2)C(=O)C(=CO3)C4=CC(=C(C=C4)OC)O)O)O)O	calycosin 7-(6'-acetylglucoside)	SLC5A1	P13866	Sodium/glucose cotransporter 1
AR	CC(=O)OCC1C(C(C(C(O1)OC2=CC3=C(C=C2)C(=O)C(=CO3)C4=CC(=C(C=C4)OC)O)O)O)O	calycosin 7-(6'-acetylglucoside)	TYR	P14679	Tyrosinase
AR	CC(=O)OCC1C(C(C(C(O1)OC2=CC3=C(C=C2)C(=O)C(=CO3)C4=CC(=C(C=C4)OC)O)O)O)O	calycosin 7-(6'-acetylglucoside)	SLC5A4	Q9NY91	Low affinity sodium-glucose cotransporter
AR	CC(=O)OCC1C(C(C(C(O1)OC2=CC3=C(C=C2)C(=O)C(=CO3)C4=CC(=C(C=C4)OC)O)O)O)O	calycosin 7-(6'-acetylglucoside)	NMUR2	Q9GZQ4	Neuromedin-U receptor 2
AR	CC(=O)OCC1C(C(C(C(O1)OC2=CC3=C(C=C2)C(=O)C(=CO3)C4=CC(=C(C=C4)OC)O)O)O)O	calycosin 7-(6'-acetylglucoside)	SLC5A2	P31639	Sodium/glucose cotransporter 2
AR	CC(=O)OCC1C(C(C(C(O1)OC2=CC3=C(C=C2)C(=O)C(=CO3)C4=CC(=C(C=C4)OC)O)O)O)O	calycosin 7-(6'-acetylglucoside)	CBR1	P16152	Carbonyl reductase [NADPH] 1
AR	CC(=O)OCC1C(C(C(C(O1)OC2=CC3=C(C=C2)C(=O)C(=CO3)C4=CC(=C(C=C4)OC)O)O)O)O	calycosin 7-(6'-acetylglucoside)	KDM4A	O75164	Lysine-specific demethylase 4A
AR	CC(=O)OCC1C(C(C(C(O1)OC2=CC3=C(C=C2)C(=O)C(=CO3)C4=CC(=C(C=C4)OC)O)O)O)O	calycosin 7-(6'-acetylglucoside)	XDH	P47989	Xanthine dehydrogenase/oxidase
AR	CC(=O)OCC1C(C(C(C(O1)OC2=CC3=C(C=C2)C(=O)C(=CO3)C4=CC(=C(C=C4)OC)O)O)O)O	calycosin 7-(6'-acetylglucoside)	ALOX12	P18054	Arachidonate 12-lipoxygenase, 12S-type
AR	CC(=O)OCC1C(C(C(C(O1)OC2=CC3=C(C=C2)C(=O)C(=CO3)C4=CC(=C(C=C4)OC)O)O)O)O	calycosin 7-(6'-acetylglucoside)	TNF	P01375	Tumor necrosis factor
AR	CC(=O)OCC1C(C(C(C(O1)OC2=CC3=C(C=C2)C(=O)C(=CO3)C4=CC(=C(C=C4)OC)O)O)O)O	calycosin 7-(6'-acetylglucoside)	ABCG2	Q9UNQ0	ATP-binding cassette sub-family G member 2
AR	COC1=C(C=C(C=C1)C2=COC3=CC(=C(C=C3C2=O)OC)OC4C(C(C(C(O4)CO)O)O)O)O	odoratin 7-beta-D-glucoside	ALDH2	P05091	Aldehyde dehydrogenase, mitochondrial
AR	COC1=C(C=C(C=C1)C2=COC3=CC(=C(C=C3C2=O)OC)OC4C(C(C(C(O4)CO)O)O)O)O	odoratin 7-beta-D-glucoside	SLC5A1	P13866	Sodium/glucose cotransporter 1
AR	COC1=C(C=C(C=C1)C2=COC3=CC(=C(C=C3C2=O)OC)OC4C(C(C(C(O4)CO)O)O)O)O	odoratin 7-beta-D-glucoside	IL2	P60568	Interleukin-2
AR	COC1=C(C=C(C=C1)C2=COC3=CC(=C(C=C3C2=O)OC)OC4C(C(C(C(O4)CO)O)O)O)O	odoratin 7-beta-D-glucoside	SLC5A2	P31639	Sodium/glucose cotransporter 2
AR	COC1=C(C=C(C=C1)C2=COC3=CC(=C(C=C3C2=O)OC)OC4C(C(C(C(O4)CO)O)O)O)O	odoratin 7-beta-D-glucoside	SLC28A3	Q9HAS3	Solute carrier family 28 member 3
AR	COC1=C(C=C(C=C1)C2=COC3=CC(=C(C=C3C2=O)OC)OC4C(C(C(C(O4)CO)O)O)O)O	odoratin 7-beta-D-glucoside	P4HB	P07237	Protein disulfide-isomerase
AR	COC1=C(C=C(C=C1)C2=COC3=CC(=C(C=C3C2=O)OC)OC4C(C(C(C(O4)CO)O)O)O)O	odoratin 7-beta-D-glucoside	TYR	P14679	Tyrosinase
AR	COC1=C(C=C(C=C1)C2=COC3=CC(=C(C=C3C2=O)OC)OC4C(C(C(C(O4)CO)O)O)O)O	odoratin 7-beta-D-glucoside	SLC5A4	Q9NY91	Low affinity sodium-glucose cotransporter
AR	COC1=C(C=C(C=C1)C2=COC3=CC(=C(C=C3C2=O)OC)OC4C(C(C(C(O4)CO)O)O)O)O	odoratin 7-beta-D-glucoside	HRAS	P01112	GTPase HRas
AR	COC1=C(C=C(C=C1)C2=COC3=CC(=C(C=C3C2=O)OC)OC4C(C(C(C(O4)CO)O)O)O)O	odoratin 7-beta-D-glucoside	NMUR2	Q9GZQ4	Neuromedin-U receptor 2
AR	COC1=C(C=C(C=C1)C2=COC3=CC(=C(C=C3C2=O)OC)OC4C(C(C(C(O4)CO)O)O)O)O	odoratin 7-beta-D-glucoside	CA13	Q8N1Q1	Carbonic anhydrase 13
AR	COC1=C(C=C(C=C1)C2=COC3=CC(=C(C=C3C2=O)OC)OC4C(C(C(C(O4)CO)O)O)O)O	odoratin 7-beta-D-glucoside	ABCG2	Q9UNQ0	ATP-binding cassette sub-family G member 2
AR	COC1=C(C=C(C=C1)C2=COC3=CC(=C(C=C3C2=O)OC)OC4C(C(C(C(O4)CO)O)O)O)O	odoratin 7-beta-D-glucoside	XDH	P47989	Xanthine dehydrogenase/oxidase
AR	COC1=C(C=C(C=C1)C2=COC3=CC(=C(C=C3C2=O)OC)OC4C(C(C(C(O4)CO)O)O)O)O	odoratin 7-beta-D-glucoside	CBR1	P16152	Carbonyl reductase [NADPH] 1
AR	COC1=C(C=C(C=C1)C2=COC3=CC(=C(C=C3C2=O)OC)OC4C(C(C(C(O4)CO)O)O)O)O	odoratin 7-beta-D-glucoside	ALOX12	P18054	Arachidonate 12-lipoxygenase, 12S-type
AR	COC1=C(C=C(C=C1)C2=COC3=CC(=C(C=C3C2=O)OC)OC4C(C(C(C(O4)CO)O)O)O)O	odoratin 7-beta-D-glucoside	CA12	O43570	Carbonic anhydrase 12
AR	COC1=C(C=C(C=C1)C2=COC3=CC(=C(C=C3C2=O)OC)OC4C(C(C(C(O4)CO)O)O)O)O	odoratin 7-beta-D-glucoside	CA9	Q16790	Carbonic anhydrase 9
AR	COC1=C(C=C(C=C1)C2=COC3=CC(=C(C=C3C2=O)OC)OC4C(C(C(C(O4)CO)O)O)O)O	odoratin 7-beta-D-glucoside	KDM4A	O75164	Lysine-specific demethylase 4A
AR	COC1=C(C=C(C=C1)C2=COC3=CC(=C(C=C3C2=O)OC)OC4C(C(C(C(O4)CO)O)O)O)O	odoratin 7-beta-D-glucoside	ALPI	P09923	Intestinal-type alkaline phosphatase
AR	COC1=C(C=C(C=C1)C2=COC3=CC(=C(C=C3C2=O)OC)OC4C(C(C(C(O4)CO)O)O)O)O	odoratin 7-beta-D-glucoside	CYP1B1	Q16678	Cytochrome P450 1B1
AR	COC1=C(C=C(C=C1)C2=COC3=CC(=C(C=C3C2=O)OC)OC4C(C(C(C(O4)CO)O)O)O)O	odoratin 7-beta-D-glucoside	GUSB	P08236	Beta-glucuronidase
AR	COC1=C(C=C(C=C1)C2=COC3=CC(=C(C=C3C2=O)OC)OC4C(C(C(C(O4)CO)O)O)O)O	odoratin 7-beta-D-glucoside	TNF	P01375	Tumor necrosis factor
AR	COC1=C(C=C(C=C1)C2=COC3=CC(=C(C=C3C2=O)OC)OC4C(C(C(C(O4)CO)O)O)O)O	odoratin 7-beta-D-glucoside	RPS6KA3	P51812	Ribosomal protein S6 kinase alpha-3
AR	COC1=C(C=C(C=C1)C2=COC3=CC(=C(C=C3C2=O)OC)OC4C(C(C(C(O4)CO)O)O)O)O	odoratin 7-beta-D-glucoside	LGALS9	O00182	Galectin-9
AR	COC1=C(C=C(C=C1)C2=COC3=CC(=C(C=C3C2=O)OC)OC4C(C(C(C(O4)CO)O)O)O)O	odoratin 7-beta-D-glucoside	NOX4	Q9NPH5	NADPH oxidase 4
AR	COC1=CC=C(C=C1)C2=COC3=C(C2=O)C=CC(=C3)OC4C(C(C(C(O4)CO)O)O)O	ononin	IL2	P60568	Interleukin-2
AR	COC1=CC=C(C=C1)C2=COC3=C(C2=O)C=CC(=C3)OC4C(C(C(C(O4)CO)O)O)O	ononin	ALDH2	P05091	Aldehyde dehydrogenase, mitochondrial
AR	COC1=CC=C(C=C1)C2=COC3=C(C2=O)C=CC(=C3)OC4C(C(C(C(O4)CO)O)O)O	ononin	SLC5A1	P13866	Sodium/glucose cotransporter 1
AR	COC1=CC=C(C=C1)C2=COC3=C(C2=O)C=CC(=C3)OC4C(C(C(C(O4)CO)O)O)O	ononin	CD22	P20273	B-cell receptor CD22
AR	COC1=CC=C(C=C1)C2=COC3=C(C2=O)C=CC(=C3)OC4C(C(C(C(O4)CO)O)O)O	ononin	SLC5A2	P31639	Sodium/glucose cotransporter 2
AR	COC1=CC=C(C=C1)C2=COC3=C(C2=O)C=CC(=C3)OC4C(C(C(C(O4)CO)O)O)O	ononin	SLC28A3	Q9HAS3	Solute carrier family 28 member 3
AR	COC1=CC=C(C=C1)C2=COC3=C(C2=O)C=CC(=C3)OC4C(C(C(C(O4)CO)O)O)O	ononin	NRAS	P01111	GTPase NRas
AR	COC1=CC=C(C=C1)C2=COC3=C(C2=O)C=CC(=C3)OC4C(C(C(C(O4)CO)O)O)O	ononin	P4HB	P07237	Protein disulfide-isomerase
AR	COC1=CC=C(C=C1)C2=COC3=C(C2=O)C=CC(=C3)OC4C(C(C(C(O4)CO)O)O)O	ononin	LGALS3	P17931	Galectin-3
AR	COC1=CC=C(C=C1)C2=COC3=C(C2=O)C=CC(=C3)OC4C(C(C(C(O4)CO)O)O)O	ononin	LGALS9	O00182	Galectin-9
AR	COC1=CC=C(C=C1)C2=COC3=C(C2=O)C=CC(=C3)OC4C(C(C(C(O4)CO)O)O)O	ononin	SLC5A11	Q8WWX8	Sodium/myo-inositol cotransporter 2
AR	COC1=CC=C(C=C1)C2=COC3=C(C2=O)C=CC(=C3)OC4C(C(C(C(O4)CO)O)O)O	ononin	FGF1	P05230	Fibroblast growth factor 1
AR	COC1=CC=C(C=C1)C2=COC3=C(C2=O)C=CC(=C3)OC4C(C(C(C(O4)CO)O)O)O	ononin	SLC5A4	Q9NY91	Low affinity sodium-glucose cotransporter
AR	COC1=CC=C(C=C1)C2=COC3=C(C2=O)C=CC(=C3)OC4C(C(C(C(O4)CO)O)O)O	ononin	GAPDH	P04406	Glyceraldehyde-3-phosphate dehydrogenase
AR	COC1=CC=C(C=C1)C2=COC3=C(C2=O)C=CC(=C3)OC4C(C(C(C(O4)CO)O)O)O	ononin	LGALS7	P47929	Galectin-7
AR	COC1=CC=C(C=C1)C2=COC3=C(C2=O)C=CC(=C3)OC4C(C(C(C(O4)CO)O)O)O	ononin	LGALS1	P09382	Galectin-1
AR	COC1=CC=C(C=C1)C2=COC3=C(C2=O)C=CC(=C3)OC4C(C(C(C(O4)CO)O)O)O	ononin	FGF2	P09038	Fibroblast growth factor 2
AR	COC1=CC=C(C=C1)C2=COC3=C(C2=O)C=CC(=C3)OC4C(C(C(C(O4)CO)O)O)O	ononin	B4GALT1	P15291	Beta-1,4-galactosyltransferase 1
AR	COC1=CC=C(C=C1)C2=COC3=C(C2=O)C=CC(=C3)OC4C(C(C(C(O4)CO)O)O)O	ononin	TYR	P14679	Tyrosinase
AR	COC1=CC=C(C=C1)C2=COC3=C(C2=O)C=CC(=C3)OC4C(C(C(C(O4)CO)O)O)O	ononin	ABCG2	Q9UNQ0	ATP-binding cassette sub-family G member 2
AR	COC1=CC=C(C=C1)C2=COC3=C(C2=O)C=CC(=C3)OC4C(C(C(C(O4)CO)O)O)O	ononin	NMUR2	Q9GZQ4	Neuromedin-U receptor 2
AR	COC1=CC=C(C=C1)C2=COC3=C(C2=O)C=CC(=C3)OC4C(C(C(C(O4)CO)O)O)O	ononin	CBR1	P16152	Carbonyl reductase [NADPH] 1
AR	COC1=CC=C(C=C1)C2=COC3=C(C2=O)C=CC(=C3)OC4C(C(C(C(O4)CO)O)O)O	ononin	CA12	O43570	Carbonic anhydrase 12
AR	COC1=CC=C(C=C1)C2=COC3=C(C2=O)C=CC(=C3)OC4C(C(C(C(O4)CO)O)O)O	ononin	CA9	Q16790	Carbonic anhydrase 9
AR	COC1=CC=C(C=C1)C2=COC3=C(C2=O)C=CC(=C3)OC4C(C(C(C(O4)CO)O)O)O	ononin	KDM4A	O75164	Lysine-specific demethylase 4A
AR	COC1=CC=C(C=C1)C2=COC3=C(C2=O)C=CC(=C3)OC4C(C(C(C(O4)CO)O)O)O	ononin	CA13	Q8N1Q1	Carbonic anhydrase 13
AR	COC1=CC=C(C=C1)C2=COC3=C(C2=O)C=CC(=C3)OC4C(C(C(C(O4)CO)O)O)O	ononin	ALPI	P09923	Intestinal-type alkaline phosphatase
AR	COC1=CC=C(C=C1)C2=COC3=C(C2=O)C=CC(=C3)OC4C(C(C(C(O4)CO)O)O)O	ononin	TNF	P01375	Tumor necrosis factor
AR	COC1=CC=C(C=C1)C2=COC3=C(C2=O)C=CC(=C3)OC4C(C(C(C(O4)CO)O)O)O	ononin	ALOX12	P18054	Arachidonate 12-lipoxygenase, 12S-type
AR	COC1=CC=C(C=C1)C2=COC3=C(C2=O)C=CC(=C3)OC4C(C(C(C(O4)CO)O)O)O	ononin	XDH	P47989	Xanthine dehydrogenase/oxidase
AR	COC1=CC=C(C=C1)C2=COC3=C(C2=O)C=CC(=C3)OC4C(C(C(C(O4)CO)O)O)O	ononin	CA1	P00915	Carbonic anhydrase 1
AR	CC1=CC(=O)C2=C(C3=C(C=C2O1)OC(C3)C(C)(C)OC4C(C(C(C(O4)CO)O)O)O)OC	5-O-methylvisammioside	IL2	P60568	Interleukin-2
AR	CC1=CC(=O)C2=C(C3=C(C=C2O1)OC(C3)C(C)(C)OC4C(C(C(C(O4)CO)O)O)O)OC	5-O-methylvisammioside	LGALS9	O00182	Galectin-9
AR	CC1=CC(=O)C2=C(C3=C(C=C2O1)OC(C3)C(C)(C)OC4C(C(C(C(O4)CO)O)O)O)OC	5-O-methylvisammioside	P4HB	P07237	Protein disulfide-isomerase
AR	CC1=CC(=O)C2=C(C3=C(C=C2O1)OC(C3)C(C)(C)OC4C(C(C(C(O4)CO)O)O)O)OC	5-O-methylvisammioside	SLC5A1	P13866	Sodium/glucose cotransporter 1
AR	CC1=CC(=O)C2=C(C3=C(C=C2O1)OC(C3)C(C)(C)OC4C(C(C(C(O4)CO)O)O)O)OC	5-O-methylvisammioside	SLC5A2	P31639	Sodium/glucose cotransporter 2
AR	CC1=CC(=O)C2=C(C3=C(C=C2O1)OC(C3)C(C)(C)OC4C(C(C(C(O4)CO)O)O)O)OC	5-O-methylvisammioside	TYR	P14679	Tyrosinase
AR	CC1=CC(=O)C2=C(C3=C(C=C2O1)OC(C3)C(C)(C)OC4C(C(C(C(O4)CO)O)O)O)OC	5-O-methylvisammioside	LGALS3	P17931	Galectin-3
AR	CC1=CC(=O)C2=C(C3=C(C=C2O1)OC(C3)C(C)(C)OC4C(C(C(C(O4)CO)O)O)O)OC	5-O-methylvisammioside	LGALS1	P09382	Galectin-1
AR	CC1=CC(=O)C2=C(C3=C(C=C2O1)OC(C3)C(C)(C)OC4C(C(C(C(O4)CO)O)O)O)OC	5-O-methylvisammioside	LGALS7	P47929	Galectin-7
AR	CC1=CC(=O)C2=C(C3=C(C=C2O1)OC(C3)C(C)(C)OC4C(C(C(C(O4)CO)O)O)O)OC	5-O-methylvisammioside	KDM4A	O75164	Lysine-specific demethylase 4A
AR	COC1=C(C=C(C=C1)C2=COC3=CC(=CC(=C3C2=O)O)O)O	pratensein	ALDH2	P05091	Aldehyde dehydrogenase, mitochondrial
AR	COC1=C(C=C(C=C1)C2=COC3=CC(=CC(=C3C2=O)O)O)O	pratensein	CYP1B1	Q16678	Cytochrome P450 1B1
AR	COC1=C(C=C(C=C1)C2=COC3=CC(=CC(=C3C2=O)O)O)O	pratensein	IL2	P60568	Interleukin-2
AR	COC1=C(C=C(C=C1)C2=COC3=CC(=CC(=C3C2=O)O)O)O	pratensein	P4HB	P07237	Protein disulfide-isomerase
AR	COC1=C(C=C(C=C1)C2=COC3=CC(=CC(=C3C2=O)O)O)O	pratensein	TUBB1	Q9H4B7	Tubulin beta-1 chain
AR	COC1=C(C=C(C=C1)C2=COC3=CC(=CC(=C3C2=O)O)O)O	pratensein	CBR1	P16152	Carbonyl reductase [NADPH] 1
AR	COC1=C(C=C(C=C1)C2=COC3=CC(=CC(=C3C2=O)O)O)O	pratensein	ABCG2	Q9UNQ0	ATP-binding cassette sub-family G member 2
AR	COC1=C(C=C(C=C1)C2=COC3=CC(=CC(=C3C2=O)O)O)O	pratensein	XDH	P47989	Xanthine dehydrogenase/oxidase
AR	COC1=C(C=C(C=C1)C2=COC3=CC(=CC(=C3C2=O)O)O)O	pratensein	MPG	P29372	DNA-3-methyladenine glycosylase
AR	COC1=C(C=C(C=C1)C2=COC3=CC(=CC(=C3C2=O)O)O)O	pratensein	ALOX12	P18054	Arachidonate 12-lipoxygenase, 12S-type
AR	COC1=C(C=C(C=C1)C2=COC3=CC(=CC(=C3C2=O)O)O)O	pratensein	NOX4	Q9NPH5	NADPH oxidase 4
AR	COC1=C(C=C(C=C1)C2=COC3=CC(=CC(=C3C2=O)O)O)O	pratensein	CDK6	Q00534	Cyclin-dependent kinase 6
AR	COC1=C(C=C(C=C1)C2=COC3=CC(=CC(=C3C2=O)O)O)O	pratensein	PGF	P49763	Placenta growth factor
AR	COC1=C(C=C(C=C1)C2=COC3=CC(=CC(=C3C2=O)O)O)O	pratensein	ALOX5	P09917	Arachidonate 5-lipoxygenase
AR	COC1=C(C=C(C=C1)C2=COC3=CC(=CC(=C3C2=O)O)O)O	pratensein	TAS2R31	P59538	Taste receptor type 2 member 31
AR	COC1=C(C=C(C=C1)C2=COC3=CC(=CC(=C3C2=O)O)O)O	pratensein	ABCB1	P08183	Multidrug resistance protein 1
AR	COC1=C(C=C(C=C1)C2=COC3=CC(=CC(=C3C2=O)O)O)O	pratensein	ABCC1	P33527	Multidrug resistance-associated protein 1
AR	COC1=C(C=C(C=C1)C2=COC3=CC(=CC(=C3C2=O)O)O)O	pratensein	GLO1	Q04760	Lactoylglutathione lyase
AR	COC1=C(C=C(C=C1)C2=COC3=CC(=CC(=C3C2=O)O)O)O	pratensein	RPS6KA3	P51812	Ribosomal protein S6 kinase alpha-3
AR	COC1=C(C=C(C=C1)C2=COC3=CC(=CC(=C3C2=O)O)O)O	pratensein	TUBB3	Q13509	Tubulin beta-3 chain
AR	COC1=C(C=C(C=C1)C2=COC3=CC(=CC(=C3C2=O)O)O)O	pratensein	NMUR2	Q9GZQ4	Neuromedin-U receptor 2
AR	COC1=C(C=C(C=C1)C2=COC3=CC(=CC(=C3C2=O)O)O)O	pratensein	ALOX15	P16050	Arachidonate 15-lipoxygenase
AR	COC1=C(C=C(C=C1)C2=COC3=CC(=CC(=C3C2=O)O)O)O	pratensein	ESRRB	O95718	Steroid hormone receptor ERR2
AR	COC1=C(C=C(C=C1)C2=COC3=CC(=CC(=C3C2=O)O)O)O	pratensein	HCK	P08631	Tyrosine-protein kinase HCK
AR	COC1=C(C=C(C=C1)C2=COC3=CC(=CC(=C3C2=O)O)O)O	pratensein	NEK6	Q9HC98	Serine/threonine-protein kinase Nek6
AR	COC1=C(C=C(C=C1)C2=COC3=CC(=CC(=C3C2=O)O)O)O	pratensein	VEGFA	P15692	Vascular endothelial growth factor A
AR	COC1=C(C=C(C=C1)C2=COC3=CC(=CC(=C3C2=O)O)O)O	pratensein	GUSB	P08236	Beta-glucuronidase
AR	COC1=C(C=C(C=C1)C2=COC3=CC(=CC(=C3C2=O)O)O)O	pratensein	ESR2	Q92731	Estrogen receptor beta
AR	COC1=C(C=C(C=C1)C2=COC3=CC(=CC(=C3C2=O)O)O)O	pratensein	PI4KB	Q9UBF8	Phosphatidylinositol 4-kinase beta
AR	COC1=C(C=C(C=C1)C2=COC3=CC(=CC(=C3C2=O)O)O)O	pratensein	AKR1B1	P15121	Aldose reductase
AR	COC1=C(C=C(C=C1)C2=COC3=CC(=CC(=C3C2=O)O)O)O	pratensein	ALPI	P09923	Intestinal-type alkaline phosphatase
AR	COC1=C(C=C(C=C1)C2=COC3=CC(=CC(=C3C2=O)O)O)O	pratensein	SLC22A12	Q96S37	Solute carrier family 22 member 12
AR	COC1=C(C=C(C=C1)C2=COC3=CC(=CC(=C3C2=O)O)O)O	pratensein	ESR1	P03372	Estrogen receptor
AR	COC1=C(C=C(C=C1)C2=COC3=CC(=CC(=C3C2=O)O)O)O	pratensein	CA13	Q8N1Q1	Carbonic anhydrase 13
AR	COC1=C(C=C(C=C1)C2=COC3=CC(=CC(=C3C2=O)O)O)O	pratensein	FEN1	P39748	Flap endonuclease 1
AR	COC1=C(C=C(C=C1)C2=COC3=CC(=CC(=C3C2=O)O)O)O	pratensein	TNKS	O95271	Tankyrase-1
AR	COC1=C(C=C(C=C1)C2=COC3=CC(=CC(=C3C2=O)O)O)O	pratensein	MAOA	P21397	Amine oxidase [flavin-containing] A
AR	CC1C(C(C(C(O1)OCC2C(C(C(C(O2)OC3=C(OC4=CC(=CC(=C4C3=O)O)O)C5=CC(=C(C=C5)O)O)O)O)O)O)O)O	rutin	P4HB	P07237	Protein disulfide-isomerase
AR	CC1C(C(C(C(O1)OCC2C(C(C(C(O2)OC3=C(OC4=CC(=CC(=C4C3=O)O)O)C5=CC(=C(C=C5)O)O)O)O)O)O)O)O	rutin	NMUR2	Q9GZQ4	Neuromedin-U receptor 2
AR	CC1C(C(C(C(O1)OCC2C(C(C(C(O2)OC3=C(OC4=CC(=CC(=C4C3=O)O)O)C5=CC(=C(C=C5)O)O)O)O)O)O)O)O	rutin	ADRA2C	P18825	Alpha-2C adrenergic receptor
AR	CC1C(C(C(C(O1)OCC2C(C(C(C(O2)OC3=C(OC4=CC(=CC(=C4C3=O)O)O)C5=CC(=C(C=C5)O)O)O)O)O)O)O)O	rutin	ACHE	P22303	Acetylcholinesterase
AR	CC1C(C(C(C(O1)OCC2C(C(C(C(O2)OC3=C(OC4=CC(=CC(=C4C3=O)O)O)C5=CC(=C(C=C5)O)O)O)O)O)O)O)O	rutin	ADRA2A	P08913	Alpha-2A adrenergic receptor
AR	CC1C(C(C(C(O1)OCC2C(C(C(C(O2)OC3=C(OC4=CC(=CC(=C4C3=O)O)O)C5=CC(=C(C=C5)O)O)O)O)O)O)O)O	rutin	IL2	P60568	Interleukin-2
AR	CC1C(C(C(C(O1)OCC2C(C(C(C(O2)OC3=C(OC4=CC(=CC(=C4C3=O)O)O)C5=CC(=C(C=C5)O)O)O)O)O)O)O)O	rutin	SLC28A3	Q9HAS3	Solute carrier family 28 member 3
AR	CC1C(C(C(C(O1)OCC2C(C(C(C(O2)OC3=C(OC4=CC(=CC(=C4C3=O)O)O)C5=CC(=C(C=C5)O)O)O)O)O)O)O)O	rutin	CD22	P20273	B-cell receptor CD22
AR	CC1C(C(C(C(O1)OCC2C(C(C(C(O2)OC3=C(OC4=CC(=CC(=C4C3=O)O)O)C5=CC(=C(C=C5)O)O)O)O)O)O)O)O	rutin	CYP1B1	Q16678	Cytochrome P450 1B1
AR	CC1C(C(C(C(O1)OCC2C(C(C(C(O2)OC3=C(OC4=CC(=CC(=C4C3=O)O)O)C5=CC(=C(C=C5)O)O)O)O)O)O)O)O	rutin	XDH	P47989	Xanthine dehydrogenase/oxidase
AR	CC1C(C(C(C(O1)OCC2C(C(C(C(O2)OC3=C(OC4=CC(=CC(=C4C3=O)O)O)C5=CC(=C(C=C5)O)O)O)O)O)O)O)O	rutin	MPG	P29372	DNA-3-methyladenine glycosylase
AR	CC1C(C(C(C(O1)OCC2C(C(C(C(O2)OC3=C(OC4=CC(=CC(=C4C3=O)O)O)C5=CC(=C(C=C5)O)O)O)O)O)O)O)O	rutin	NOX4	Q9NPH5	NADPH oxidase 4
AR	CC1C(C(C(C(O1)OCC2C(C(C(C(O2)OC3=C(OC4=CC(=CC(=C4C3=O)O)O)C5=CC(=C(C=C5)O)O)O)O)O)O)O)O	rutin	RPS6KA3	P51812	Ribosomal protein S6 kinase alpha-3
AR	CC1C(C(C(C(O1)OCC2C(C(C(C(O2)OC3=C(OC4=CC(=CC(=C4C3=O)O)O)C5=CC(=C(C=C5)O)O)O)O)O)O)O)O	rutin	ALOX5	P09917	Arachidonate 5-lipoxygenase
AR	CC1C(C(C(C(O1)OCC2C(C(C(C(O2)OC3=C(OC4=CC(=CC(=C4C3=O)O)O)C5=CC(=C(C=C5)O)O)O)O)O)O)O)O	rutin	ABCG2	Q9UNQ0	ATP-binding cassette sub-family G member 2
AR	CC1C(C(C(C(O1)OCC2C(C(C(C(O2)OC3=C(OC4=CC(=CC(=C4C3=O)O)O)C5=CC(=C(C=C5)O)O)O)O)O)O)O)O	rutin	ALPI	P09923	Intestinal-type alkaline phosphatase
AR	CC1C(C(C(C(O1)OCC2C(C(C(C(O2)OC3=C(OC4=CC(=CC(=C4C3=O)O)O)C5=CC(=C(C=C5)O)O)O)O)O)O)O)O	rutin	GLO1	Q04760	Lactoylglutathione lyase
AR	CC1C(C(C(C(O1)OCC2C(C(C(C(O2)OC3=C(OC4=CC(=CC(=C4C3=O)O)O)C5=CC(=C(C=C5)O)O)O)O)O)O)O)O	rutin	TYR	P14679	Tyrosinase
AR	CC1C(C(C(C(O1)OCC2C(C(C(C(O2)OC3=C(OC4=CC(=CC(=C4C3=O)O)O)C5=CC(=C(C=C5)O)O)O)O)O)O)O)O	rutin	CDK6	Q00534	Cyclin-dependent kinase 6
AR	CC1C(C(C(C(O1)OCC2C(C(C(C(O2)OC3=C(OC4=CC(=CC(=C4C3=O)O)O)C5=CC(=C(C=C5)O)O)O)O)O)O)O)O	rutin	ABCC1	P33527	Multidrug resistance-associated protein 1
AR	CC1C(C(C(C(O1)OCC2C(C(C(C(O2)OC3=C(OC4=CC(=CC(=C4C3=O)O)O)C5=CC(=C(C=C5)O)O)O)O)O)O)O)O	rutin	AKR1B1	P15121	Aldose reductase
AR	CC1C(C(C(C(O1)OCC2C(C(C(C(O2)OC3=C(OC4=CC(=CC(=C4C3=O)O)O)C5=CC(=C(C=C5)O)O)O)O)O)O)O)O	rutin	NEK6	Q9HC98	Serine/threonine-protein kinase Nek6
AR	CC1C(C(C(C(O1)OCC2C(C(C(C(O2)OC3=C(OC4=CC(=CC(=C4C3=O)O)O)C5=CC(=C(C=C5)O)O)O)O)O)O)O)O	rutin	KDM4A	O75164	Lysine-specific demethylase 4A
AR	CC1C(C(C(C(O1)OCC2C(C(C(C(O2)OC3=C(OC4=CC(=CC(=C4C3=O)O)O)C5=CC(=C(C=C5)O)O)O)O)O)O)O)O	rutin	CBR1	P16152	Carbonyl reductase [NADPH] 1
AR	CC1C(C(C(C(O1)OCC2C(C(C(C(O2)OC3=C(OC4=CC(=CC(=C4C3=O)O)O)C5=CC(=C(C=C5)O)O)O)O)O)O)O)O	rutin	ABCB1	P08183	Multidrug resistance protein 1
AR	CC1C(C(C(C(O1)OCC2C(C(C(C(O2)OC3=C(OC4=CC(=CC(=C4C3=O)O)O)C5=CC(=C(C=C5)O)O)O)O)O)O)O)O	rutin	SLC5A1	P13866	Sodium/glucose cotransporter 1
AR	CC1C(C(C(C(O1)OCC2C(C(C(C(O2)OC3=C(OC4=CC(=CC(=C4C3=O)O)O)C5=CC(=C(C=C5)O)O)O)O)O)O)O)O	rutin	MAPT	P10636	Microtubule-associated protein tau
AR	CC1C(C(C(C(O1)OCC2C(C(C(C(O2)OC3=C(OC4=CC(=CC(=C4C3=O)O)O)C5=CC(=C(C=C5)O)O)O)O)O)O)O)O	rutin	PKN1	Q16512	Serine/threonine-protein kinase N1
AR	CC1C(C(C(C(O1)OCC2C(C(C(C(O2)OC3=C(OC4=CC(=CC(=C4C3=O)O)O)C5=CC(=C(C=C5)O)O)O)O)O)O)O)O	rutin	SLC22A12	Q96S37	Solute carrier family 22 member 12
AR	C1=CC(=CC=C1C2=C(C(=O)C3=C(C=C(C=C3O2)O)O)O)O	kaempferol	CYP1B1	Q16678	Cytochrome P450 1B1
AR	C1=CC(=CC=C1C2=C(C(=O)C3=C(C=C(C=C3O2)O)O)O)O	kaempferol	XDH	P47989	Xanthine dehydrogenase/oxidase
AR	C1=CC(=CC=C1C2=C(C(=O)C3=C(C=C(C=C3O2)O)O)O)O	kaempferol	ABCG2	Q9UNQ0	ATP-binding cassette sub-family G member 2
AR	C1=CC(=CC=C1C2=C(C(=O)C3=C(C=C(C=C3O2)O)O)O)O	kaempferol	NOX4	Q9NPH5	NADPH oxidase 4
AR	C1=CC(=CC=C1C2=C(C(=O)C3=C(C=C(C=C3O2)O)O)O)O	kaempferol	ABCB1	P08183	Multidrug resistance protein 1
AR	C1=CC(=CC=C1C2=C(C(=O)C3=C(C=C(C=C3O2)O)O)O)O	kaempferol	ABCC1	P33527	Multidrug resistance-associated protein 1
AR	C1=CC(=CC=C1C2=C(C(=O)C3=C(C=C(C=C3O2)O)O)O)O	kaempferol	AKR1B1	P15121	Aldose reductase
AR	C1=CC(=CC=C1C2=C(C(=O)C3=C(C=C(C=C3O2)O)O)O)O	kaempferol	ALOX5	P09917	Arachidonate 5-lipoxygenase
AR	C1=CC(=CC=C1C2=C(C(=O)C3=C(C=C(C=C3O2)O)O)O)O	kaempferol	HSD17B1	P14061	Estradiol 17-beta-dehydrogenase 1
AR	C1=CC(=CC=C1C2=C(C(=O)C3=C(C=C(C=C3O2)O)O)O)O	kaempferol	ESRRA	P11474	Steroid hormone receptor ERR1
AR	C1=CC(=CC=C1C2=C(C(=O)C3=C(C=C(C=C3O2)O)O)O)O	kaempferol	AHR	P35869	Aryl hydrocarbon receptor
AR	C1=CC(=CC=C1C2=C(C(=O)C3=C(C=C(C=C3O2)O)O)O)O	kaempferol	HSD17B2	P37059	Estradiol 17-beta-dehydrogenase 2
AR	C1=CC(=CC=C1C2=C(C(=O)C3=C(C=C(C=C3O2)O)O)O)O	kaempferol	AR	P10275	Androgen receptor
AR	C1=CC(=CC=C1C2=C(C(=O)C3=C(C=C(C=C3O2)O)O)O)O	kaempferol	FLT3	P36888	Receptor-type tyrosine-protein kinase FLT3
AR	C1=CC(=CC=C1C2=C(C(=O)C3=C(C=C(C=C3O2)O)O)O)O	kaempferol	CYP1A2	P05177	Cytochrome P450 1A2
AR	C1=CC(=CC=C1C2=C(C(=O)C3=C(C=C(C=C3O2)O)O)O)O	kaempferol	CTDSP1	Q9GZU7	Carboxy-terminal domain RNA polymerase II polypeptide A small phosphatase 1
AR	C1=CC(=CC=C1C2=C(C(=O)C3=C(C=C(C=C3O2)O)O)O)O	kaempferol	CYP2D6	P10635	Cytochrome P450 2D6
AR	C1=CC(=CC=C1C2=C(C(=O)C3=C(C=C(C=C3O2)O)O)O)O	kaempferol	P4HB	P07237	Protein disulfide-isomerase
AR	C1=CC(=CC=C1C2=C(C(=O)C3=C(C=C(C=C3O2)O)O)O)O	kaempferol	MPG	P29372	DNA-3-methyladenine glycosylase
AR	C1=CC(=CC=C1C2=C(C(=O)C3=C(C=C(C=C3O2)O)O)O)O	kaempferol	CREB1	P16220	Cyclic AMP-responsive element-binding protein 1
AR	C1=CC(=CC=C1C2=C(C(=O)C3=C(C=C(C=C3O2)O)O)O)O	kaempferol	AMY1A	P04745	Alpha-amylase 1
AR	C1=CC(=CC=C1C2=C(C(=O)C3=C(C=C(C=C3O2)O)O)O)O	kaempferol	ACP1	P24666	Low molecular weight phosphotyrosine protein phosphatase
AR	C1=CC(=CC=C1C2=C(C(=O)C3=C(C=C(C=C3O2)O)O)O)O	kaempferol	CBR1	P16152	Carbonyl reductase [NADPH] 1
AR	C1=CC(=CC=C1C2=C(C(=O)C3=C(C=C(C=C3O2)O)O)O)O	kaempferol	CDK6	Q00534	Cyclin-dependent kinase 6
AR	C1=CC(=CC=C1C2=C(C(=O)C3=C(C=C(C=C3O2)O)O)O)O	kaempferol	ESR2	Q92731	Estrogen receptor beta
AR	C1=CC(=CC=C1C2=C(C(=O)C3=C(C=C(C=C3O2)O)O)O)O	kaempferol	NAE1	Q13564	NEDD8-activating enzyme E1 regulatory subunit
AR	C1=CC(=CC=C1C2=C(C(=O)C3=C(C=C(C=C3O2)O)O)O)O	kaempferol	PGF	P49763	Placenta growth factor
AR	C1=CC(=CC=C1C2=C(C(=O)C3=C(C=C(C=C3O2)O)O)O)O	kaempferol	GLO1	Q04760	Lactoylglutathione lyase
AR	C1=CC(=CC=C1C2=C(C(=O)C3=C(C=C(C=C3O2)O)O)O)O	kaempferol	ALDH2	P05091	Aldehyde dehydrogenase, mitochondrial
AR	C1=CC(=CC=C1C2=C(C(=O)C3=C(C=C(C=C3O2)O)O)O)O	kaempferol	ESR1	P03372	Estrogen receptor
AR	C1=CC(=CC=C1C2=C(C(=O)C3=C(C=C(C=C3O2)O)O)O)O	kaempferol	IL2	P60568	Interleukin-2
AR	C1=CC(=CC=C1C2=C(C(=O)C3=C(C=C(C=C3O2)O)O)O)O	kaempferol	RPS6KA3	P51812	Ribosomal protein S6 kinase alpha-3
AR	C1=CC(=CC=C1C2=C(C(=O)C3=C(C=C(C=C3O2)O)O)O)O	kaempferol	NEK6	Q9HC98	Serine/threonine-protein kinase Nek6
AR	C1=CC(=CC=C1C2=C(C(=O)C3=C(C=C(C=C3O2)O)O)O)O	kaempferol	KDM4E	B2RXH2	Lysine-specific demethylase 4E
AR	C1=CC(=CC=C1C2=C(C(=O)C3=C(C=C(C=C3O2)O)O)O)O	kaempferol	CCR4	P51679	C-C chemokine receptor type 4
AR	C1=CC(=CC=C1C2=C(C(=O)C3=C(C=C(C=C3O2)O)O)O)O	kaempferol	TNKS	O95271	Tankyrase-1
AR	C1=CC(=CC=C1C2=C(C(=O)C3=C(C=C(C=C3O2)O)O)O)O	kaempferol	NMUR2	Q9GZQ4	Neuromedin-U receptor 2
AR	C1=CC(=CC=C1C2=C(C(=O)C3=C(C=C(C=C3O2)O)O)O)O	kaempferol	SLC22A12	Q96S37	Solute carrier family 22 member 12
AR	C1=CC(=CC=C1C2=C(C(=O)C3=C(C=C(C=C3O2)O)O)O)O	kaempferol	VEGFA	P15692	Vascular endothelial growth factor A
AR	C1=CC(=CC=C1C2=C(C(=O)C3=C(C=C(C=C3O2)O)O)O)O	kaempferol	HSD17B3	P37058	Testosterone 17-beta-dehydrogenase 3
AR	C1=CC(=CC=C1C2=C(C(=O)C3=C(C=C(C=C3O2)O)O)O)O	kaempferol	ALPI	P09923	Intestinal-type alkaline phosphatase
AR	C1=CC(=CC=C1C2=C(C(=O)C3=C(C=C(C=C3O2)O)O)O)O	kaempferol	ALOX12	P18054	Arachidonate 12-lipoxygenase, 12S-type
AR	C1=CC(=CC=C1C2=C(C(=O)C3=C(C=C(C=C3O2)O)O)O)O	kaempferol	MAPT	P10636	Microtubule-associated protein tau
AR	C1=CC(=CC=C1C2=C(C(=O)C3=C(C=C(C=C3O2)O)O)O)O	kaempferol	MAOA	P21397	Amine oxidase [flavin-containing] A
AR	C1=CC(=CC=C1C2=C(C(=O)C3=C(C=C(C=C3O2)O)O)O)O	kaempferol	NQO1	P15559	NAD(P)H dehydrogenase [quinone] 1
AR	C1=CC(=CC=C1C2=C(C(=O)C3=C(C=C(C=C3O2)O)O)O)O	kaempferol	GPR35	Q9HC97	G-protein coupled receptor 35
AR	C1=CC(=CC=C1C2=C(C(=O)C3=C(C=C(C=C3O2)O)O)O)O	kaempferol	PKN1	Q16512	Serine/threonine-protein kinase N1
AR	C1=CC(=CC=C1C2=C(C(=O)C3=C(C=C(C=C3O2)O)O)O)O	kaempferol	TNKS2	Q9H2K2	Tankyrase-2
AR	C1=CC(=CC=C1C2=C(C(=O)C3=C(C=C(C=C3O2)O)O)O)O	kaempferol	ALOX15	P16050	Arachidonate 15-lipoxygenase
AR	C1=CC(=CC=C1C2=C(C(=O)C3=C(C=C(C=C3O2)O)O)O)O	kaempferol	TOP2A	P11388	DNA topoisomerase 2-alpha
AR	C1=CC(=CC=C1C2=C(C(=O)C3=C(C=C(C=C3O2)O)O)O)O	kaempferol	NUAK1	O60285	NUAK family SNF1-like kinase 1
AR	C1=CC(=CC=C1C2=C(C(=O)C3=C(C=C(C=C3O2)O)O)O)O	kaempferol	CALM1	P62158	Calmodulin
AR	C1=CC(=CC=C1C2=C(C(=O)C3=C(C=C(C=C3O2)O)O)O)O	kaempferol	MIF	P14174	Macrophage migration inhibitory factor
AR	C1=CC(=CC=C1C2=C(C(=O)C3=C(C=C(C=C3O2)O)O)O)O	kaempferol	ESRRB	O95718	Steroid hormone receptor ERR2
AR	C1=CC(=CC=C1C2=C(C(=O)C3=C(C=C(C=C3O2)O)O)O)O	kaempferol	PFKFB3	Q16875	6-phosphofructo-2-kinase/fructose-2,6-bisphosphatase 3
AR	C1=CC(=CC=C1C2=C(C(=O)C3=C(C=C(C=C3O2)O)O)O)O	kaempferol	APEX1	P27695	DNA-(apurinic or apyrimidinic site) lyase
AR	C1=CC(=CC=C1C2=C(C(=O)C3=C(C=C(C=C3O2)O)O)O)O	kaempferol	CA3	P07451	Carbonic anhydrase 3
AR	C1=CC(=CC=C1C2=C(C(=O)C3=C(C=C(C=C3O2)O)O)O)O	kaempferol	MYLK	Q15746	Myosin light chain kinase, smooth muscle
AR	C1=CC(=C(C=C1C2=C(C(=O)C3=C(C=C(C=C3O2)O)O)O)O)O	quercetin	CYP1B1	Q16678	Cytochrome P450 1B1
AR	C1=CC(=C(C=C1C2=C(C(=O)C3=C(C=C(C=C3O2)O)O)O)O)O	quercetin	XDH	P47989	Xanthine dehydrogenase/oxidase
AR	C1=CC(=C(C=C1C2=C(C(=O)C3=C(C=C(C=C3O2)O)O)O)O)O	quercetin	NOX4	Q9NPH5	NADPH oxidase 4
AR	C1=CC(=C(C=C1C2=C(C(=O)C3=C(C=C(C=C3O2)O)O)O)O)O	quercetin	ABCG2	Q9UNQ0	ATP-binding cassette sub-family G member 2
AR	C1=CC(=C(C=C1C2=C(C(=O)C3=C(C=C(C=C3O2)O)O)O)O)O	quercetin	GLO1	Q04760	Lactoylglutathione lyase
AR	C1=CC(=C(C=C1C2=C(C(=O)C3=C(C=C(C=C3O2)O)O)O)O)O	quercetin	NEK6	Q9HC98	Serine/threonine-protein kinase Nek6
AR	C1=CC(=C(C=C1C2=C(C(=O)C3=C(C=C(C=C3O2)O)O)O)O)O	quercetin	ABCB1	P08183	Multidrug resistance protein 1
AR	C1=CC(=C(C=C1C2=C(C(=O)C3=C(C=C(C=C3O2)O)O)O)O)O	quercetin	ABCC1	P33527	Multidrug resistance-associated protein 1
AR	C1=CC(=C(C=C1C2=C(C(=O)C3=C(C=C(C=C3O2)O)O)O)O)O	quercetin	ALOX5	P09917	Arachidonate 5-lipoxygenase
AR	C1=CC(=C(C=C1C2=C(C(=O)C3=C(C=C(C=C3O2)O)O)O)O)O	quercetin	CCR4	P51679	C-C chemokine receptor type 4
AR	C1=CC(=C(C=C1C2=C(C(=O)C3=C(C=C(C=C3O2)O)O)O)O)O	quercetin	ALOX12	P18054	Arachidonate 12-lipoxygenase, 12S-type
AR	C1=CC(=C(C=C1C2=C(C(=O)C3=C(C=C(C=C3O2)O)O)O)O)O	quercetin	PKN1	Q16512	Serine/threonine-protein kinase N1
AR	C1=CC(=C(C=C1C2=C(C(=O)C3=C(C=C(C=C3O2)O)O)O)O)O	quercetin	AKR1B1	P15121	Aldose reductase
AR	C1=CC(=C(C=C1C2=C(C(=O)C3=C(C=C(C=C3O2)O)O)O)O)O	quercetin	NUAK1	O60285	NUAK family SNF1-like kinase 1
AR	C1=CC(=C(C=C1C2=C(C(=O)C3=C(C=C(C=C3O2)O)O)O)O)O	quercetin	GPR35	Q9HC97	G-protein coupled receptor 35
AR	C1=CC(=C(C=C1C2=C(C(=O)C3=C(C=C(C=C3O2)O)O)O)O)O	quercetin	ALOX15	P16050	Arachidonate 15-lipoxygenase
AR	C1=CC(=C(C=C1C2=C(C(=O)C3=C(C=C(C=C3O2)O)O)O)O)O	quercetin	MAOA	P21397	Amine oxidase [flavin-containing] A
AR	C1=CC(=C(C=C1C2=C(C(=O)C3=C(C=C(C=C3O2)O)O)O)O)O	quercetin	CA3	P07451	Carbonic anhydrase 3
AR	C1=CC(=C(C=C1C2=C(C(=O)C3=C(C=C(C=C3O2)O)O)O)O)O	quercetin	HSD17B2	P37059	Estradiol 17-beta-dehydrogenase 2
AR	C1=CC(=C(C=C1C2=C(C(=O)C3=C(C=C(C=C3O2)O)O)O)O)O	quercetin	PIK3R1	P27986	Phosphatidylinositol 3-kinase regulatory subunit alpha
AR	C1=CC(=C(C=C1C2=C(C(=O)C3=C(C=C(C=C3O2)O)O)O)O)O	quercetin	MPO	P05164	Myeloperoxidase
AR	C1=CC(=C(C=C1C2=C(C(=O)C3=C(C=C(C=C3O2)O)O)O)O)O	quercetin	CYP19A1	P11511	Aromatase
AR	C1=CC(=C(C=C1C2=C(C(=O)C3=C(C=C(C=C3O2)O)O)O)O)O	quercetin	CSNK2A1	P68400	Casein kinase II subunit alpha
AR	C1=CC(=C(C=C1C2=C(C(=O)C3=C(C=C(C=C3O2)O)O)O)O)O	quercetin	PLA2G1B	P04054	Phospholipase A2
AR	C1=CC(=C(C=C1C2=C(C(=O)C3=C(C=C(C=C3O2)O)O)O)O)O	quercetin	CA6	P23280	Carbonic anhydrase 6
AR	C1=CC(=C(C=C1C2=C(C(=O)C3=C(C=C(C=C3O2)O)O)O)O)O	quercetin	CXCR1	P25024	C-X-C chemokine receptor type 1
AR	C1=CC(=C(C=C1C2=C(C(=O)C3=C(C=C(C=C3O2)O)O)O)O)O	quercetin	FLT3	P36888	Receptor-type tyrosine-protein kinase FLT3
AR	C1=CC(=C(C=C1C2=C(C(=O)C3=C(C=C(C=C3O2)O)O)O)O)O	quercetin	AXL	P30530	Tyrosine-protein kinase receptor UFO
AR	C1=CC(=C(C=C1C2=C(C(=O)C3=C(C=C(C=C3O2)O)O)O)O)O	quercetin	CAMK2B	Q13554	Calcium/calmodulin-dependent protein kinase type II subunit beta
AR	C1=CC(=C(C=C1C2=C(C(=O)C3=C(C=C(C=C3O2)O)O)O)O)O	quercetin	CA5A	P35218	Carbonic anhydrase 5A, mitochondrial
AR	C1=CC(=C(C=C1C2=C(C(=O)C3=C(C=C(C=C3O2)O)O)O)O)O	quercetin	CA4	P22748	Carbonic anhydrase 4
AR	C1=CC(=C(C=C1C2=C(C(=O)C3=C(C=C(C=C3O2)O)O)O)O)O	quercetin	NEK2	P51955	Serine/threonine-protein kinase Nek2
AR	C1=CC(=C(C=C1C2=C(C(=O)C3=C(C=C(C=C3O2)O)O)O)O)O	quercetin	CDK1	P06493	Cyclin-dependent kinase 1
AR	C1=CC(=C(C=C1C2=C(C(=O)C3=C(C=C(C=C3O2)O)O)O)O)O	quercetin	PIM1	P11309	Serine/threonine-protein kinase pim-1
AR	C1=CC(=C(C=C1C2=C(C(=O)C3=C(C=C(C=C3O2)O)O)O)O)O	quercetin	CA14	Q9ULX7	Carbonic anhydrase 14
AR	C1=CC(=C(C=C1C2=C(C(=O)C3=C(C=C(C=C3O2)O)O)O)O)O	quercetin	CA7	P43166	Carbonic anhydrase 7
AR	C1=CC(=C(C=C1C2=C(C(=O)C3=C(C=C(C=C3O2)O)O)O)O)O	quercetin	AVPR2	P30518	Vasopressin V2 receptor
AR	C1=CC(=C(C=C1C2=C(C(=O)C3=C(C=C(C=C3O2)O)O)O)O)O	quercetin	PYGL	P06737	Glycogen phosphorylase, liver form
AR	C1=CC(=C(C=C1C2=C(C(=O)C3=C(C=C(C=C3O2)O)O)O)O)O	quercetin	PTK2	Q05397	Focal adhesion kinase 1
AR	C1=CC(=C(C=C1C2=C(C(=O)C3=C(C=C(C=C3O2)O)O)O)O)O	quercetin	ALK	Q9UM73	ALK tyrosine kinase receptor
AR	C1=CC(=C(C=C1C2=C(C(=O)C3=C(C=C(C=C3O2)O)O)O)O)O	quercetin	CYP1A2	P05177	Cytochrome P450 1A2
AR	C1=CC(=C(C=C1C2=C(C(=O)C3=C(C=C(C=C3O2)O)O)O)O)O	quercetin	BACE1	P56817	Beta-secretase 1
AR	C1=CC(=C(C=C1C2=C(C(=O)C3=C(C=C(C=C3O2)O)O)O)O)O	quercetin	CA12	O43570	Carbonic anhydrase 12
AR	C1=CC(=C(C=C1C2=C(C(=O)C3=C(C=C(C=C3O2)O)O)O)O)O	quercetin	AURKB	Q96GD4	Aurora kinase B
AR	C1=CC(=C(C=C1C2=C(C(=O)C3=C(C=C(C=C3O2)O)O)O)O)O	quercetin	IGF1R	P08069	Insulin-like growth factor 1 receptor
AR	C1=CC(=C(C=C1C2=C(C(=O)C3=C(C=C(C=C3O2)O)O)O)O)O	quercetin	AKT1	P31749	RAC-alpha serine/threonine-protein kinase
AR	C1=CC(=C(C=C1C2=C(C(=O)C3=C(C=C(C=C3O2)O)O)O)O)O	quercetin	GSK3B	P49841	Glycogen synthase kinase-3 beta
AR	C1=CC(=C(C=C1C2=C(C(=O)C3=C(C=C(C=C3O2)O)O)O)O)O	quercetin	CA9	Q16790	Carbonic anhydrase 9
AR	C1=CC(=C(C=C1C2=C(C(=O)C3=C(C=C(C=C3O2)O)O)O)O)O	quercetin	EGFR	P00533	Epidermal growth factor receptor
AR	C1=CC(=C(C=C1C2=C(C(=O)C3=C(C=C(C=C3O2)O)O)O)O)O	quercetin	MMP9	P14780	Matrix metalloproteinase-9
AR	C1=CC(=C(C=C1C2=C(C(=O)C3=C(C=C(C=C3O2)O)O)O)O)O	quercetin	CYP2C9	P11712	Cytochrome P450 2C9
AR	C1=CC(=C(C=C1C2=C(C(=O)C3=C(C=C(C=C3O2)O)O)O)O)O	quercetin	MET	P08581	Hepatocyte growth factor receptor
AR	C1=CC(=C(C=C1C2=C(C(=O)C3=C(C=C(C=C3O2)O)O)O)O)O	quercetin	MMP3	P08254	Stromelysin-1
AR	C1=CC(=C(C=C1C2=C(C(=O)C3=C(C=C(C=C3O2)O)O)O)O)O	quercetin	DRD4	P21917	D(4) dopamine receptor
AR	C1=CC(=C(C=C1C2=C(C(=O)C3=C(C=C(C=C3O2)O)O)O)O)O	quercetin	MMP2	P08253	72 kDa type IV collagenase
AR	C1=CC(=C(C=C1C2=C(C(=O)C3=C(C=C(C=C3O2)O)O)O)O)O	quercetin	CA1	P00915	Carbonic anhydrase 1
AR	C1=CC(=C(C=C1C2=C(C(=O)C3=C(C=C(C=C3O2)O)O)O)O)O	quercetin	MMP13	P45452	Collagenase 3
AR	C1=CC(=C(C=C1C2=C(C(=O)C3=C(C=C(C=C3O2)O)O)O)O)O	quercetin	CA2	P00918	Carbonic anhydrase 2
AR	C1=CC(=C(C=C1C2=C(C(=O)C3=C(C=C(C=C3O2)O)O)O)O)O	quercetin	KDR	P35968	Vascular endothelial growth factor receptor 2
AR	C1=CC(=C(C=C1C2=C(C(=O)C3=C(C=C(C=C3O2)O)O)O)O)O	quercetin	F2	P00734	Prothrombin
AR	C1=CC(=C(C=C1C2=C(C(=O)C3=C(C=C(C=C3O2)O)O)O)O)O	quercetin	P4HB	P07237	Protein disulfide-isomerase
AR	C1=CC(=C(C=C1C2=C(C(=O)C3=C(C=C(C=C3O2)O)O)O)O)O	quercetin	MPG	P29372	DNA-3-methyladenine glycosylase
AR	C1=CC(=C(C=C1C2=C(C(=O)C3=C(C=C(C=C3O2)O)O)O)O)O	quercetin	AMY1A	P04745	Alpha-amylase 1
AR	C1=CC(=C(C=C1C2=C(C(=O)C3=C(C=C(C=C3O2)O)O)O)O)O	quercetin	CREB1	P16220	Cyclic AMP-responsive element-binding protein 1
AR	C1=CC(=C(C=C1C2=C(C(=O)C3=C(C=C(C=C3O2)O)O)O)O)O	quercetin	CBR1	P16152	Carbonyl reductase [NADPH] 1
AR	C1=CC(=C(C=C1C2=C(C(=O)C3=C(C=C(C=C3O2)O)O)O)O)O	quercetin	CDK6	Q00534	Cyclin-dependent kinase 6
AR	C1=CC(=C(C=C1C2=C(C(=O)C3=C(C=C(C=C3O2)O)O)O)O)O	quercetin	ACP1	P24666	Low molecular weight phosphotyrosine protein phosphatase
AR	C1=CC(=C(C=C1C2=C(C(=O)C3=C(C=C(C=C3O2)O)O)O)O)O	quercetin	PGF	P49763	Placenta growth factor
AR	C1=CC(=C(C=C1C2=C(C(=O)C3=C(C=C(C=C3O2)O)O)O)O)O	quercetin	NAE1	Q13564	NEDD8-activating enzyme E1 regulatory subunit
AR	C1=CC(=C(C=C1C2=C(C(=O)C3=C(C=C(C=C3O2)O)O)O)O)O	quercetin	NMUR2	Q9GZQ4	Neuromedin-U receptor 2
AR	C1=CC(=C(C=C1C2=C(C(=O)C3=C(C=C(C=C3O2)O)O)O)O)O	quercetin	QDPR	P09417	Dihydropteridine reductase
AR	C1=CC(=C(C=C1C2=C(C(=O)C3=C(C=C(C=C3O2)O)O)O)O)O	quercetin	KDM4E	B2RXH2	Lysine-specific demethylase 4E
AR	C1=CC(=C(C=C1C2=C(C(=O)C3=C(C=C(C=C3O2)O)O)O)O)O	quercetin	RPS6KA3	P51812	Ribosomal protein S6 kinase alpha-3
AR	C1=CC(=C(C=C1C2=C(C(=O)C3=C(C=C(C=C3O2)O)O)O)O)O	quercetin	ALPI	P09923	Intestinal-type alkaline phosphatase
AR	C1=CC(=C(C=C1C2=C(C(=O)C3=C(C=C(C=C3O2)O)O)O)O)O	quercetin	MAPT	P10636	Microtubule-associated protein tau
AR	C1=CC(=C(C=C1C2=C(C(=O)C3=C(C=C(C=C3O2)O)O)O)O)O	quercetin	SLC22A12	Q96S37	Solute carrier family 22 member 12
AR	C1=CC(=C(C=C1C2=C(C(=O)C3=C(C=C(C=C3O2)O)O)O)O)O	quercetin	VEGFA	P15692	Vascular endothelial growth factor A
AR	C1=CC(=C(C=C1C2=C(C(=O)C3=C(C=C(C=C3O2)O)O)O)O)O	quercetin	IL2	P60568	Interleukin-2
AR	C1=CC(=C(C=C1C2=C(C(=O)C3=C(C=C(C=C3O2)O)O)O)O)O	quercetin	TNKS	O95271	Tankyrase-1
AR	C1=CC(=C(C=C1C2=C(C(=O)C3=C(C=C(C=C3O2)O)O)O)O)O	quercetin	ESR2	Q92731	Estrogen receptor beta
AR	C1=CC(=C(C=C1C2=C(C(=O)C3=C(C=C(C=C3O2)O)O)O)O)O	quercetin	TERT	O14746	Telomerase reverse transcriptase
AR	C1=CC(=C(C=C1C2=C(C(=O)C3=C(C=C(C=C3O2)O)O)O)O)O	quercetin	TNKS2	Q9H2K2	Tankyrase-2
AR	C1=CC(=C(C=C1C2=C(C(=O)C3=C(C=C(C=C3O2)O)O)O)O)O	quercetin	ESR1	P03372	Estrogen receptor
AR	C1=CC(=C(C=C1C2=C(C(=O)C3=C(C=C(C=C3O2)O)O)O)O)O	quercetin	APEX1	P27695	DNA-(apurinic or apyrimidinic site) lyase
AR	C1=CC(=C(C=C1C2=C(C(=O)C3=C(C=C(C=C3O2)O)O)O)O)O	quercetin	GUSB	P08236	Beta-glucuronidase
AR	C1=CC(=C(C=C1C2=C(C(=O)C3=C(C=C(C=C3O2)O)O)O)O)O	quercetin	ESRRA	P11474	Steroid hormone receptor ERR1
AR	C1=CC(=C(C=C1C2=C(C(=O)C3=C(C=C(C=C3O2)O)O)O)O)O	quercetin	TOP2A	P11388	DNA topoisomerase 2-alpha
AR	C1=CC(=C(C=C1C2=C(C(=O)C3=C(C=C(C=C3O2)O)O)O)O)O	quercetin	MYLK	Q15746	Myosin light chain kinase, smooth muscle
AR	C1=CC(=C(C=C1C2=C(C(=O)C3=C(C=C(C=C3O2)O)O)O)O)O	quercetin	PFKFB3	Q16875	6-phosphofructo-2-kinase/fructose-2,6-bisphosphatase 3
AR	C1=CC(=C(C=C1C2=C(C(=O)C3=C(C=C(C=C3O2)O)O)O)O)O	quercetin	ESRRB	O95718	Steroid hormone receptor ERR2
AR	C1=CC(=C(C=C1C2=C(C(=O)C3=C(C=C(C=C3O2)O)O)O)O)O	quercetin	ALDH2	P05091	Aldehyde dehydrogenase, mitochondrial
AR	CCCCCC=CCC=CCCCCCCCC(=O)O	linoleate	OXER1	Q8TDS5	Oxoeicosanoid receptor 1
AR	CCCCCC=CCC=CCCCCCCCC(=O)O	linoleate	FABP3	P05413	Fatty acid-binding protein, heart
AR	CCCCCC=CCC=CCCCCCCCC(=O)O	linoleate	FABP4	P15090	Fatty acid-binding protein, adipocyte
AR	CCCCCC=CCC=CCCCCCCCC(=O)O	linoleate	PPARG	P37231	Peroxisome proliferator-activated receptor gamma
AR	CCCCCC=CCC=CCCCCCCCC(=O)O	linoleate	FFAR4	Q5NUL3	Free fatty acid receptor 4
AR	CCCCCC=CCC=CCCCCCCCC(=O)O	linoleate	PPARA	Q07869	Peroxisome proliferator-activated receptor alpha
AR	CCCCCC=CCC=CCCCCCCCC(=O)O	linoleate	PPARD	Q03181	Peroxisome proliferator-activated receptor delta
AR	CCCCCC=CCC=CCCCCCCCC(=O)O	linoleate	FFAR1	O14842	Free fatty acid receptor 1
AR	CCCCCC=CCC=CCCCCCCCC(=O)O	linoleate	PLA2G4B	P0C869	Cytosolic phospholipase A2 beta
AR	CCCCCC=CCC=CCCCCCCCC(=O)O	linoleate	LPAR3	Q9UBY5	Lysophosphatidic acid receptor 3
AR	CCCCCC=CCC=CCCCCCCCC(=O)O	linoleate	SLCO2A1	Q92959	Solute carrier organic anion transporter family member 2A1
AR	CCCCCC=CCC=CCCCCCCCC(=O)O	linoleate	LPAR4	Q99677	Lysophosphatidic acid receptor 4
AR	CCCCCC=CCC=CCCCCCCCC(=O)O	linoleate	LPAR6	P43657	Lysophosphatidic acid receptor 6
AR	CCCCCC=CCC=CCCCCCCCC(=O)O	linoleate	FABP1	P07148	Fatty acid-binding protein, liver
AR	CCCCCC=CCC=CCCCCCCCC(=O)O	linoleate	ASAH1	Q13510	Acid ceramidase
AR	CCCCCC=CCC=CCCCCCCCC(=O)O	linoleate	LPAR1	Q92633	Lysophosphatidic acid receptor 1
AR	CCCCCC=CCC=CCCCCCCCC(=O)O	linoleate	COL4A3BP	Q9Y5P4	Collagen type IV alpha-3-binding protein
AR	CCCCCC=CCC=CCCCCCCCC(=O)O	linoleate	FAAH	O00519	Fatty-acid amide hydrolase 1
AR	CCCCCC=CCC=CCCCCCCCC(=O)O	linoleate	ACER2	Q5QJU3	Alkaline ceramidase 2
AR	CCCCCC=CCC=CCCCCCCCC(=O)O	linoleate	CYP4F2	P78329	Phylloquinone omega-hydroxylase CYP4F2
AR	CCCCCC=CCC=CCCCCCCCC(=O)O	linoleate	KAT5	Q92993	Histone acetyltransferase KAT5
AR	CCCCCC=CCC=CCCCCCCCC(=O)O	linoleate	SPTLC1	O15269	Serine palmitoyltransferase 1
AR	CCCCCC=CCC=CCCCCCCCC(=O)O	linoleate	SPTLC2	O15270	Serine palmitoyltransferase 2
AR	CCCCCC=CCC=CCCCCCCCC(=O)O	linoleate	ADH7	P40394	Alcohol dehydrogenase class 4 mu/sigma chain
AR	CCCCCC=CCC=CCCCCCCCC(=O)O	linoleate	FABP5	Q01469	Fatty acid-binding protein, epidermal
AR	CCCCCC=CCC=CCCCCCCCC(=O)O	linoleate	LPAR2	Q9HBW0	Lysophosphatidic acid receptor 2
AR	CCCCCC=CCC=CCCCCCCCC(=O)O	linoleate	LPAR5	Q9H1C0	Lysophosphatidic acid receptor 5
AR	CCCCCC=CCC=CCCCCCCCC(=O)O	linoleate	PLA2G4C	Q9UP65	Cytosolic phospholipase A2 gamma
AR	CCCCCC=CCC=CCCCCCCCC(=O)O	linoleate	PLA2G2C	Q5R387	Putative inactive group IIC secretory phospholipase A2
AR	CCCCCC=CCC=CCCCCCCCC(=O)O	linoleate	ENPP2	Q13822	Ectonucleotide pyrophosphatase/phosphodiesterase family member 2
AR	CCCCCC=CCC=CCCCCCCCC(=O)O	linoleate	POLH	Q9Y253	DNA polymerase eta
AR	CCCCCC=CCC=CCCCCCCCC(=O)O	linoleate	FABP2	P12104	Fatty acid-binding protein, intestinal
AR	CCCCCC=CCC=CCCCCCCCC(=O)O	linoleate	KDM4A	O75164	Lysine-specific demethylase 4A
AR	CCCCCC=CCC=CCCCCCCCC(=O)O	linoleate	CES2	O00748	Cocaine esterase
AR	CCCCCC=CCC=CCCCCCCCC(=O)O	linoleate	PDCD4	Q53EL6	Programmed cell death protein 4
AR	CCCCCC=CCC=CCCCCCCCC(=O)O	linoleate	TLR2	O60603	Toll-like receptor 2
AR	CCCCCC=CCC=CCCCCCCCC(=O)O	linoleate	GSTK1	Q9Y2Q3	Glutathione S-transferase kappa 1
AR	CCCCCC=CCC=CCCCCCCCC(=O)O	linoleate	PAM	P19021	Peptidyl-glycine alpha-amidating monooxygenase
AR	CCCCCC=CCC=CCCCCCCCC(=O)O	linoleate	CES1	P23141	Liver carboxylesterase 1
AR	CCCCCC=CCC=CCCCCCCCC(=O)O	linoleate	POLK	Q9UBT6	DNA polymerase kappa
AR	CCCCCC=CCC=CCCCCCCCC(=O)O	linoleate	TBXA2R	P21731	Thromboxane A2 receptor
AR	CCCCCC=CCC=CCCCCCCCC(=O)O	linoleate	PLA2G5	P39877	Calcium-dependent phospholipase A2
AR	CCCCCC=CCC=CCCCCCCCC(=O)O	linoleate	SMPD2	O60906	Sphingomyelin phosphodiesterase 2
AR	CCCCCC=CCC=CCCCCCCCC(=O)O	linoleate	CDC25C	P30307	M-phase inducer phosphatase 3
AR	CCCCCC=CCC=CCCCCCCCC(=O)O	linoleate	GNAI1	P63096	Guanine nucleotide-binding protein G(i) subunit alpha-1
AR	CCCCCC=CCC=CCCCCCCCC(=O)O	linoleate	GNAI3	P08754	Guanine nucleotide-binding protein G(k) subunit alpha
AR	CCCCCC=CCC=CCCCCCCCC(=O)O	linoleate	TBXAS1	P24557	Thromboxane-A synthase
AR	CCCCCC=CCC=CCCCCCCCC(=O)O	linoleate	CNR1	P21554	Cannabinoid receptor 1
AR	CCCCCC=CCC=CCCCCCCCC(=O)O	linoleate	EPHX2	P34913	Bifunctional epoxide hydrolase 2
AR	CCCCCC=CCC=CCCCCCCCC(=O)O	linoleate	BBOX1	O75936	Gamma-butyrobetaine dioxygenase
AR	CCCCCC=CCC=CCCCCCCCC(=O)O	linoleate	KDM4C	Q9H3R0	Lysine-specific demethylase 4C
AR	CCCCCC=CCC=CCCCCCCCC(=O)O	linoleate	KDM7A	Q6ZMT4	Lysine-specific demethylase 7A
AR	CCCCCC=CCC=CCCCCCCCC(=O)O	linoleate	NAAA	Q02083	N-acylethanolamine-hydrolyzing acid amidase
AR	CCCCCC=CCC=CCCCCCCCC(=O)O	linoleate	PRKCA	P17252	Protein kinase C alpha type
AR	CCCCCC=CCC=CCCCCCCCC(=O)O	linoleate	GSTM1	P09488	Glutathione S-transferase Mu 1
AR	CCCCCC=CCC=CCCCCCCCC(=O)O	linoleate	KDM2A	Q9Y2K7	Lysine-specific demethylase 2A
AR	CCCCCC=CCC=CCCCCCCCC(=O)O	linoleate	GABBR2	O75899	Gamma-aminobutyric acid type B receptor subunit 2
AR	CCCCCC=CCC=CCCCCCCCC(=O)O	linoleate	HMGCR	P04035	3-hydroxy-3-methylglutaryl-coenzyme A reductase
AR	CCCCCC=CCC=CCCCCCCCC(=O)O	linoleate	ABCC2	Q92887	Canalicular multispecific organic anion transporter 1
AR	CCCCCC=CCC=CCCCCCCCC(=O)O	linoleate	TRPV1	Q8NER1	Transient receptor potential cation channel subfamily V member 1
AR	CCCCCC=CCC=CCCCCCCCC(=O)O	linoleate	SLC22A6	Q4U2R8	Solute carrier family 22 member 6
AR	CCCCCC=CCC=CCCCCCCCC(=O)O	linoleate	SLC22A8	Q8TCC7	Solute carrier family 22 member 8
AR	CCCCCC=CCC=CCCCCCCCC(=O)O	linoleate	SLC6A11	P48066	Sodium- and chloride-dependent GABA transporter 3
AR	CCCCCC=CCC=CCCCCCCCC(=O)O	linoleate	PTGIR	P43119	Prostacyclin receptor
AR	CCCCCC=CCC=CCCCCCCCC(=O)O	linoleate	S1PR2	O95136	Sphingosine 1-phosphate receptor 2
AR	CCCCCC=CCC=CCCCCCCCC(=O)O	linoleate	DNM1	Q05193	Dynamin-1
AR	CCCCCC=CCC=CCCCCCCCC(=O)O	linoleate	CNR2	P34972	Cannabinoid receptor 2
AR	CCCCCC=CCC=CCCCCCCCC(=O)O	linoleate	CDC25A	P30304	M-phase inducer phosphatase 1
AR	CCCCCC=CCC=CCCCCCCCC(=O)O	linoleate	NOD1	Q9Y239	Nucleotide-binding oligomerization domain-containing protein 1
AR	CCCCCC=CCC=CCCCCCCCC(=O)O	linoleate	PLA2G2A	P14555	Phospholipase A2, membrane associated
AR	CCCCCC=CCC=CCCCCCCCC(=O)O	linoleate	LTB4R	Q15722	Leukotriene B4 receptor 1
AR	CCCCCC=CCC=CCCCCCCCC(=O)O	linoleate	PTGER2	P43116	Prostaglandin E2 receptor EP2 subtype
AR	CCCCCC=CCC=CCCCCCCCC(=O)O	linoleate	GNAO1	P09471	Guanine nucleotide-binding protein G(o) subunit alpha
AR	CCCCCC=CCC=CCCCCCCCC(=O)O	linoleate	MGLL	Q99685	Monoglyceride lipase
AR	CCCCCC=CCC=CCCCCCCCC(=O)O	linoleate	PLA2G4A	P47712	Cytosolic phospholipase A2
AR	CCCCCC=CCC=CCCCCCCCC(=O)O	linoleate	CDC25B	P30305	M-phase inducer phosphatase 2
AR	CCCCCC=CCC=CCCCCCCCC(=O)O	linoleate	ADH1B	P00325	Alcohol dehydrogenase 1B
AR	CCCCCC=CCC=CCCCCCCCC(=O)O	linoleate	PTGFR	P43088	Prostaglandin F2-alpha receptor
AR	CCCCCC=CCC=CCCCCCCCC(=O)O	linoleate	GABBR1	Q9UBS5	Gamma-aminobutyric acid type B receptor subunit 1
AR	CCCCCC=CCC=CCCCCCCCC(=O)O	linoleate	ENPEP	Q07075	Glutamyl aminopeptidase
AR	CCCCCC=CCC=CCCCCCCCC(=O)O	linoleate	HSD17B3	P37058	Testosterone 17-beta-dehydrogenase 3
AR	CCCCCC=CCC=CCCCCCCCC(=O)O	linoleate	GSTA1	P08263	Glutathione S-transferase A1
AR	CCCCCC=CCC=CCCCCCCCC(=O)O	linoleate	GSR	P00390	Glutathione reductase, mitochondrial
AR	CCCCCC=CCC=CCCCCCCCC(=O)O	linoleate	ALOX12	P18054	Arachidonate 12-lipoxygenase, 12S-type
AR	CCCCCC=CCC=CCCCCCCCC(=O)O	linoleate	S1PR3	Q99500	Sphingosine 1-phosphate receptor 3
AR	CCCCCC=CCC=CCCCCCCCC(=O)O	linoleate	RARB	P10826	Retinoic acid receptor beta
AR	CCCCCC=CCC=CCCCCCCCC(=O)O	linoleate	PTGER4	P35408	Prostaglandin E2 receptor EP4 subtype
AR	CCCCCC=CCC=CCCCCCCCC(=O)O	linoleate	PRKCE	Q02156	Protein kinase C epsilon type
AR	CCCCCC=CCC=CCCCCCCCC(=O)O	linoleate	PTGER3	P43115	Prostaglandin E2 receptor EP3 subtype
AR	CCCCCC=CCC=CCCCCCCCC(=O)O	linoleate	BHMT	Q93088	Betaine--homocysteine S-methyltransferase 1
AR	CCCCCC=CCC=CCCCCCCCC(=O)O	linoleate	GABRR1	P24046	Gamma-aminobutyric acid receptor subunit rho-1
AR	CCCCCC=CCC=CCCCCCCCC(=O)O	linoleate	S1PR4	O95977	Sphingosine 1-phosphate receptor 4
AR	C1=CC(=CC=C1C(=O)NC(CCC(=O)O)C(=O)O)NCC2=CN=C3C(=N2)C(=O)N=C(N3)N	folate	GART	P22102	Trifunctional purine biosynthetic protein adenosine-3
AR	C1=CC(=CC=C1C(=O)NC(CCC(=O)O)C(=O)O)NCC2=CN=C3C(=N2)C(=O)N=C(N3)N	folate	FPGS	Q05932	Folylpolyglutamate synthase, mitochondrial
AR	C1=CC(=CC=C1C(=O)NC(CCC(=O)O)C(=O)O)NCC2=CN=C3C(=N2)C(=O)N=C(N3)N	folate	TYMS	P04818	Thymidylate synthase
AR	C1=CC(=CC=C1C(=O)NC(CCC(=O)O)C(=O)O)NCC2=CN=C3C(=N2)C(=O)N=C(N3)N	folate	FOLR1	P15328	Folate receptor alpha
AR	C1=CC(=CC=C1C(=O)NC(CCC(=O)O)C(=O)O)NCC2=CN=C3C(=N2)C(=O)N=C(N3)N	folate	SLC46A1	Q96NT5	Proton-coupled folate transporter
AR	C1=CC(=CC=C1C(=O)NC(CCC(=O)O)C(=O)O)NCC2=CN=C3C(=N2)C(=O)N=C(N3)N	folate	SLC19A1	P41440	Folate transporter 1
AR	C1=CC(=CC=C1C(=O)NC(CCC(=O)O)C(=O)O)NCC2=CN=C3C(=N2)C(=O)N=C(N3)N	folate	DHFR	P00374	Dihydrofolate reductase
AR	C1=CC(=CC=C1C(=O)NC(CCC(=O)O)C(=O)O)NCC2=CN=C3C(=N2)C(=O)N=C(N3)N	folate	FOLR2	P14207	Folate receptor beta
AR	C1=CC(=CC=C1C(=O)NC(CCC(=O)O)C(=O)O)NCC2=CN=C3C(=N2)C(=O)N=C(N3)N	folate	MTR	Q99707	Methionine synthase
AR	C1=CC(=CC=C1C(=O)NC(CCC(=O)O)C(=O)O)NCC2=CN=C3C(=N2)C(=O)N=C(N3)N	folate	GGH	Q92820	Gamma-glutamyl hydrolase
AR	C1=CC(=CC=C1C(=O)NC(CCC(=O)O)C(=O)O)NCC2=CN=C3C(=N2)C(=O)N=C(N3)N	folate	NAALAD2	Q9Y3Q0	N-acetylated-alpha-linked acidic dipeptidase 2
AR	C1=CC(=CC=C1C(=O)NC(CCC(=O)O)C(=O)O)NCC2=CN=C3C(=N2)C(=O)N=C(N3)N	folate	FOLH1	Q04609	Glutamate carboxypeptidase 2
AR	C1=CC(=CC=C1C(=O)NC(CCC(=O)O)C(=O)O)NCC2=CN=C3C(=N2)C(=O)N=C(N3)N	folate	ATIC	P31939	Bifunctional purine biosynthesis protein PURH
AR	C1=CC(=CC=C1C(=O)NC(CCC(=O)O)C(=O)O)NCC2=CN=C3C(=N2)C(=O)N=C(N3)N	folate	P2RY12	Q9H244	P2Y purinoceptor 12
AR	C1=CC(=CC=C1C(=O)NC(CCC(=O)O)C(=O)O)NCC2=CN=C3C(=N2)C(=O)N=C(N3)N	folate	PGGT1B	P53609	Geranylgeranyl transferase type-1 subunit beta
AR	C1=CC(=CC=C1C(=O)NC(CCC(=O)O)C(=O)O)NCC2=CN=C3C(=N2)C(=O)N=C(N3)N	folate	HDAC6	Q9UBN7	Histone deacetylase 6
AR	C1=CC(=CC=C1C(=O)NC(CCC(=O)O)C(=O)O)NCC2=CN=C3C(=N2)C(=O)N=C(N3)N	folate	HDAC8	Q9BY41	Histone deacetylase 8
AR	CC1=CC2=C(C=C1C)N(C3=NC(=O)NC(=O)C3=N2)CC(C(C(CO)O)O)O	riboflavin	CYP1A2	P05177	Cytochrome P450 1A2
AR	CC1=CC2=C(C=C1C)N(C3=NC(=O)NC(=O)C3=N2)CC(C(C(CO)O)O)O	riboflavin	NGF	P01138	Beta-nerve growth factor
AR	CC1=CC2=C(C=C1C)N(C3=NC(=O)NC(=O)C3=N2)CC(C(C(CO)O)O)O	riboflavin	GSR	P00390	Glutathione reductase, mitochondrial
AR	CC1=CC2=C(C=C1C)N(C3=NC(=O)NC(=O)C3=N2)CC(C(C(CO)O)O)O	riboflavin	TDP2	O95551	Tyrosyl-DNA phosphodiesterase 2
AR	C1=CC(=CN=C1)C(=O)O	niacin	HCAR2	Q8TDS4	Hydroxycarboxylic acid receptor 2
AR	C1=CC(=CN=C1)C(=O)O	niacin	TBXAS1	P24557	Thromboxane-A synthase
AR	C1=CC(=CN=C1)C(=O)O	niacin	NAMPT	P43490	Nicotinamide phosphoribosyltransferase
AR	C1=CC(=CN=C1)C(=O)O	niacin	CES2	O00748	Cocaine esterase
AR	C1=CC(=CN=C1)C(=O)O	niacin	TBXA2R	P21731	Thromboxane A2 receptor
AR	C1=CC(=CN=C1)C(=O)O	niacin	FTO	Q9C0B1	Alpha-ketoglutarate-dependent dioxygenase FTO
AR	C1=CC(=CN=C1)C(=O)O	niacin	CYP11B2	P19099	Cytochrome P450 11B2, mitochondrial
AR	C1=CC(=CN=C1)C(=O)O	niacin	KDM3A	Q9Y4C1	Lysine-specific demethylase 3A
AR	C1=CC(=CN=C1)C(=O)O	niacin	AKR1C3	P42330	Aldo-keto reductase family 1 member C3
AR	C1=CC(=CN=C1)C(=O)O	niacin	KCNA5	P22460	Potassium voltage-gated channel subfamily A member 5
AR	C1=CC(=CN=C1)C(=O)O	niacin	CYP11B1	P15538	Cytochrome P450 11B1, mitochondrial
AR	C1=CC(=CN=C1)C(=O)O	niacin	SLC7A11	Q9UPY5	Cystine/glutamate transporter
AR	C1=CC(=CN=C1)C(=O)O	niacin	CHRNA5	P30532	Neuronal acetylcholine receptor subunit alpha-5
AR	C1=CC(=CN=C1)C(=O)O	niacin	TGM2	P21980	Protein-glutamine gamma-glutamyltransferase 2
AR	C1=CC(=CN=C1)C(=O)O	niacin	KDM4E	B2RXH2	Lysine-specific demethylase 4E
AR	C1=CC(=CN=C1)C(=O)O	niacin	CES1	P23141	Liver carboxylesterase 1
AR	C1=CC(=CN=C1)C(=O)O	niacin	KLK14	Q9P0G3	Kallikrein-14
AR	C1=CC(=CN=C1)C(=O)O	niacin	LDLR	P01130	Low-density lipoprotein receptor
AR	C1=CC(=CN=C1)C(=O)O	niacin	KLK7	P49862	Kallikrein-7
AR	C1=CC(=CN=C1)C(=O)O	niacin	CHRNA7	P36544	Neuronal acetylcholine receptor subunit alpha-7
AR	C1=CC(=CN=C1)C(=O)O	niacin	P4HTM	Q9NXG6	Transmembrane prolyl 4-hydroxylase
AR	C1=CC(=CN=C1)C(=O)O	niacin	KCNK3	O14649	Potassium channel subfamily K member 3
AR	C1=CC(=CN=C1)C(=O)O	niacin	KLK5	Q9Y337	Kallikrein-5
AR	C1=CC(=CN=C1)C(=O)O	niacin	KCNN4	O15554	Intermediate conductance calcium-activated potassium channel protein 4
AR	C1=CC(=CN=C1)C(=O)O	niacin	SRD5A2	P31213	3-oxo-5-alpha-steroid 4-dehydrogenase 2
AR	C1=CC(=CN=C1)C(=O)O	niacin	KDM6B	O15054	Lysine-specific demethylase 6B
AR	C1=CC(=CN=C1)C(=O)O	niacin	SLC6A7	Q99884	Sodium-dependent proline transporter
AR	C1=CC(=CN=C1)C(=O)O	niacin	CHRNB2	P17787	Neuronal acetylcholine receptor subunit beta-2
AR	C1=CC(=CN=C1)C(=O)O	niacin	CHRNA4	P43681	Neuronal acetylcholine receptor subunit alpha-4
AR	C1=CC(=CN=C1)C(=O)O	niacin	PTAFR	P25105	Platelet-activating factor receptor
AR	C1=CC(=CN=C1)C(=O)O	niacin	KDM5C	P41229	Lysine-specific demethylase 5C
AR	C1=CC(=CN=C1)C(=O)O	niacin	KDM2A	Q9Y2K7	Lysine-specific demethylase 2A
AR	C1=CC(=CN=C1)C(=O)O	niacin	AKR1C2	P52895	Aldo-keto reductase family 1 member C2
AR	C1=CC(=CN=C1)C(=O)O	niacin	TPMT	P51580	Thiopurine S-methyltransferase
AR	C1=CC(=CN=C1)C(=O)O	niacin	KDM4A	O75164	Lysine-specific demethylase 4A
AR	C1=CC(=CN=C1)C(=O)O	niacin	KLF5	Q13887	Krueppel-like factor 5
AR	C1=CC(=CN=C1)C(=O)O	niacin	EPHX1	P07099	Epoxide hydrolase 1
AR	C1=CC(=CN=C1)C(=O)O	niacin	CYP17A1	P05093	Steroid 17-alpha-hydroxylase/17,20 lyase
AR	C1=CC(=CN=C1)C(=O)O	niacin	AKR1C1	Q04828	Aldo-keto reductase family 1 member C1
AR	C1=CC(=CN=C1)C(=O)O	niacin	FDPS	P14324	Farnesyl pyrophosphate synthase
AR	C1=CC(=CN=C1)C(=O)O	niacin	C3AR1	Q16581	C3a anaphylatoxin chemotactic receptor
AR	C1=CC(=CN=C1)C(=O)O	niacin	EPHX2	P34913	Bifunctional epoxide hydrolase 2
AR	C1=CC(=CN=C1)C(=O)O	niacin	SLC18A3	Q16572	Vesicular acetylcholine transporter
AR	C1=CC(=CN=C1)C(=O)O	niacin	PIK3C2A	O00443	Phosphatidylinositol 4-phosphate 3-kinase C2 domain-containing subunit alpha
AR	C1=CC(=CN=C1)C(=O)O	niacin	CCNA2	P20248	Cyclin-A2
AR	C1=CC(=CN=C1)C(=O)O	niacin	GFER	P55789	FAD-linked sulfhydryl oxidase ALR
AR	C1=CC(=CN=C1)C(=O)O	niacin	CYP19A1	P11511	Aromatase
AR	C1=CC(=CN=C1)C(=O)O	niacin	GRM1	Q13255	Metabotropic glutamate receptor 1
AR	C1=CC(=CN=C1)C(=O)O	niacin	CYP3A4	P08684	Cytochrome P450 3A4
AR	C1=CC(=CN=C1)C(=O)O	niacin	CA3	P07451	Carbonic anhydrase 3
AR	C1=CC(=CN=C1)C(=O)O	niacin	TTR	P02766	Transthyretin
AR	C1=CC(=CN=C1)C(=O)O	niacin	MARS	P56192	Methionine--tRNA ligase, cytoplasmic
AR	C1=CC(=CN=C1)C(=O)O	niacin	HDAC1	Q13547	Histone deacetylase 1
AR	C1=CC(=CN=C1)C(=O)O	niacin	CA6	P23280	Carbonic anhydrase 6
AR	C1=CC(=CN=C1)C(=O)O	niacin	PRKAG1	P54619	5'-AMP-activated protein kinase subunit gamma-1
AR	C1=CC(=CN=C1)C(=O)O	niacin	CHRNA6	Q15825	Neuronal acetylcholine receptor subunit alpha-6
AR	C1=CC(=CN=C1)C(=O)O	niacin	CHRNB3	Q05901	Neuronal acetylcholine receptor subunit beta-3
AR	C1=CC(=CN=C1)C(=O)O	niacin	SIRT2	Q8IXJ6	NAD-dependent protein deacetylase sirtuin-2
AR	C1=CC(=CN=C1)C(=O)O	niacin	IKBKG	Q9Y6K9	NF-kappa-B essential modulator
AR	C1=CC(=CN=C1)C(=O)O	niacin	STK11	Q15831	Serine/threonine-protein kinase STK11
AR	C1=CC(=CN=C1)C(=O)O	niacin	CYP1A2	P05177	Cytochrome P450 1A2
AR	C1=CC(=CN=C1)C(=O)O	niacin	DAO	P14920	D-amino-acid oxidase
AR	C1=CC(=CN=C1)C(=O)O	niacin	G6PC	P35575	Glucose-6-phosphatase
AR	C1=CC(=CN=C1)C(=O)O	niacin	ACPP	P15309	Prostatic acid phosphatase
AR	C1=CC(=CN=C1)C(=O)O	niacin	KDM4C	Q9H3R0	Lysine-specific demethylase 4C
AR	C1=CC(=CN=C1)C(=O)O	niacin	KMO	O15229	Kynurenine 3-monooxygenase
AR	C1=CC(=CN=C1)C(=O)O	niacin	SLC22A8	Q8TCC7	Solute carrier family 22 member 8
AR	C1=CC(=CN=C1)C(=O)O	niacin	CSF1R	P07333	Macrophage colony-stimulating factor 1 receptor
AR	C1=CC(=CN=C1)C(=O)O	niacin	RHOA	P61586	Transforming protein RhoA
AR	C1(C(C(OC(C1O)O)C(=O)O)O)O	glucuronic acid	FGF2	P09038	Fibroblast growth factor 2
AR	C1(C(C(OC(C1O)O)C(=O)O)O)O	glucuronic acid	FGF1	P05230	Fibroblast growth factor 1
AR	CCC(CCC(C)C1CCC2C1(CCC3C2CC=C4C3(CCC(C4)OC5C(C(C(C(O5)CO)O)O)O)C)C)C(C)C	daucosterol	NPC1L1	Q9UHC9	Niemann-Pick C1-like protein 1
AR	CCC(CCC(C)C1CCC2C1(CCC3C2CC=C4C3(CCC(C4)OC5C(C(C(C(O5)CO)O)O)O)C)C)C(C)C	daucosterol	NPC1	O15118	Niemann-Pick C1 protein
AR	CCC(CCC(C)C1CCC2C1(CCC3C2CC=C4C3(CCC(C4)OC5C(C(C(C(O5)CO)O)O)O)C)C)C(C)C	daucosterol	CYP17A1	P05093	Steroid 17-alpha-hydroxylase/17,20 lyase
AR	CCC(CCC(C)C1CCC2C1(CCC3C2CC=C4C3(CCC(C4)OC5C(C(C(C(O5)CO)O)O)O)C)C)C(C)C	daucosterol	ABCC4	O15439	Multidrug resistance-associated protein 4
AR	CCC(CCC(C)C1CCC2C1(CCC3C2CC=C4C3(CCC(C4)OC5C(C(C(C(O5)CO)O)O)O)C)C)C(C)C	daucosterol	FGF1	P05230	Fibroblast growth factor 1
AR	CCC(CCC(C)C1CCC2C1(CCC3C2CC=C4C3(CCC(C4)OC5C(C(C(C(O5)CO)O)O)O)C)C)C(C)C	daucosterol	SLC5A1	P13866	Sodium/glucose cotransporter 1
AR	CCC(CCC(C)C1CCC2C1(CCC3C2CC=C4C3(CCC(C4)OC5C(C(C(C(O5)CO)O)O)O)C)C)C(C)C	daucosterol	IL2	P60568	Interleukin-2
AR	CCC(CCC(C)C1CCC2C1(CCC3C2CC=C4C3(CCC(C4)OC5C(C(C(C(O5)CO)O)O)O)C)C)C(C)C	daucosterol	POLA1	P09884	DNA polymerase alpha catalytic subunit
AR	CCC(CCC(C)C1CCC2C1(CCC3C2CC=C4C3(CCC(C4)OC5C(C(C(C(O5)CO)O)O)O)C)C)C(C)C	daucosterol	NR1H3	Q13133	Oxysterols receptor LXR-alpha
AR	CCC(CCC(C)C1CCC2C1(CCC3C2CC=C4C3(CCC(C4)OC5C(C(C(C(O5)CO)O)O)O)C)C)C(C)C	daucosterol	GPBAR1	Q8TDU6	G-protein coupled bile acid receptor 1
AR	CCC(CCC(C)C1CCC2C1(CCC3C2CC=C4C3(CCC(C4)OC5C(C(C(C(O5)CO)O)O)O)C)C)C(C)C	daucosterol	RORA	P35398	Nuclear receptor ROR-alpha
AR	CCC(CCC(C)C1CCC2C1(CCC3C2CC=C4C3(CCC(C4)OC5C(C(C(C(O5)CO)O)O)O)C)C)C(C)C	daucosterol	SHBG	P04278	Sex hormone-binding globulin
AR	CCC(CCC(C)C1CCC2C1(CCC3C2CC=C4C3(CCC(C4)OC5C(C(C(C(O5)CO)O)O)O)C)C)C(C)C	daucosterol	GLRA2	P23416	Glycine receptor subunit alpha-2
AR	CCC(CCC(C)C1CCC2C1(CCC3C2CC=C4C3(CCC(C4)OC5C(C(C(C(O5)CO)O)O)O)C)C)C(C)C	daucosterol	SLC5A2	P31639	Sodium/glucose cotransporter 2
AR	CCC(CCC(C)C1CCC2C1(CCC3C2CC=C4C3(CCC(C4)OC5C(C(C(C(O5)CO)O)O)O)C)C)C(C)C	daucosterol	CDC25A	P30304	M-phase inducer phosphatase 1
AR	CCC(CCC(C)C1CCC2C1(CCC3C2CC=C4C3(CCC(C4)OC5C(C(C(C(O5)CO)O)O)O)C)C)C(C)C	daucosterol	G6PD	P11413	Glucose-6-phosphate 1-dehydrogenase
AR	CCC(CCC(C)C1CCC2C1(CCC3C2CC=C4C3(CCC(C4)OC5C(C(C(C(O5)CO)O)O)O)C)C)C(C)C	daucosterol	FGF2	P09038	Fibroblast growth factor 2
AR	CCC(CCC(C)C1CCC2C1(CCC3C2CC=C4C3(CCC(C4)OC5C(C(C(C(O5)CO)O)O)O)C)C)C(C)C	daucosterol	RORC	P51449	Nuclear receptor ROR-gamma
AR	CCC(CCC(C)C1CCC2C1(CCC3C2CC=C4C3(CCC(C4)OC5C(C(C(C(O5)CO)O)O)O)C)C)C(C)C	daucosterol	SREBF2	Q12772	Sterol regulatory element-binding protein 2
AR	CCC(CCC(C)C1CCC2C1(CCC3C2CC=C4C3(CCC(C4)OC5C(C(C(C(O5)CO)O)O)O)C)C)C(C)C	daucosterol	ESR2	Q92731	Estrogen receptor beta
AR	CCC(CCC(C)C1CCC2C1(CCC3C2CC=C4C3(CCC(C4)OC5C(C(C(C(O5)CO)O)O)O)C)C)C(C)C	daucosterol	AR	P10275	Androgen receptor
AR	CCC(CCC(C)C1CCC2C1(CCC3C2CC=C4C3(CCC(C4)OC5C(C(C(C(O5)CO)O)O)O)C)C)C(C)C	daucosterol	SRD5A2	P31213	3-oxo-5-alpha-steroid 4-dehydrogenase 2
AR	CCC(CCC(C)C1CCC2C1(CCC3C2CC=C4C3(CCC(C4)OC5C(C(C(C(O5)CO)O)O)O)C)C)C(C)C	daucosterol	SLCO1B1	Q9Y6L6	Solute carrier organic anion transporter family member 1B1
AR	CCC(CCC(C)C1CCC2C1(CCC3C2CC=C4C3(CCC(C4)OC5C(C(C(C(O5)CO)O)O)O)C)C)C(C)C	daucosterol	EBP	Q15125	3-beta-hydroxysteroid-Delta(8),Delta(7)-isomerase
AR	CCC(CCC(C)C1CCC2C1(CCC3C2CC=C4C3(CCC(C4)OC5C(C(C(C(O5)CO)O)O)O)C)C)C(C)C	daucosterol	ATIC	P31939	Bifunctional purine biosynthesis protein PURH
AR	CCC(CCC(C)C1CCC2C1(CCC3C2CC=C4C3(CCC(C4)OC5C(C(C(C(O5)CO)O)O)O)C)C)C(C)C	daucosterol	SLC10A1	Q14973	Sodium/bile acid cotransporter
AR	CCC(CCC(C)C1CCC2C1(CCC3C2CC=C4C3(CCC(C4)OC5C(C(C(C(O5)CO)O)O)O)C)C)C(C)C	daucosterol	ESR1	P03372	Estrogen receptor
AR	C1C(N(C2=C(N1)NC(=NC2=O)N)C=O)CNC3=CC=C(C=C3)C(=O)NC(CCC(=O)O)C(=O)O	folinic acid	GART	P22102	Trifunctional purine biosynthetic protein adenosine-3
AR	C1C(N(C2=C(N1)NC(=NC2=O)N)C=O)CNC3=CC=C(C=C3)C(=O)NC(CCC(=O)O)C(=O)O	folinic acid	FPGS	Q05932	Folylpolyglutamate synthase, mitochondrial
AR	C1C(N(C2=C(N1)NC(=NC2=O)N)C=O)CNC3=CC=C(C=C3)C(=O)NC(CCC(=O)O)C(=O)O	folinic acid	TYMS	P04818	Thymidylate synthase
AR	C1C(N(C2=C(N1)NC(=NC2=O)N)C=O)CNC3=CC=C(C=C3)C(=O)NC(CCC(=O)O)C(=O)O	folinic acid	FOLR1	P15328	Folate receptor alpha
AR	C1C(N(C2=C(N1)NC(=NC2=O)N)C=O)CNC3=CC=C(C=C3)C(=O)NC(CCC(=O)O)C(=O)O	folinic acid	SLC46A1	Q96NT5	Proton-coupled folate transporter
AR	C1C(N(C2=C(N1)NC(=NC2=O)N)C=O)CNC3=CC=C(C=C3)C(=O)NC(CCC(=O)O)C(=O)O	folinic acid	MTR	Q99707	Methionine synthase
AR	C1C(N(C2=C(N1)NC(=NC2=O)N)C=O)CNC3=CC=C(C=C3)C(=O)NC(CCC(=O)O)C(=O)O	folinic acid	FOLR2	P14207	Folate receptor beta
AR	C1C(N(C2=C(N1)NC(=NC2=O)N)C=O)CNC3=CC=C(C=C3)C(=O)NC(CCC(=O)O)C(=O)O	folinic acid	DHFR	P00374	Dihydrofolate reductase
AR	C1C(N(C2=C(N1)NC(=NC2=O)N)C=O)CNC3=CC=C(C=C3)C(=O)NC(CCC(=O)O)C(=O)O	folinic acid	SLC19A1	P41440	Folate transporter 1
AR	C1C(N(C2=C(N1)NC(=NC2=O)N)C=O)CNC3=CC=C(C=C3)C(=O)NC(CCC(=O)O)C(=O)O	folinic acid	ATIC	P31939	Bifunctional purine biosynthesis protein PURH
AR	C1C(N(C2=C(N1)NC(=NC2=O)N)C=O)CNC3=CC=C(C=C3)C(=O)NC(CCC(=O)O)C(=O)O	folinic acid	GGH	Q92820	Gamma-glutamyl hydrolase
AR	C1C(N(C2=C(N1)NC(=NC2=O)N)C=O)CNC3=CC=C(C=C3)C(=O)NC(CCC(=O)O)C(=O)O	folinic acid	FOLH1	Q04609	Glutamate carboxypeptidase 2
AR	C1C(N(C2=C(N1)NC(=NC2=O)N)C=O)CNC3=CC=C(C=C3)C(=O)NC(CCC(=O)O)C(=O)O	folinic acid	NAALAD2	Q9Y3Q0	N-acetylated-alpha-linked acidic dipeptidase 2
AR	C1C(N(C2=C(N1)NC(=NC2=O)N)C=O)CNC3=CC=C(C=C3)C(=O)NC(CCC(=O)O)C(=O)O	folinic acid	P2RY12	Q9H244	P2Y purinoceptor 12
AR	C1C(N(C2=C(N1)NC(=NC2=O)N)C=O)CNC3=CC=C(C=C3)C(=O)NC(CCC(=O)O)C(=O)O	folinic acid	PIN1	Q13526	Peptidyl-prolyl cis-trans isomerase NIMA-interacting 1
AR	CCCCCCCCCCCCCCCC(=O)OCC1=CC2C3C(C3(C)C)CC(C4(C2=O)C=C(C(C4(C1O)O)O)C)C	20-hexadecanoylingenol	PPM1A	P35813	Protein phosphatase 1A
AR	CCCCCCCCCCCCCCCC(=O)OCC1=CC2C3C(C3(C)C)CC(C4(C2=O)C=C(C(C4(C1O)O)O)C)C	20-hexadecanoylingenol	PRKCD	Q05655	Protein kinase C delta type
AR	COC1=C(C=CC(=C1)C(=O)O)O	vanillic acid	TPMT	P51580	Thiopurine S-methyltransferase
AR	COC1=C(C=CC(=C1)C(=O)O)O	vanillic acid	TUBB1	Q9H4B7	Tubulin beta-1 chain
AR	COC1=C(C=CC(=C1)C(=O)O)O	vanillic acid	NFE2L2	Q16236	Nuclear factor erythroid 2-related factor 2
AR	COC1=C(C=CC(=C1)C(=O)O)O	vanillic acid	RARB	P10826	Retinoic acid receptor beta
AR	COC1=C(C=CC(=C1)C(=O)O)O	vanillic acid	RARG	P13631	Retinoic acid receptor gamma
AR	COC1=C(C=CC(=C1)C(=O)O)O	vanillic acid	AKR1C3	P42330	Aldo-keto reductase family 1 member C3
AR	COC1=C(C=CC(=C1)C(=O)O)O	vanillic acid	RARA	P10276	Retinoic acid receptor alpha
AR	COC1=C(C=CC(=C1)C(=O)O)O	vanillic acid	PLAA	Q9Y263	Phospholipase A-2-activating protein
AR	COC1=C(C=CC(=C1)C(=O)O)O	vanillic acid	PLA2G4B	P0C869	Cytosolic phospholipase A2 beta
AR	COC1=C(C=CC(=C1)C(=O)O)O	vanillic acid	AKR1C2	P52895	Aldo-keto reductase family 1 member C2
AR	COC1=C(C=CC(=C1)C(=O)O)O	vanillic acid	ADCYAP1R1	P41586	Pituitary adenylate cyclase-activating polypeptide type I receptor
AR	COC1=C(C=CC(=C1)C(=O)O)O	vanillic acid	NEU3	Q9UQ49	Sialidase-3
AR	COC1=C(C=CC(=C1)C(=O)O)O	vanillic acid	DHCR7	Q9UBM7	7-dehydrocholesterol reductase
AR	COC1=C(C=CC(=C1)C(=O)O)O	vanillic acid	KDM3A	Q9Y4C1	Lysine-specific demethylase 3A
AR	COC1=C(C=CC(=C1)C(=O)O)O	vanillic acid	QDPR	P09417	Dihydropteridine reductase
AR	COC1=C(C=CC(=C1)C(=O)O)O	vanillic acid	FTO	Q9C0B1	Alpha-ketoglutarate-dependent dioxygenase FTO
AR	COC1=C(C=CC(=C1)C(=O)O)O	vanillic acid	TTR	P02766	Transthyretin
AR	COC1=C(C=CC(=C1)C(=O)O)O	vanillic acid	ABCG2	Q9UNQ0	ATP-binding cassette sub-family G member 2
AR	COC1=C(C=CC(=C1)C(=O)O)O	vanillic acid	RXRB	P28702	Retinoic acid receptor RXR-beta
AR	COC1=C(C=CC(=C1)C(=O)O)O	vanillic acid	CPT2	P23786	Carnitine O-palmitoyltransferase 2, mitochondrial
AR	COC1=C(C=CC(=C1)C(=O)O)O	vanillic acid	SRD5A2	P31213	3-oxo-5-alpha-steroid 4-dehydrogenase 2
AR	COC1=C(C=CC(=C1)C(=O)O)O	vanillic acid	CA7	P43166	Carbonic anhydrase 7
AR	COC1=C(C=CC(=C1)C(=O)O)O	vanillic acid	LTB4R	Q15722	Leukotriene B4 receptor 1
AR	COC1=C(C=CC(=C1)C(=O)O)O	vanillic acid	RXRA	P19793	Retinoic acid receptor RXR-alpha
AR	COC1=C(C=CC(=C1)C(=O)O)O	vanillic acid	CA14	Q9ULX7	Carbonic anhydrase 14
AR	COC1=C(C=CC(=C1)C(=O)O)O	vanillic acid	ALPPL2	P10696	Alkaline phosphatase, placental-like
AR	COC1=C(C=CC(=C1)C(=O)O)O	vanillic acid	IGFBP1	P08833	Insulin-like growth factor-binding protein 1
AR	COC1=C(C=CC(=C1)C(=O)O)O	vanillic acid	IGFBP2	P18065	Insulin-like growth factor-binding protein 2
AR	COC1=C(C=CC(=C1)C(=O)O)O	vanillic acid	IGFBP4	P22692	Insulin-like growth factor-binding protein 4
AR	COC1=C(C=CC(=C1)C(=O)O)O	vanillic acid	IGFBP6	P24592	Insulin-like growth factor-binding protein 6
AR	COC1=C(C=CC(=C1)C(=O)O)O	vanillic acid	SLC7A11	Q9UPY5	Cystine/glutamate transporter
AR	COC1=C(C=CC(=C1)C(=O)O)O	vanillic acid	IGFBP3	P17936	Insulin-like growth factor-binding protein 3
AR	COC1=C(C=CC(=C1)C(=O)O)O	vanillic acid	PTPN7	P35236	Tyrosine-protein phosphatase non-receptor type 7
AR	COC1=C(C=CC(=C1)C(=O)O)O	vanillic acid	KDM4E	B2RXH2	Lysine-specific demethylase 4E
AR	COC1=C(C=CC(=C1)C(=O)O)O	vanillic acid	RXRG	P48443	Retinoic acid receptor RXR-gamma
AR	COC1=C(C=CC(=C1)C(=O)O)O	vanillic acid	GFER	P55789	FAD-linked sulfhydryl oxidase ALR
AR	COC1=C(C=CC(=C1)C(=O)O)O	vanillic acid	PLA2G2D	Q9UNK4	Group IID secretory phospholipase A2
AR	COC1=C(C=CC(=C1)C(=O)O)O	vanillic acid	KCNK9	Q9NPC2	Potassium channel subfamily K member 9
AR	COC1=C(C=CC(=C1)C(=O)O)O	vanillic acid	KCNMA1	Q12791	Calcium-activated potassium channel subunit alpha-1
AR	COC1=C(C=CC(=C1)C(=O)O)O	vanillic acid	CA3	P07451	Carbonic anhydrase 3
AR	COC1=C(C=CC(=C1)C(=O)O)O	vanillic acid	CES2	O00748	Cocaine esterase
AR	COC1=C(C=CC(=C1)C(=O)O)O	vanillic acid	PLA2G4A	P47712	Cytosolic phospholipase A2
AR	COC1=C(C=CC(=C1)C(=O)O)O	vanillic acid	MPG	P29372	DNA-3-methyladenine glycosylase
AR	COC1=C(C=CC(=C1)C(=O)O)O	vanillic acid	HPSE	Q9Y251	Heparanase
AR	COC1=C(C=CC(=C1)C(=O)O)O	vanillic acid	IGFBP5	P24593	Insulin-like growth factor-binding protein 5
AR	COC1=C(C=CC(=C1)C(=O)O)O	vanillic acid	P4HTM	Q9NXG6	Transmembrane prolyl 4-hydroxylase
AR	COC1=C(C=CC(=C1)C(=O)O)O	vanillic acid	GLO1	Q04760	Lactoylglutathione lyase
AR	COC1=C(C=CC(=C1)C(=O)O)O	vanillic acid	DUSP3	P51452	Dual specificity protein phosphatase 3
AR	COC1=C(C=CC(=C1)C(=O)O)O	vanillic acid	MMP26	Q9NRE1	Matrix metalloproteinase-26
AR	COC1=C(C=CC(=C1)C(=O)O)O	vanillic acid	CISD1	Q9NZ45	CDGSH iron-sulfur domain-containing protein 1
AR	COC1=C(C=CC(=C1)C(=O)O)O	vanillic acid	ODC1	P11926	Ornithine decarboxylase
AR	COC1=C(C=CC(=C1)C(=O)O)O	vanillic acid	APP	P05067	Amyloid beta A4 protein
AR	COC1=C(C=CC(=C1)C(=O)O)O	vanillic acid	SLC22A12	Q96S37	Solute carrier family 22 member 12
AR	COC1=C(C=CC(=C1)C(=O)O)O	vanillic acid	KLF5	Q13887	Krueppel-like factor 5
AR	COC1=C(C=CC(=C1)C(=O)O)O	vanillic acid	KDM5C	P41229	Lysine-specific demethylase 5C
AR	COC1=C(C=CC(=C1)C(=O)O)O	vanillic acid	CA12	O43570	Carbonic anhydrase 12
AR	COC1=C(C=CC(=C1)C(=O)O)O	vanillic acid	PDE4D	Q08499	cAMP-specific 3',5'-cyclic phosphodiesterase 4D
AR	COC1=C(C=CC(=C1)C(=O)O)O	vanillic acid	CPT1B	Q92523	Carnitine O-palmitoyltransferase 1, muscle isoform
AR	COC1=C(C=CC(=C1)C(=O)O)O	vanillic acid	GCGR	P47871	Glucagon receptor
AR	COC1=C(C=CC(=C1)C(=O)O)O	vanillic acid	CA1	P00915	Carbonic anhydrase 1
AR	COC1=C(C=CC(=C1)C(=O)O)O	vanillic acid	KCNK3	O14649	Potassium channel subfamily K member 3
AR	COC1=C(C=CC(=C1)C(=O)O)O	vanillic acid	CPT1A	P50416	Carnitine O-palmitoyltransferase 1, liver isoform
AR	COC1=C(C=CC(=C1)C(=O)O)O	vanillic acid	KDM2A	Q9Y2K7	Lysine-specific demethylase 2A
AR	COC1=C(C=CC(=C1)C(=O)O)O	vanillic acid	CA6	P23280	Carbonic anhydrase 6
AR	COC1=C(C=CC(=C1)C(=O)O)O	vanillic acid	CA5A	P35218	Carbonic anhydrase 5A, mitochondrial
AR	COC1=C(C=CC(=C1)C(=O)O)O	vanillic acid	FOLH1	Q04609	Glutamate carboxypeptidase 2
AR	COC1=C(C=CC(=C1)C(=O)O)O	vanillic acid	CA9	Q16790	Carbonic anhydrase 9
AR	COC1=C(C=CC(=C1)C(=O)O)O	vanillic acid	GUSB	P08236	Beta-glucuronidase
AR	COC1=C(C=CC(=C1)C(=O)O)O	vanillic acid	KDM6B	O15054	Lysine-specific demethylase 6B
AR	COC1=C(C=CC(=C1)C(=O)O)O	vanillic acid	SHBG	P04278	Sex hormone-binding globulin
AR	COC1=C(C=CC(=C1)C(=O)O)O	vanillic acid	CA2	P00918	Carbonic anhydrase 2
AR	COC1=C(C=CC(=C1)C(=O)O)O	vanillic acid	ABCB1	P08183	Multidrug resistance protein 1
AR	COC1=C(C=CC(=C1)C(=O)O)O	vanillic acid	MMP15	P51511	Matrix metalloproteinase-15
AR	COC1=C(C=CC(=C1)C(=O)O)O	vanillic acid	SMO	Q99835	Smoothened homolog
AR	COC1=C(C=CC(=C1)C(=O)O)O	vanillic acid	SLC37A4	O43826	Glucose-6-phosphate translocase
AR	COC1=C(C=CC(=C1)C(=O)O)O	vanillic acid	EP300	Q09472	Histone acetyltransferase p300
AR	COC1=C(C=CC(=C1)C(=O)O)O	vanillic acid	RBBP9	O75884	Putative hydrolase RBBP9
AR	COC1=C(C=CC(=C1)C(=O)O)O	vanillic acid	TUBB3	Q13509	Tubulin beta-3 chain
AR	COC1=C(C=CC(=C1)C(=O)O)O	vanillic acid	EPHX1	P07099	Epoxide hydrolase 1
AR	COC1=C(C=CC(=C1)C(=O)O)O	vanillic acid	KMO	O15229	Kynurenine 3-monooxygenase
AR	COC1=C(C=CC(=C1)C(=O)O)O	vanillic acid	PBK	Q96KB5	Lymphokine-activated killer T-cell-originated protein kinase
AR	COC1=C(C=CC(=C1)C(=O)O)O	vanillic acid	PTPN1	P18031	Tyrosine-protein phosphatase non-receptor type 1
AR	COC1=C(C=CC(=C1)C(=O)O)O	vanillic acid	CES1	P23141	Liver carboxylesterase 1
AR	COC1=C(C=CC(=C1)C(=O)O)O	vanillic acid	MCL1	Q07820	Induced myeloid leukemia cell differentiation protein Mcl-1
AR	COC1=C(C=CC(=C1)C(=O)O)O	vanillic acid	CSNK2A2	P19784	Casein kinase II subunit alpha'
AR	COC1=C(C=CC(=C1)C(=O)O)O	vanillic acid	CYP1B1	Q16678	Cytochrome P450 1B1
AR	COC1=C(C=CC(=C1)C(=O)O)O	vanillic acid	ALOX5	P09917	Arachidonate 5-lipoxygenase
AR	COC1=C(C=CC(=C1)C(=O)O)O	vanillic acid	SLC29A1	Q99808	Equilibrative nucleoside transporter 1
AR	COC1=C(C=CC(=C1)C(=O)O)O	vanillic acid	SLC5A7	Q9GZV3	High affinity choline transporter 1
AR	COC1=C(C=CC(=C1)C(=O)O)O	vanillic acid	PDE4C	Q08493	cAMP-specific 3',5'-cyclic phosphodiesterase 4C
AR	COC1=C(C=CC(=C1)C(=O)O)O	vanillic acid	CTDSP1	Q9GZU7	Carboxy-terminal domain RNA polymerase II polypeptide A small phosphatase 1
AR	COC1=C(C=CC(=C1)C(=O)O)O	vanillic acid	ALPL	P05186	Alkaline phosphatase, tissue-nonspecific isozyme
AR	COC1=C(C=CC(=C1)C(=O)O)O	vanillic acid	PTGER1	P34995	Prostaglandin E2 receptor EP1 subtype
AR	COC1=C(C=CC(=C1)C(=O)O)O	vanillic acid	SELL	P14151	L-selectin
AR	COC1=C(C=CC(=C1)C(=O)O)O	vanillic acid	SLC22A3	O75751	Solute carrier family 22 member 3
AR	COC1=C(C=CC(=C1)C(=O)O)O	vanillic acid	EIF4H	Q15056	Eukaryotic translation initiation factor 4H
AR	COC1=C(C=CC(=C1)C(=O)O)O	vanillic acid	RNASEH1	O60930	Ribonuclease H1
AR	COC1=C(C=CC(=C1)C(=O)O)O	vanillic acid	SLC6A5	Q9Y345	Sodium- and chloride-dependent glycine transporter 2
AR	COC1=C(C=CC(=C1)C(=O)O)O	vanillic acid	DYRK4	Q9NR20	Dual specificity tyrosine-phosphorylation-regulated kinase 4
AR	COC1=C(C=CC(=C1)C(=O)O)O	vanillic acid	CAMK2A	Q9UQM7	Calcium/calmodulin-dependent protein kinase type II subunit alpha
AR	COC1=C(C=CC(=C1)C(=O)O)O	vanillic acid	SENP7	Q9BQF6	Sentrin-specific protease 7
AR	COC1=C(C=CC(=C1)C(=O)O)O	vanillic acid	SLC16A3	O15427	Monocarboxylate transporter 4
AR	COC1=C(C=CC(=C1)C(=O)O)O	vanillic acid	SLC22A6	Q4U2R8	Solute carrier family 22 member 6
AR	COC1=C(C=CC(=C1)C(=O)O)O	vanillic acid	THRA	P10827	Thyroid hormone receptor alpha
AR	COC1=C(C=CC(=C1)C(=O)O)O	vanillic acid	KLK5	Q9Y337	Kallikrein-5
AR	COC1=C(C=CC(=C1)C(=O)O)O	vanillic acid	CHEK1	O14757	Serine/threonine-protein kinase Chk1
AR	COC1=C(C=CC(=C1)C(=O)O)O	vanillic acid	DYRK3	O43781	Dual specificity tyrosine-phosphorylation-regulated kinase 3
AR	COC1=C(C=CC(=C1)C(=O)O)O	vanillic acid	BRSK1	Q8TDC3	Serine/threonine-protein kinase BRSK1
AR	COC1=C(C=CC(=C1)C(=O)O)O	vanillic acid	LDHB	P07195	L-lactate dehydrogenase B chain
AR	COC1=C(C=CC(=C1)C(=O)O)O	vanillic acid	CYP1A1	P04798	Cytochrome P450 1A1
AR	COC1=C(C=CC(=C1)C(=O)O)O	vanillic acid	KDM4A	O75164	Lysine-specific demethylase 4A
AR	COC1=C(C=CC(=C1)C(=O)O)O	vanillic acid	EBP	Q15125	3-beta-hydroxysteroid-Delta(8),Delta(7)-isomerase
AR	COC1=C(C=CC(=C1)C(=O)O)O	vanillic acid	NR4A1	P22736	Nuclear receptor subfamily 4 group A member 1
AR	COC1=C(C=CC(=C1)C(=O)O)O	vanillic acid	PYGL	P06737	Glycogen phosphorylase, liver form
AR	COC1=C(C=CC(=C1)C(=O)O)O	vanillic acid	HPGDS	O60760	Hematopoietic prostaglandin D synthase
AR	COC1=C(C=CC(=C1)C(=O)O)O	vanillic acid	CSNK2A1	P68400	Casein kinase II subunit alpha
AR	COC1=C(C=CC(=C1)C(=O)O)O	vanillic acid	PIK3C2G	O75747	Phosphatidylinositol 4-phosphate 3-kinase C2 domain-containing subunit gamma
AR	COC1=C(C=CC(=C1)C(=O)O)O	vanillic acid	RPS6KB2	Q9UBS0	Ribosomal protein S6 kinase beta-2
AR	COC1=C(C=CC(=C1)C(=O)O)O	vanillic acid	MITF	O75030	Microphthalmia-associated transcription factor
AR	COC1=C(C=CC(=C1)C(=O)O)O	vanillic acid	NOX4	Q9NPH5	NADPH oxidase 4
AR	COC1=C(C=CC(=C1)C(=O)O)O	vanillic acid	UBA2	Q9UBT2	SUMO-activating enzyme subunit 2
AR	COC1=C(C=CC(=C1)C(=O)O)O	vanillic acid	CA5B	Q9Y2D0	Carbonic anhydrase 5B, mitochondrial
AR	COC1=C(C=CC(=C1)C(=O)O)O	vanillic acid	PDF	Q9HBH1	Peptide deformylase, mitochondrial
AR	COC1=C(C=CC(=C1)C(=O)O)O	vanillic acid	SAE1	Q9UBE0	SUMO-activating enzyme subunit 1
AR	COC1=C(C=CC(=C1)C(=O)O)O	vanillic acid	ABCC1	P33527	Multidrug resistance-associated protein 1
AR	COC1=C(C=CC(=C1)C(=O)O)O	vanillic acid	F3	P13726	Tissue factor
AR	COC1=C(C=CC(=C1)C(=O)O)O	vanillic acid	CA4	P22748	Carbonic anhydrase 4
AR	COC1=C(C=CC(=C1)C(=O)O)O	vanillic acid	STS	P08842	Steryl-sulfatase
AR	COC1=C(C=CC(=C1)C(=O)O)O	vanillic acid	KDM4C	Q9H3R0	Lysine-specific demethylase 4C
AR	COC1=C(C=CC(=C1)C(=O)O)O	vanillic acid	CA13	Q8N1Q1	Carbonic anhydrase 13
AR	COC1=C(C=CC(=C1)C(=O)O)O	vanillic acid	CAMK2D	Q13557	Calcium/calmodulin-dependent protein kinase type II subunit delta
AR	COC1=C(C=CC(=C1)C(=O)O)O	vanillic acid	DAPK3	O43293	Death-associated protein kinase 3
AR	COC1=C(C=CC(=C1)C(=O)O)O	vanillic acid	PIM1	P11309	Serine/threonine-protein kinase pim-1
AR	COC1=C(C=CC(=C1)C(=O)O)O	vanillic acid	STK17A	Q9UEE5	Serine/threonine-protein kinase 17A
AR	COC1=C(C=CC(=C1)C(=O)O)O	vanillic acid	KLK7	P49862	Kallikrein-7
AR	COC1=C(C=CC(=C1)C(=O)O)O	vanillic acid	CYSLTR2	Q9NS75	Cysteinyl leukotriene receptor 2
AR	COC1=C(C=CC(=C1)C(=O)O)O	vanillic acid	MKNK2	Q9HBH9	MAP kinase-interacting serine/threonine-protein kinase 2
AR	COC1=C(C=CC(=C1)C(=O)O)O	vanillic acid	DYRK1A	Q13627	Dual specificity tyrosine-phosphorylation-regulated kinase 1A
AR	COC1=C(C=CC(=C1)C(=O)O)O	vanillic acid	DRD1	P21728	D(1A) dopamine receptor
AR	COC1=C(C=CC(=C1)C(=O)O)O	vanillic acid	TSSK2	Q96PF2	Testis-specific serine/threonine-protein kinase 2
AR	COC1=C(C=CC(=C1)C(=O)O)O	vanillic acid	ACHE	P22303	Acetylcholinesterase
AR	COC1=C(C=CC(=C1)C(=O)O)O	vanillic acid	SRPK1	Q96SB4	SRSF protein kinase 1
AR	COC1=C(C=CC(=C1)C(=O)O)O	vanillic acid	SLC22A8	Q8TCC7	Solute carrier family 22 member 8
AR	COC1=C(C=CC(=C1)C(=O)O)O	vanillic acid	MMP16	P51512	Matrix metalloproteinase-16
AR	COC1=C(C=CC(=C1)C(=O)O)O	vanillic acid	THRB	P10828	Thyroid hormone receptor beta
AR	COC1=C(C=CC(=C1)C(=O)O)O	vanillic acid	RCE1	Q9Y256	CAAX prenyl protease 2
AR	COC1=C(C=CC(=C1)C(=O)O)O	vanillic acid	POLB	P06746	DNA polymerase beta
AR	COC1=C(C=CC(=C1)C(=O)O)O	vanillic acid	EGFR	P00533	Epidermal growth factor receptor
AR	COC1=C(C=CC(=C1)C(=O)O)O	vanillic acid	RELA	Q04206	Transcription factor p65
AR	COC1=C(C=CC(=C1)C(=O)O)O	vanillic acid	SELE	P16581	E-selectin
AR	COC1=C(C=CC(=C1)C(=O)O)O	vanillic acid	MIF	P14174	Macrophage migration inhibitory factor
AR	COC1=C(C=CC(=C1)C(=O)O)O	vanillic acid	PTPN12	Q05209	Tyrosine-protein phosphatase non-receptor type 12
AR	COC1=C(C=CC(=C1)C(=O)O)O	vanillic acid	TAOK1	Q7L7X3	Serine/threonine-protein kinase TAO1
AR	COC1=C(C=CC(=C1)C(=O)O)O	vanillic acid	FYN	P06241	Tyrosine-protein kinase Fyn
AR	COC1=C(C=CC(=C1)C(=O)O)O	vanillic acid	PHKG2	P15735	Phosphorylase b kinase gamma catalytic chain, liver/testis isoform
AR	COC1=C(C=CC(=C1)C(=O)O)O	vanillic acid	CSNK1G2	P78368	Casein kinase I isoform gamma-2
AR	CC1(CC2C3=CCC4C5(CCC(C(C5CCC4(C3(CCC2(C(C1)O)C)C)C)(C)CO)O)C)C	soyasapogenol B	PTPN2	P17706	Tyrosine-protein phosphatase non-receptor type 2
AR	CC1(CC2C3=CCC4C5(CCC(C(C5CCC4(C3(CCC2(C(C1)O)C)C)C)(C)CO)O)C)C	soyasapogenol B	CD81	P60033	CD81 antigen
AR	CC1(CC2C3=CCC4C5(CCC(C(C5CCC4(C3(CCC2(C(C1)O)C)C)C)(C)CO)O)C)C	soyasapogenol B	PTPN1	P18031	Tyrosine-protein phosphatase non-receptor type 1
AR	CC1(CC2C3=CCC4C5(CCC(C(C5CCC4(C3(CCC2(C(C1)O)C)C)C)(C)CO)O)C)C	soyasapogenol B	PTPN6	P29350	Tyrosine-protein phosphatase non-receptor type 6
AR	CC1(CC2C3=CCC4C5(CCC(C(C5CCC4(C3(CCC2(C(C1)O)C)C)C)(C)CO)O)C)C	soyasapogenol B	AKR1B10	O60218	Aldo-keto reductase family 1 member B10
AR	CC1(CC2C3=CCC4C5(CCC(C(C5CCC4(C3(CCC2(C(C1)O)C)C)C)(C)CO)O)C)C	soyasapogenol B	PLCG1	P19174	1-phosphatidylinositol 4,5-bisphosphate phosphodiesterase gamma-1
AR	CC1(CC2C3=CCC4C5(CCC(C(C5CCC4(C3(CCC2(C(C1)O)C)C)C)(C)CO)O)C)C	soyasapogenol B	POLA1	P09884	DNA polymerase alpha catalytic subunit
AR	CC1(CC2C3=CCC4C5(CCC(C(C5CCC4(C3(CCC2(C(C1)O)C)C)C)(C)CO)O)C)C	soyasapogenol B	HSD11B2	P80365	Corticosteroid 11-beta-dehydrogenase isozyme 2
AR	CC1(CC2C3=CCC4C5(CCC(C(C5CCC4(C3(CCC2(C(C1)O)C)C)C)(C)CO)O)C)C	soyasapogenol B	ACP1	P24666	Low molecular weight phosphotyrosine protein phosphatase
AR	CC1(CC2C3=CCC4C5(CCC(C(C5CCC4(C3(CCC2(C(C1)O)C)C)C)(C)CO)O)C)C	soyasapogenol B	POLB	P06746	DNA polymerase beta
AR	COC1=CC(=CC(=C1)C=CC2=CC=CC=C2)OC	3,5-dimethoxy stilbene	CYP1A1	P04798	Cytochrome P450 1A1
AR	COC1=CC(=CC(=C1)C=CC2=CC=CC=C2)OC	3,5-dimethoxy stilbene	CYP1B1	Q16678	Cytochrome P450 1B1
AR	COC1=CC(=CC(=C1)C=CC2=CC=CC=C2)OC	3,5-dimethoxy stilbene	TUBB1	Q9H4B7	Tubulin beta-1 chain
AR	COC1=CC(=CC(=C1)C=CC2=CC=CC=C2)OC	3,5-dimethoxy stilbene	CYP24A1	Q07973	1,25-dihydroxyvitamin D(3) 24-hydroxylase, mitochondrial
AR	COC1=CC(=CC(=C1)C=CC2=CC=CC=C2)OC	3,5-dimethoxy stilbene	ABCG2	Q9UNQ0	ATP-binding cassette sub-family G member 2
AR	COC1=CC(=CC(=C1)C=CC2=CC=CC=C2)OC	3,5-dimethoxy stilbene	CYP27A1	Q02318	Sterol 26-hydroxylase, mitochondrial
AR	COC1=CC(=CC(=C1)C=CC2=CC=CC=C2)OC	3,5-dimethoxy stilbene	TTR	P02766	Transthyretin
AR	COC1=CC(=CC(=C1)C=CC2=CC=CC=C2)OC	3,5-dimethoxy stilbene	AHR	P35869	Aryl hydrocarbon receptor
AR	COC1=CC(=CC(=C1)C=CC2=CC=CC=C2)OC	3,5-dimethoxy stilbene	NQO2	P16083	Ribosyldihydronicotinamide dehydrogenase [quinone]
AR	COC1=CC(=CC(=C1)C=CC2=CC=CC=C2)OC	3,5-dimethoxy stilbene	PAM	P19021	Peptidyl-glycine alpha-amidating monooxygenase
AR	COC1=CC(=CC(=C1)C=CC2=CC=CC=C2)OC	3,5-dimethoxy stilbene	G6PC	P35575	Glucose-6-phosphatase
AR	COC1=CC(=CC(=C1)C=CC2=CC=CC=C2)OC	3,5-dimethoxy stilbene	GPR183	P32249	G-protein coupled receptor 183
AR	COC1=CC(=CC(=C1)C=CC2=CC=CC=C2)OC	3,5-dimethoxy stilbene	GRM4	Q14833	Metabotropic glutamate receptor 4
AR	COC1=CC(=CC(=C1)C=CC2=CC=CC=C2)OC	3,5-dimethoxy stilbene	AKR1C2	P52895	Aldo-keto reductase family 1 member C2
AR	COC1=CC(=CC(=C1)C=CC2=CC=CC=C2)OC	3,5-dimethoxy stilbene	MAOB	P27338	Amine oxidase [flavin-containing] B
AR	COC1=CC(=CC(=C1)C=CC2=CC=CC=C2)OC	3,5-dimethoxy stilbene	DPYD	Q12882	Dihydropyrimidine dehydrogenase [NADP(+)]
AR	COC1=CC(=CC(=C1)C=CC2=CC=CC=C2)OC	3,5-dimethoxy stilbene	TUBB3	Q13509	Tubulin beta-3 chain
AR	COC1=CC(=CC(=C1)C=CC2=CC=CC=C2)OC	3,5-dimethoxy stilbene	AKR1C3	P42330	Aldo-keto reductase family 1 member C3
AR	COC1=CC(=CC(=C1)C=CC2=CC=CC=C2)OC	3,5-dimethoxy stilbene	APP	P05067	Amyloid beta A4 protein
AR	COC1=CC(=CC(=C1)C=CC2=CC=CC=C2)OC	3,5-dimethoxy stilbene	DRD5	P21918	D(1B) dopamine receptor
AR	COC1=CC(=CC(=C1)C=CC2=CC=CC=C2)OC	3,5-dimethoxy stilbene	MAPT	P10636	Microtubule-associated protein tau
AR	COC1=CC(=CC(=C1)C=CC2=CC=CC=C2)OC	3,5-dimethoxy stilbene	CYP19A1	P11511	Aromatase
AR	COC1=CC(=CC(=C1)C=CC2=CC=CC=C2)OC	3,5-dimethoxy stilbene	ALOX5	P09917	Arachidonate 5-lipoxygenase
AR	COC1=CC(=CC(=C1)C=CC2=CC=CC=C2)OC	3,5-dimethoxy stilbene	MAOA	P21397	Amine oxidase [flavin-containing] A
[truncated: 6,411 more rows]
