# Supplementary material for: A network pharmacology-based approach to analyse potential targets of traditional herbal formulas: An example of Yu Ping Feng decoction
Source: Sci Rep. 2018 Jul 30;8:11418. doi: 10.1038/s41598-018-29764-1 (PMC6065326; doi:10.1038/s41598-018-29764-1)
Supplement: Supplementary file 3 — Supplementary Table S3 [file 41598_2018_29764_MOESM3_ESM.xlsx]

## Sheet: Sheet1
A network pharmacology-based approach to analyse potential targets of traditional herbal formulas: An example of Yu Ping Feng decoction
Huali Zuo1, Qianru Zhang1,2, Shibing Su3, Qilong Chen3, Fengqing Yang4*, Yuanjia Hu1*
1. State Key Laboratory of Quality Research in Chinese Medicine, Institute of Chinese Medical Sciences, University of Macau, Macau SAR, China 2. School of Pharmacy, Zunyi Medical University, Guizhou, China 3. Research Center for Traditional Chinese Medicine Complexity System, Shanghai University of Traditional Chinese Medicine, Shanghai, China 4. School of Chemistry and Chemical Engineering, Chon…
*Co-corresponding authors
Fengqing Yang
School of Chemistry and Chemical Engineering, Chongqing University, Chongqing, China E-mail address: fengqingyang@cqu.edu.cn.
Yuanjia Hu
State Key Laboratory of Quality Research in Chinese Medicine, Institute of Chinese Medical Sciences, University of Macau, Macao SAR, China E-mail address: yuanjiahu@umac.mo.
Supplementary Table S3: Targets-pathways relationship of YPF decoction
Target	Pathway KEGG ID	Pathway description
ABCB1	hsa02010	ABC transporters
ABCB11	hsa02010	ABC transporters
ABCC1	hsa02010	ABC transporters
ABCC4	hsa02010	ABC transporters
ABCG2	hsa02010	ABC transporters
HRAS	hsa05221	Acute myeloid leukemia
NRAS	hsa05221	Acute myeloid leukemia
PIM1	hsa05221	Acute myeloid leukemia
RARA	hsa05221	Acute myeloid leukemia
RELA	hsa05221	Acute myeloid leukemia
CTNNB1	hsa04520	Adherens junction
IGF1R	hsa04520	Adherens junction
MET	hsa04520	Adherens junction
RHOA	hsa04520	Adherens junction
CREBBP	hsa04520	Adherens junction
FGFR1	hsa04520	Adherens junction
PTPRF	hsa04520	Adherens junction
TGFBR2	hsa04520	Adherens junction
ACP1	hsa04520	Adherens junction
CDC42	hsa04520	Adherens junction
CSNK2A1	hsa04520	Adherens junction
EGFR	hsa04520	Adherens junction
EP300	hsa04520	Adherens junction
MAPK3	hsa04520	Adherens junction
PTPN1	hsa04520	Adherens junction
PTPN6	hsa04520	Adherens junction
RAC1	hsa04520	Adherens junction
AKT1	hsa04920	Adipocytokine signaling pathway
IKBKG	hsa04920	Adipocytokine signaling pathway
PRKAG1	hsa04920	Adipocytokine signaling pathway
PTPN11	hsa04920	Adipocytokine signaling pathway
STK11	hsa04920	Adipocytokine signaling pathway
CPT1A	hsa04920	Adipocytokine signaling pathway
CPT1B	hsa04920	Adipocytokine signaling pathway
RELA	hsa04920	Adipocytokine signaling pathway
RXRA	hsa04920	Adipocytokine signaling pathway
RXRB	hsa04920	Adipocytokine signaling pathway
RXRG	hsa04920	Adipocytokine signaling pathway
TNF	hsa04920	Adipocytokine signaling pathway
ADRA1A	hsa04261	Adrenergic signaling in cardiomyocytes
ADRA1B	hsa04261	Adrenergic signaling in cardiomyocytes
ADRA1D	hsa04261	Adrenergic signaling in cardiomyocytes
AKT1	hsa04261	Adrenergic signaling in cardiomyocytes
CAMK2B	hsa04261	Adrenergic signaling in cardiomyocytes
RAPGEF4	hsa04261	Adrenergic signaling in cardiomyocytes
ADCY5	hsa05034	Alcoholism
DRD1	hsa05034	Alcoholism
HDAC1	hsa05034	Alcoholism
HDAC6	hsa05034	Alcoholism
HDAC7	hsa05034	Alcoholism
HRAS	hsa05034	Alcoholism
NRAS	hsa05034	Alcoholism
PRKACA	hsa05034	Alcoholism
ADORA2A	hsa05034	Alcoholism
ADORA2B	hsa05034	Alcoholism
CALM1	hsa05034	Alcoholism
CREB1	hsa05034	Alcoholism
GNAI3	hsa05034	Alcoholism
GNAO1	hsa05034	Alcoholism
HDAC2	hsa05034	Alcoholism
HDAC8	hsa05034	Alcoholism
MAOA	hsa05034	Alcoholism
MAOB	hsa05034	Alcoholism
MAPK3	hsa05034	Alcoholism
SLC29A1	hsa05034	Alcoholism
PLA2G2A	hsa00592	alpha-Linolenic acid metabolism
PLA2G2C	hsa00592	alpha-Linolenic acid metabolism
PLA2G4A	hsa00592	alpha-Linolenic acid metabolism
PLA2G4B	hsa00592	alpha-Linolenic acid metabolism
PLA2G4C	hsa00592	alpha-Linolenic acid metabolism
PLA2G5	hsa00592	alpha-Linolenic acid metabolism
APH1A	hsa05010	Alzheimer s disease
APH1B	hsa05010	Alzheimer s disease
CASP3	hsa05010	Alzheimer s disease
CASP7	hsa05010	Alzheimer s disease
CASP8	hsa05010	Alzheimer s disease
CASP9	hsa05010	Alzheimer s disease
GRIN1	hsa05010	Alzheimer s disease
GRIN2B	hsa05010	Alzheimer s disease
MME	hsa05010	Alzheimer s disease
NCSTN	hsa05010	Alzheimer s disease
PSEN1	hsa05010	Alzheimer s disease
PSEN2	hsa05010	Alzheimer s disease
HARS	hsa00970	Aminoacyl-tRNA biosynthesis
IARS	hsa00970	Aminoacyl-tRNA biosynthesis
MARS	hsa00970	Aminoacyl-tRNA biosynthesis
QARS	hsa00970	Aminoacyl-tRNA biosynthesis
RARS	hsa00970	Aminoacyl-tRNA biosynthesis
TARS	hsa00970	Aminoacyl-tRNA biosynthesis
CAMK2B	hsa05031	Amphetamine addiction
GRIA1	hsa05031	Amphetamine addiction
GRIA2	hsa05031	Amphetamine addiction
GRIA3	hsa05031	Amphetamine addiction
GRIA4	hsa05031	Amphetamine addiction
TH	hsa05031	Amphetamine addiction
GRIN1	hsa05031	Amphetamine addiction
GRIN2B	hsa05031	Amphetamine addiction
PDYN	hsa05031	Amphetamine addiction
SIRT1	hsa05031	Amphetamine addiction
SLC18A2	hsa05031	Amphetamine addiction
ADCY5	hsa05031	Amphetamine addiction
CAMK2D	hsa05031	Amphetamine addiction
DRD1	hsa05031	Amphetamine addiction
HDAC1	hsa05031	Amphetamine addiction
PRKACA	hsa05031	Amphetamine addiction
CALM1	hsa05031	Amphetamine addiction
CAMK2A	hsa05031	Amphetamine addiction
CREB1	hsa05031	Amphetamine addiction
MAOA	hsa05031	Amphetamine addiction
MAOB	hsa05031	Amphetamine addiction
PRKCA	hsa05031	Amphetamine addiction
ADRA1A	hsa04152	AMPK signaling pathway
AKT1	hsa04152	AMPK signaling pathway
CCNA2	hsa04152	AMPK signaling pathway
IGF1R	hsa04152	AMPK signaling pathway
PRKAG1	hsa04152	AMPK signaling pathway
STK11	hsa04152	AMPK signaling pathway
CASP1	hsa05014	Amyotrophic lateral sclerosis (ALS)
CASP3	hsa05014	Amyotrophic lateral sclerosis (ALS)
CASP9	hsa05014	Amyotrophic lateral sclerosis (ALS)
GRIN1	hsa05014	Amyotrophic lateral sclerosis (ALS)
GRIN2B	hsa05014	Amyotrophic lateral sclerosis (ALS)
MAP2K3	hsa05014	Amyotrophic lateral sclerosis (ALS)
TP53	hsa05014	Amyotrophic lateral sclerosis (ALS)
CTSB	hsa04612	Antigen processing and presentation
CTSL1	hsa04612	Antigen processing and presentation
CTSS	hsa04612	Antigen processing and presentation
HLA-DRB1	hsa04612	Antigen processing and presentation
LGMN	hsa04612	Antigen processing and presentation
BIRC2	hsa04210	Apoptosis
CASP3	hsa04210	Apoptosis
CASP6	hsa04210	Apoptosis
CASP7	hsa04210	Apoptosis
CASP8	hsa04210	Apoptosis
CASP9	hsa04210	Apoptosis
NFKBIA	hsa04210	Apoptosis
TP53	hsa04210	Apoptosis
XIAP	hsa04210	Apoptosis
AKR1C3	hsa00590	Arachidonic acid metabolism
ALOX12	hsa00590	Arachidonic acid metabolism
ALOX15	hsa00590	Arachidonic acid metabolism
ALOX5	hsa00590	Arachidonic acid metabolism
CYP2C9	hsa00590	Arachidonic acid metabolism
CYP4F2	hsa00590	Arachidonic acid metabolism
EPHX2	hsa00590	Arachidonic acid metabolism
PLA2G2A	hsa00590	Arachidonic acid metabolism
PLA2G2C	hsa00590	Arachidonic acid metabolism
PLA2G4A	hsa00590	Arachidonic acid metabolism
PLA2G4B	hsa00590	Arachidonic acid metabolism
PLA2G4C	hsa00590	Arachidonic acid metabolism
PLA2G5	hsa00590	Arachidonic acid metabolism
PTGS2	hsa00590	Arachidonic acid metabolism
TBXAS1	hsa00590	Arachidonic acid metabolism
ARG1	hsa00330	Arginine and proline metabolism
NOS1	hsa00330	Arginine and proline metabolism
NOS2	hsa00330	Arginine and proline metabolism
NOS3	hsa00330	Arginine and proline metabolism
OTC	hsa00330	Arginine and proline metabolism
DAO	hsa00330	Arginine and proline metabolism
LAP3	hsa00330	Arginine and proline metabolism
MAOA	hsa00330	Arginine and proline metabolism
MAOB	hsa00330	Arginine and proline metabolism
ODC1	hsa00330	Arginine and proline metabolism
CTNNB1	hsa05100	Bacterial invasion of epithelial cells
MET	hsa05100	Bacterial invasion of epithelial cells
PTK2	hsa05100	Bacterial invasion of epithelial cells
RHOA	hsa05100	Bacterial invasion of epithelial cells
APEX1	hsa03410	Base excision repair
MPG	hsa03410	Base excision repair
POLB	hsa03410	Base excision repair
POLL	hsa03410	Base excision repair
ABCC2	hsa04976	Bile secretion
ADCY5	hsa04976	Bile secretion
EPHX1	hsa04976	Bile secretion
PRKACA	hsa04976	Bile secretion
RXRA	hsa04976	Bile secretion
SLC5A1	hsa04976	Bile secretion
SLCO1B1	hsa04976	Bile secretion
ABCB1	hsa04976	Bile secretion
ABCB11	hsa04976	Bile secretion
ABCC4	hsa04976	Bile secretion
ABCG2	hsa04976	Bile secretion
CA2	hsa04976	Bile secretion
CYP3A4	hsa04976	Bile secretion
HMGCR	hsa04976	Bile secretion
NR1H4	hsa04976	Bile secretion
SLC10A1	hsa04976	Bile secretion
SLC10A2	hsa04976	Bile secretion
SLC22A1	hsa04976	Bile secretion
SLC22A8	hsa04976	Bile secretion
CCND1	hsa05219	Bladder cancer
CDK4	hsa05219	Bladder cancer
IL8	hsa05219	Bladder cancer
TP53	hsa05219	Bladder cancer
EGFR	hsa05219	Bladder cancer
MAPK3	hsa05219	Bladder cancer
MMP1	hsa05219	Bladder cancer
MMP2	hsa05219	Bladder cancer
MMP9	hsa05219	Bladder cancer
TYMP	hsa05219	Bladder cancer
VEGFA	hsa05219	Bladder cancer
CYP2A6	hsa00232	Caffeine metabolism
NAT1	hsa00232	Caffeine metabolism
CYP1A2	hsa00232	Caffeine metabolism
XDH	hsa00232	Caffeine metabolism
ADRA1A	hsa04020	Calcium signaling pathway
ADRA1B	hsa04020	Calcium signaling pathway
ADRA1D	hsa04020	Calcium signaling pathway
CAMK2B	hsa04020	Calcium signaling pathway
CHRNA7	hsa04020	Calcium signaling pathway
GRM1	hsa04020	Calcium signaling pathway
MYLK	hsa04020	Calcium signaling pathway
NOS1	hsa04020	Calcium signaling pathway
NOS2	hsa04020	Calcium signaling pathway
NOS3	hsa04020	Calcium signaling pathway
PTAFR	hsa04020	Calcium signaling pathway
CACNA1B	hsa04020	Calcium signaling pathway
CACNA1H	hsa04020	Calcium signaling pathway
CHRM1	hsa04020	Calcium signaling pathway
CHRM2	hsa04020	Calcium signaling pathway
CHRM3	hsa04020	Calcium signaling pathway
CHRM5	hsa04020	Calcium signaling pathway
GRIN1	hsa04020	Calcium signaling pathway
PDE1A	hsa04020	Calcium signaling pathway
PLCG2	hsa04020	Calcium signaling pathway
SPHK2	hsa04020	Calcium signaling pathway
TACR1	hsa04020	Calcium signaling pathway
TACR3	hsa04020	Calcium signaling pathway
CAMK2D	hsa04020	Calcium signaling pathway
CYSLTR1	hsa04020	Calcium signaling pathway
CYSLTR2	hsa04020	Calcium signaling pathway
DRD1	hsa04020	Calcium signaling pathway
DRD5	hsa04020	Calcium signaling pathway
HTR4	hsa04020	Calcium signaling pathway
P2RX1	hsa04020	Calcium signaling pathway
P2RX2	hsa04020	Calcium signaling pathway
P2RX3	hsa04020	Calcium signaling pathway
PHKG2	hsa04020	Calcium signaling pathway
PRKACA	hsa04020	Calcium signaling pathway
PTGER1	hsa04020	Calcium signaling pathway
PTGFR	hsa04020	Calcium signaling pathway
SPHK1	hsa04020	Calcium signaling pathway
TNNC1	hsa04020	Calcium signaling pathway
ADORA2A	hsa04020	Calcium signaling pathway
ADORA2B	hsa04020	Calcium signaling pathway
CALM1	hsa04020	Calcium signaling pathway
CAMK2A	hsa04020	Calcium signaling pathway
EGFR	hsa04020	Calcium signaling pathway
P2RX4	hsa04020	Calcium signaling pathway
PRKCA	hsa04020	Calcium signaling pathway
PTGER3	hsa04020	Calcium signaling pathway
TBXA2R	hsa04020	Calcium signaling pathway
ABL1	hsa04110	Cell cycle
CDC25A	hsa04110	Cell cycle
CDC25B	hsa04110	Cell cycle
CDC25C	hsa04110	Cell cycle
CDC45	hsa04110	Cell cycle
CDK6	hsa04110	Cell cycle
EP300	hsa04110	Cell cycle
HDAC2	hsa04110	Cell cycle
ADRA1A	hsa04022	cGMP-PKG signaling pathway
ADRA1B	hsa04022	cGMP-PKG signaling pathway
ADRA1D	hsa04022	cGMP-PKG signaling pathway
ADRA2A	hsa04022	cGMP-PKG signaling pathway
ADRA2B	hsa04022	cGMP-PKG signaling pathway
AKT1	hsa04022	cGMP-PKG signaling pathway
MYLK	hsa04022	cGMP-PKG signaling pathway
NOS3	hsa04022	cGMP-PKG signaling pathway
PDE2A	hsa04022	cGMP-PKG signaling pathway
RHOA	hsa04022	cGMP-PKG signaling pathway
ROCK2	hsa04022	cGMP-PKG signaling pathway
ADH1A	hsa05204	Chemical carcinogenesis
ADH1B	hsa05204	Chemical carcinogenesis
ADH7	hsa05204	Chemical carcinogenesis
CYP1A2	hsa05204	Chemical carcinogenesis
CYP1B1	hsa05204	Chemical carcinogenesis
CYP2C9	hsa05204	Chemical carcinogenesis
CYP3A4	hsa05204	Chemical carcinogenesis
GSTA1	hsa05204	Chemical carcinogenesis
GSTK1	hsa05204	Chemical carcinogenesis
GSTM1	hsa05204	Chemical carcinogenesis
PTGS2	hsa05204	Chemical carcinogenesis
AKT1	hsa04062	Chemokine signaling pathway
CCR8	hsa04062	Chemokine signaling pathway
CXCR1	hsa04062	Chemokine signaling pathway
HCK	hsa04062	Chemokine signaling pathway
IKBKG	hsa04062	Chemokine signaling pathway
PRKCD	hsa04062	Chemokine signaling pathway
PTK2	hsa04062	Chemokine signaling pathway
RHOA	hsa04062	Chemokine signaling pathway
ROCK2	hsa04062	Chemokine signaling pathway
AKT1	hsa04725	Cholinergic synapse
CAMK2B	hsa04725	Cholinergic synapse
CHRNA4	hsa04725	Cholinergic synapse
CHRNA6	hsa04725	Cholinergic synapse
CHRNA7	hsa04725	Cholinergic synapse
CHRNB2	hsa04725	Cholinergic synapse
SLC18A3	hsa04725	Cholinergic synapse
CACNA1B	hsa04725	Cholinergic synapse
CHRM1	hsa04725	Cholinergic synapse
CHRM2	hsa04725	Cholinergic synapse
CHRM3	hsa04725	Cholinergic synapse
CHRM4	hsa04725	Cholinergic synapse
CHRM5	hsa04725	Cholinergic synapse
ADCY5	hsa04725	Cholinergic synapse
CAMK2D	hsa04725	Cholinergic synapse
CHAT	hsa04725	Cholinergic synapse
FYN	hsa04725	Cholinergic synapse
HRAS	hsa04725	Cholinergic synapse
NRAS	hsa04725	Cholinergic synapse
PRKACA	hsa04725	Cholinergic synapse
SLC5A7	hsa04725	Cholinergic synapse
ACHE	hsa04725	Cholinergic synapse
CAMK2A	hsa04725	Cholinergic synapse
CREB1	hsa04725	Cholinergic synapse
GNAI3	hsa04725	Cholinergic synapse
GNAO1	hsa04725	Cholinergic synapse
MAPK3	hsa04725	Cholinergic synapse
PRKCA	hsa04725	Cholinergic synapse
CAMK2B	hsa04713	Circadian entrainment
GRIA1	hsa04713	Circadian entrainment
GRIA2	hsa04713	Circadian entrainment
GRIA3	hsa04713	Circadian entrainment
GRIA4	hsa04713	Circadian entrainment
NOS1	hsa04713	Circadian entrainment
ADCY10	hsa04713	Circadian entrainment
ADCY5	hsa04713	Circadian entrainment
ADCYAP1R1	hsa04713	Circadian entrainment
CAMK2D	hsa04713	Circadian entrainment
MTNR1A	hsa04713	Circadian entrainment
MTNR1B	hsa04713	Circadian entrainment
PRKACA	hsa04713	Circadian entrainment
CALM1	hsa04713	Circadian entrainment
CAMK2A	hsa04713	Circadian entrainment
CREB1	hsa04713	Circadian entrainment
GNAI3	hsa04713	Circadian entrainment
GNAO1	hsa04713	Circadian entrainment
MAPK3	hsa04713	Circadian entrainment
PRKCA	hsa04713	Circadian entrainment
DRD2	hsa05030	Cocaine addiction
GRIN1	hsa05030	Cocaine addiction
GRIN2B	hsa05030	Cocaine addiction
GRM2	hsa05030	Cocaine addiction
PDYN	hsa05030	Cocaine addiction
SLC18A2	hsa05030	Cocaine addiction
ADCY5	hsa05030	Cocaine addiction
DRD1	hsa05030	Cocaine addiction
GRM3	hsa05030	Cocaine addiction
PRKACA	hsa05030	Cocaine addiction
RELA	hsa05030	Cocaine addiction
CDK5	hsa05030	Cocaine addiction
CDK5R1	hsa05030	Cocaine addiction
CREB1	hsa05030	Cocaine addiction
GNAI3	hsa05030	Cocaine addiction
MAOA	hsa05030	Cocaine addiction
MAOB	hsa05030	Cocaine addiction
NFKB1	hsa05030	Cocaine addiction
AHCY	hsa00270	Cysteine and methionine metabolism
AMD1	hsa00270	Cysteine and methionine metabolism
DNMT1	hsa00270	Cysteine and methionine metabolism
DNMT3B	hsa00270	Cysteine and methionine metabolism
LDHB	hsa00270	Cysteine and methionine metabolism
MDH1	hsa00270	Cysteine and methionine metabolism
SMS	hsa00270	Cysteine and methionine metabolism
SRM	hsa00270	Cysteine and methionine metabolism
ADCY5	hsa05414	Dilated cardiomyopathy
PRKACA	hsa05414	Dilated cardiomyopathy
TNF	hsa05414	Dilated cardiomyopathy
TNNC1	hsa05414	Dilated cardiomyopathy
TNNI3	hsa05414	Dilated cardiomyopathy
TNNT2	hsa05414	Dilated cardiomyopathy
AKT1	hsa04728	Dopaminergic synapse
CAMK2B	hsa04728	Dopaminergic synapse
GRIA1	hsa04728	Dopaminergic synapse
GRIA2	hsa04728	Dopaminergic synapse
GRIA3	hsa04728	Dopaminergic synapse
GRIA4	hsa04728	Dopaminergic synapse
TH	hsa04728	Dopaminergic synapse
CALM1	hsa04728	Dopaminergic synapse
CAMK2A	hsa04728	Dopaminergic synapse
COMT	hsa04728	Dopaminergic synapse
CREB1	hsa04728	Dopaminergic synapse
DRD4	hsa04728	Dopaminergic synapse
GNAI3	hsa04728	Dopaminergic synapse
GNAO1	hsa04728	Dopaminergic synapse
MAOA	hsa04728	Dopaminergic synapse
MAOB	hsa04728	Dopaminergic synapse
PRKCA	hsa04728	Dopaminergic synapse
ADH1A	hsa00982	Drug metabolism - cytochrome P450
ADH1B	hsa00982	Drug metabolism - cytochrome P450
ADH7	hsa00982	Drug metabolism - cytochrome P450
CYP1A2	hsa00982	Drug metabolism - cytochrome P450
CYP2C9	hsa00982	Drug metabolism - cytochrome P450
CYP3A4	hsa00982	Drug metabolism - cytochrome P450
GSTA1	hsa00982	Drug metabolism - cytochrome P450
GSTK1	hsa00982	Drug metabolism - cytochrome P450
GSTM1	hsa00982	Drug metabolism - cytochrome P450
MAOA	hsa00982	Drug metabolism - cytochrome P450
MAOB	hsa00982	Drug metabolism - cytochrome P450
CDA	hsa00983	Drug metabolism - other enzymes
CES1	hsa00983	Drug metabolism - other enzymes
CES2	hsa00983	Drug metabolism - other enzymes
CYP3A4	hsa00983	Drug metabolism - other enzymes
GUSB	hsa00983	Drug metabolism - other enzymes
IMPDH2	hsa00983	Drug metabolism - other enzymes
TK1	hsa00983	Drug metabolism - other enzymes
TYMP	hsa00983	Drug metabolism - other enzymes
XDH	hsa00983	Drug metabolism - other enzymes
CSF1R	hsa04144	Endocytosis
CXCR1	hsa04144	Endocytosis
FOLR1	hsa04144	Endocytosis
FOLR2	hsa04144	Endocytosis
IGF1R	hsa04144	Endocytosis
KDR	hsa04144	Endocytosis
LDLR	hsa04144	Endocytosis
MET	hsa04144	Endocytosis
RHOA	hsa04144	Endocytosis
CXCR1	hsa05120	Epithelial cell signaling in Helicobacter pylori infection
IKBKG	hsa05120	Epithelial cell signaling in Helicobacter pylori infection
MET	hsa05120	Epithelial cell signaling in Helicobacter pylori infection
PTPN11	hsa05120	Epithelial cell signaling in Helicobacter pylori infection
CDC42	hsa05120	Epithelial cell signaling in Helicobacter pylori infection
EGFR	hsa05120	Epithelial cell signaling in Helicobacter pylori infection
NFKB1	hsa05120	Epithelial cell signaling in Helicobacter pylori infection
NOD1	hsa05120	Epithelial cell signaling in Helicobacter pylori infection
RAC1	hsa05120	Epithelial cell signaling in Helicobacter pylori infection
AKT1	hsa05169	Epstein-Barr virus infection
CCNA2	hsa05169	Epstein-Barr virus infection
HDAC4	hsa05169	Epstein-Barr virus infection
HDAC5	hsa05169	Epstein-Barr virus infection
IKBKG	hsa05169	Epstein-Barr virus infection
PSMD14	hsa05169	Epstein-Barr virus infection
ABL1	hsa04012	ErbB signaling pathway
CAMK2A	hsa04012	ErbB signaling pathway
EGFR	hsa04012	ErbB signaling pathway
MAPK3	hsa04012	ErbB signaling pathway
PRKCA	hsa04012	ErbB signaling pathway
RPS6KB2	hsa04012	ErbB signaling pathway
ADCY5	hsa04915	Estrogen signaling pathway
HRAS	hsa04915	Estrogen signaling pathway
HSP90AA1	hsa04915	Estrogen signaling pathway
HSPA1A	hsa04915	Estrogen signaling pathway
HSPA8	hsa04915	Estrogen signaling pathway
NRAS	hsa04915	Estrogen signaling pathway
PRKACA	hsa04915	Estrogen signaling pathway
CALM1	hsa04915	Estrogen signaling pathway
CREB1	hsa04915	Estrogen signaling pathway
EGFR	hsa04915	Estrogen signaling pathway
ESR1	hsa04915	Estrogen signaling pathway
ESR2	hsa04915	Estrogen signaling pathway
GABBR1	hsa04915	Estrogen signaling pathway
GABBR2	hsa04915	Estrogen signaling pathway
GNAI3	hsa04915	Estrogen signaling pathway
GNAO1	hsa04915	Estrogen signaling pathway
MAPK3	hsa04915	Estrogen signaling pathway
MMP2	hsa04915	Estrogen signaling pathway
MMP9	hsa04915	Estrogen signaling pathway
ENPP2	hsa00565	Ether lipid metabolism
PLA2G2A	hsa00565	Ether lipid metabolism
PLA2G2C	hsa00565	Ether lipid metabolism
PLA2G4A	hsa00565	Ether lipid metabolism
PLA2G4B	hsa00565	Ether lipid metabolism
PLA2G4C	hsa00565	Ether lipid metabolism
PLA2G5	hsa00565	Ether lipid metabolism
FABP1	hsa04975	Fat digestion and absorption
FABP2	hsa04975	Fat digestion and absorption
NPC1L1	hsa04975	Fat digestion and absorption
PLA2G2A	hsa04975	Fat digestion and absorption
PLA2G2C	hsa04975	Fat digestion and absorption
PLA2G5	hsa04975	Fat digestion and absorption
FYN	hsa04664	Fc epsilon RI signaling pathway
HRAS	hsa04664	Fc epsilon RI signaling pathway
MAP2K7	hsa04664	Fc epsilon RI signaling pathway
NRAS	hsa04664	Fc epsilon RI signaling pathway
PRKCE	hsa04664	Fc epsilon RI signaling pathway
TNF	hsa04664	Fc epsilon RI signaling pathway
MAPK3	hsa04664	Fc epsilon RI signaling pathway
PLA2G4A	hsa04664	Fc epsilon RI signaling pathway
PLA2G4B	hsa04664	Fc epsilon RI signaling pathway
PLA2G4C	hsa04664	Fc epsilon RI signaling pathway
PRKCA	hsa04664	Fc epsilon RI signaling pathway
RAC1	hsa04664	Fc epsilon RI signaling pathway
CDC42	hsa04666	Fc gamma R-mediated phagocytosis
MAPK3	hsa04666	Fc gamma R-mediated phagocytosis
PLA2G4A	hsa04666	Fc gamma R-mediated phagocytosis
PLA2G4B	hsa04666	Fc gamma R-mediated phagocytosis
PRKCA	hsa04666	Fc gamma R-mediated phagocytosis
RAC1	hsa04666	Fc gamma R-mediated phagocytosis
RPS6KB2	hsa04666	Fc gamma R-mediated phagocytosis
AKT1	hsa04510	Focal adhesion
CTNNB1	hsa04510	Focal adhesion
IGF1R	hsa04510	Focal adhesion
KDR	hsa04510	Focal adhesion
MET	hsa04510	Focal adhesion
MYLK	hsa04510	Focal adhesion
PTK2	hsa04510	Focal adhesion
RHOA	hsa04510	Focal adhesion
ROCK2	hsa04510	Focal adhesion
DHFR	hsa00790	Folate biosynthesis
FPGS	hsa00790	Folate biosynthesis
GGH	hsa00790	Folate biosynthesis
ALPL	hsa00790	Folate biosynthesis
ALPPL2	hsa00790	Folate biosynthesis
QDPR	hsa00790	Folate biosynthesis
AKT1	hsa04068	FoxO signaling pathway
GRM1	hsa04068	FoxO signaling pathway
IGF1R	hsa04068	FoxO signaling pathway
PRKAG1	hsa04068	FoxO signaling pathway
SGK2	hsa04068	FoxO signaling pathway
STK11	hsa04068	FoxO signaling pathway
ABAT	hsa04727	GABAergic synapse
GABRA1	hsa04727	GABAergic synapse
GABRA2	hsa04727	GABAergic synapse
GABRA3	hsa04727	GABAergic synapse
GABRA5	hsa04727	GABAergic synapse
GABRA6	hsa04727	GABAergic synapse
GABRB3	hsa04727	GABAergic synapse
GABRG2	hsa04727	GABAergic synapse
GABBR1	hsa04727	GABAergic synapse
GABBR2	hsa04727	GABAergic synapse
GABRB2	hsa04727	GABAergic synapse
GABRR1	hsa04727	GABAergic synapse
GNAI3	hsa04727	GABAergic synapse
GNAO1	hsa04727	GABAergic synapse
PRKCA	hsa04727	GABAergic synapse
SLC6A11	hsa04727	GABAergic synapse
GLB1	hsa00052	Galactose metabolism
HKDC1	hsa00052	Galactose metabolism
SI	hsa00052	Galactose metabolism
AKR1B1	hsa00052	Galactose metabolism
AKR1B10	hsa00052	Galactose metabolism
B4GALT1	hsa00052	Galactose metabolism
G6PC	hsa00052	Galactose metabolism
EGFR	hsa04540	Gap junction
GNAI3	hsa04540	Gap junction
LPAR1	hsa04540	Gap junction
MAPK3	hsa04540	Gap junction
PRKCA	hsa04540	Gap junction
TUBB1	hsa04540	Gap junction
TUBB3	hsa04540	Gap junction
CALM1	hsa05214	Glioma
CAMK2A	hsa05214	Glioma
CDK6	hsa05214	Glioma
EGFR	hsa05214	Glioma
MAPK3	hsa05214	Glioma
PRKCA	hsa05214	Glioma
DLG4	hsa04724	Glutamatergic synapse
GRIA1	hsa04724	Glutamatergic synapse
GRIA2	hsa04724	Glutamatergic synapse
GRIA3	hsa04724	Glutamatergic synapse
GRIA4	hsa04724	Glutamatergic synapse
GRM1	hsa04724	Glutamatergic synapse
GRM4	hsa04724	Glutamatergic synapse
GRM8	hsa04724	Glutamatergic synapse
SLC1A3	hsa04724	Glutamatergic synapse
GNAI3	hsa04724	Glutamatergic synapse
GNAO1	hsa04724	Glutamatergic synapse
GRIK1	hsa04724	Glutamatergic synapse
GRIK2	hsa04724	Glutamatergic synapse
GRIK3	hsa04724	Glutamatergic synapse
GRIK5	hsa04724	Glutamatergic synapse
GRM6	hsa04724	Glutamatergic synapse
MAPK3	hsa04724	Glutamatergic synapse
PLA2G4A	hsa04724	Glutamatergic synapse
PLA2G4B	hsa04724	Glutamatergic synapse
PLA2G4C	hsa04724	Glutamatergic synapse
PRKCA	hsa04724	Glutamatergic synapse
SLC1A1	hsa04724	Glutamatergic synapse
SLC1A2	hsa04724	Glutamatergic synapse
G6PD	hsa00480	Glutathione metabolism
GSR	hsa00480	Glutathione metabolism
GSTA1	hsa00480	Glutathione metabolism
GSTK1	hsa00480	Glutathione metabolism
GSTM1	hsa00480	Glutathione metabolism
LAP3	hsa00480	Glutathione metabolism
ODC1	hsa00480	Glutathione metabolism
ACHE	hsa00564	Glycerophospholipid metabolism
PLA2G2A	hsa00564	Glycerophospholipid metabolism
PLA2G2C	hsa00564	Glycerophospholipid metabolism
PLA2G4A	hsa00564	Glycerophospholipid metabolism
PLA2G4B	hsa00564	Glycerophospholipid metabolism
PLA2G4C	hsa00564	Glycerophospholipid metabolism
PLA2G5	hsa00564	Glycerophospholipid metabolism
BHMT	hsa00260	Glycine, serine and threonine metabolism
DAO	hsa00260	Glycine, serine and threonine metabolism
MAOA	hsa00260	Glycine, serine and threonine metabolism
MAOB	hsa00260	Glycine, serine and threonine metabolism
ADH1A	hsa00010	Glycolysis / Gluconeogenesis
ADH1B	hsa00010	Glycolysis / Gluconeogenesis
ADH7	hsa00010	Glycolysis / Gluconeogenesis
G6PC	hsa00010	Glycolysis / Gluconeogenesis
GAPDH	hsa00010	Glycolysis / Gluconeogenesis
HEXA	hsa00531	Glycosaminoglycan degradation
HEXB	hsa00531	Glycosaminoglycan degradation
HPSE	hsa00531	Glycosaminoglycan degradation
ADCY5	hsa04912	GnRH signaling pathway
CAMK2D	hsa04912	GnRH signaling pathway
HRAS	hsa04912	GnRH signaling pathway
MAP2K7	hsa04912	GnRH signaling pathway
NRAS	hsa04912	GnRH signaling pathway
PRKACA	hsa04912	GnRH signaling pathway
CALM1	hsa04912	GnRH signaling pathway
CAMK2A	hsa04912	GnRH signaling pathway
CDC42	hsa04912	GnRH signaling pathway
EGFR	hsa04912	GnRH signaling pathway
MAPK3	hsa04912	GnRH signaling pathway
MMP2	hsa04912	GnRH signaling pathway
PLA2G4A	hsa04912	GnRH signaling pathway
PLA2G4B	hsa04912	GnRH signaling pathway
PLA2G4C	hsa04912	GnRH signaling pathway
PRKCA	hsa04912	GnRH signaling pathway
CASP3	hsa05161	Hepatitis B
CASP8	hsa05161	Hepatitis B
CASP9	hsa05161	Hepatitis B
CCND1	hsa05161	Hepatitis B
CCNE1	hsa05161	Hepatitis B
CCNE2	hsa05161	Hepatitis B
CDK4	hsa05161	Hepatitis B
IL8	hsa05161	Hepatitis B
NFKBIA	hsa05161	Hepatitis B
TLR4	hsa05161	Hepatitis B
TP53	hsa05161	Hepatitis B
CDK6	hsa05161	Hepatitis B
CREB1	hsa05161	Hepatitis B
EP300	hsa05161	Hepatitis B
MAPK3	hsa05161	Hepatitis B
MMP9	hsa05161	Hepatitis B
NFKB1	hsa05161	Hepatitis B
PRKCA	hsa05161	Hepatitis B
TLR2	hsa05161	Hepatitis B
AKT1	hsa04066	HIF-1 signaling pathway
CAMK2B	hsa04066	HIF-1 signaling pathway
IGF1R	hsa04066	HIF-1 signaling pathway
NOS2	hsa04066	HIF-1 signaling pathway
NOS3	hsa04066	HIF-1 signaling pathway
CAMK2A	hsa04066	HIF-1 signaling pathway
EGFR	hsa04066	HIF-1 signaling pathway
EIF4E	hsa04066	HIF-1 signaling pathway
EP300	hsa04066	HIF-1 signaling pathway
GAPDH	hsa04066	HIF-1 signaling pathway
MAPK3	hsa04066	HIF-1 signaling pathway
NFKB1	hsa04066	HIF-1 signaling pathway
PRKCA	hsa04066	HIF-1 signaling pathway
RPS6KB2	hsa04066	HIF-1 signaling pathway
VEGFA	hsa04066	HIF-1 signaling pathway
IL2	hsa05321	Inflammatory bowel disease (IBD)
NFKB1	hsa05321	Inflammatory bowel disease (IBD)
RORA	hsa05321	Inflammatory bowel disease (IBD)
RORC	hsa05321	Inflammatory bowel disease (IBD)
TLR2	hsa05321	Inflammatory bowel disease (IBD)
ALOX12	hsa04750	Inflammatory mediator regulation of TRP channels
CALM1	hsa04750	Inflammatory mediator regulation of TRP channels
CAMK2A	hsa04750	Inflammatory mediator regulation of TRP channels
P2RY2	hsa04750	Inflammatory mediator regulation of TRP channels
PLA2G4A	hsa04750	Inflammatory mediator regulation of TRP channels
PLA2G4B	hsa04750	Inflammatory mediator regulation of TRP channels
PLA2G4C	hsa04750	Inflammatory mediator regulation of TRP channels
PRKCA	hsa04750	Inflammatory mediator regulation of TRP channels
PTGER2	hsa04750	Inflammatory mediator regulation of TRP channels
PTGER4	hsa04750	Inflammatory mediator regulation of TRP channels
CASP1	hsa05164	Influenza A
CASP9	hsa05164	Influenza A
HLA-DRB1	hsa05164	Influenza A
IL8	hsa05164	Influenza A
MAP2K3	hsa05164	Influenza A
NFKBIA	hsa05164	Influenza A
PLG	hsa05164	Influenza A
TLR4	hsa05164	Influenza A
ADCY5	hsa04911	Insulin secretion
ADCYAP1R1	hsa04911	Insulin secretion
CAMK2D	hsa04911	Insulin secretion
FFAR1	hsa04911	Insulin secretion
KCNMA1	hsa04911	Insulin secretion
KCNN4	hsa04911	Insulin secretion
PRKACA	hsa04911	Insulin secretion
HKDC1	hsa04910	Insulin signaling pathway
PDE3A	hsa04910	Insulin signaling pathway
PDE3B	hsa04910	Insulin signaling pathway
PPP1CA	hsa04910	Insulin signaling pathway
PTPRF	hsa04910	Insulin signaling pathway
CASP1	hsa05134	Legionellosis
CASP3	hsa05134	Legionellosis
CASP7	hsa05134	Legionellosis
CASP8	hsa05134	Legionellosis
CASP9	hsa05134	Legionellosis
IL8	hsa05134	Legionellosis
NFKBIA	hsa05134	Legionellosis
TLR4	hsa05134	Legionellosis
CTNNB1	hsa04670	Leukocyte transendothelial migration
PTK2	hsa04670	Leukocyte transendothelial migration
PTPN11	hsa04670	Leukocyte transendothelial migration
RAPGEF4	hsa04670	Leukocyte transendothelial migration
RHOA	hsa04670	Leukocyte transendothelial migration
ROCK2	hsa04670	Leukocyte transendothelial migration
ALOX15	hsa00591	Linoleic acid metabolism
CYP1A2	hsa00591	Linoleic acid metabolism
CYP2C9	hsa00591	Linoleic acid metabolism
CYP3A4	hsa00591	Linoleic acid metabolism
PLA2G2A	hsa00591	Linoleic acid metabolism
PLA2G2C	hsa00591	Linoleic acid metabolism
PLA2G4A	hsa00591	Linoleic acid metabolism
PLA2G4B	hsa00591	Linoleic acid metabolism
PLA2G4C	hsa00591	Linoleic acid metabolism
PLA2G5	hsa00591	Linoleic acid metabolism
GRIA1	hsa04730	Long-term depression
GRIA2	hsa04730	Long-term depression
GRIA3	hsa04730	Long-term depression
GRM1	hsa04730	Long-term depression
IGF1R	hsa04730	Long-term depression
NOS1	hsa04730	Long-term depression
GNAI3	hsa04730	Long-term depression
GNAO1	hsa04730	Long-term depression
MAPK3	hsa04730	Long-term depression
PLA2G4A	hsa04730	Long-term depression
PLA2G4B	hsa04730	Long-term depression
PLA2G4C	hsa04730	Long-term depression
PRKCA	hsa04730	Long-term depression
CAMK2B	hsa04720	Long-term potentiation
GRIA1	hsa04720	Long-term potentiation
GRIA2	hsa04720	Long-term potentiation
GRM1	hsa04720	Long-term potentiation
CALM1	hsa04720	Long-term potentiation
CAMK2A	hsa04720	Long-term potentiation
EP300	hsa04720	Long-term potentiation
MAPK3	hsa04720	Long-term potentiation
PRKCA	hsa04720	Long-term potentiation
DOT1L	hsa00310	Lysine degradation
EHMT1	hsa00310	Lysine degradation
EHMT2	hsa00310	Lysine degradation
SETD2	hsa00310	Lysine degradation
SETD7	hsa00310	Lysine degradation
SETDB1	hsa00310	Lysine degradation
SUV39H1	hsa00310	Lysine degradation
SUV420H2	hsa00310	Lysine degradation
CTSB	hsa04142	Lysosome
CTSC	hsa04142	Lysosome
CTSG	hsa04142	Lysosome
CTSH	hsa04142	Lysosome
CTSL1	hsa04142	Lysosome
CTSS	hsa04142	Lysosome
FUCA1	hsa04142	Lysosome
LGMN	hsa04142	Lysosome
DUSP3	hsa04010	MAPK signaling pathway
HRAS	hsa04010	MAPK signaling pathway
HSPA1A	hsa04010	MAPK signaling pathway
HSPA8	hsa04010	MAPK signaling pathway
MAP2K7	hsa04010	MAPK signaling pathway
MKNK2	hsa04010	MAPK signaling pathway
NR4A1	hsa04010	MAPK signaling pathway
NRAS	hsa04010	MAPK signaling pathway
PPM1A	hsa04010	MAPK signaling pathway
PRKACA	hsa04010	MAPK signaling pathway
PTPN7	hsa04010	MAPK signaling pathway
RELA	hsa04010	MAPK signaling pathway
TAOK1	hsa04010	MAPK signaling pathway
TNF	hsa04010	MAPK signaling pathway
CDC25B	hsa04010	MAPK signaling pathway
CDC42	hsa04010	MAPK signaling pathway
EGFR	hsa04010	MAPK signaling pathway
FGF1	hsa04010	MAPK signaling pathway
FGF2	hsa04010	MAPK signaling pathway
MAPK3	hsa04010	MAPK signaling pathway
NFKB1	hsa04010	MAPK signaling pathway
PLA2G4A	hsa04010	MAPK signaling pathway
PLA2G4B	hsa04010	MAPK signaling pathway
PLA2G4C	hsa04010	MAPK signaling pathway
PRKCA	hsa04010	MAPK signaling pathway
RAC1	hsa04010	MAPK signaling pathway
CCND1	hsa05162	Measles
CCNE1	hsa05162	Measles
CCNE2	hsa05162	Measles
CDK4	hsa05162	Measles
NFKBIA	hsa05162	Measles
TACR1	hsa05162	Measles
TLR4	hsa05162	Measles
TP53	hsa05162	Measles
ADCY5	hsa04916	Melanogenesis
CAMK2D	hsa04916	Melanogenesis
HRAS	hsa04916	Melanogenesis
MITF	hsa04916	Melanogenesis
NRAS	hsa04916	Melanogenesis
PRKACA	hsa04916	Melanogenesis
TYR	hsa04916	Melanogenesis
CALM1	hsa04916	Melanogenesis
CAMK2A	hsa04916	Melanogenesis
CREB1	hsa04916	Melanogenesis
EP300	hsa04916	Melanogenesis
GNAI3	hsa04916	Melanogenesis
GNAO1	hsa04916	Melanogenesis
MAPK3	hsa04916	Melanogenesis
PRKCA	hsa04916	Melanogenesis
ALOX15B	hsa01100	Metabolic pathways
ARG1	hsa01100	Metabolic pathways
CCBL2	hsa01100	Metabolic pathways
CYP11B1	hsa01100	Metabolic pathways
CYP11B2	hsa01100	Metabolic pathways
CYP27A1	hsa01100	Metabolic pathways
DBH	hsa01100	Metabolic pathways
DHFR	hsa01100	Metabolic pathways
FPGS	hsa01100	Metabolic pathways
FUT6	hsa01100	Metabolic pathways
GART	hsa01100	Metabolic pathways
GCLC	hsa01100	Metabolic pathways
GDA	hsa01100	Metabolic pathways
GFPT1	hsa01100	Metabolic pathways
HPRT1	hsa01100	Metabolic pathways
MT-ND4	hsa01100	Metabolic pathways
MTR	hsa01100	Metabolic pathways
NOS1	hsa01100	Metabolic pathways
NOS2	hsa01100	Metabolic pathways
NOS3	hsa01100	Metabolic pathways
OTC	hsa01100	Metabolic pathways
PI4KB	hsa01100	Metabolic pathways
PIK3C2A	hsa01100	Metabolic pathways
TH	hsa01100	Metabolic pathways
TYMS	hsa01100	Metabolic pathways
ABAT	hsa01100	Metabolic pathways
ALDH5A1	hsa01100	Metabolic pathways
ALPI	hsa01100	Metabolic pathways
DUT	hsa01100	Metabolic pathways
PLCG1	hsa01100	Metabolic pathways
PNP	hsa01100	Metabolic pathways
POLG	hsa01100	Metabolic pathways
PYGB	hsa01100	Metabolic pathways
UGT2B7	hsa01100	Metabolic pathways
UMPS	hsa01100	Metabolic pathways
AHCY	hsa01100	Metabolic pathways
AMD1	hsa01100	Metabolic pathways
ASNS	hsa01100	Metabolic pathways
CYP1A1	hsa01100	Metabolic pathways
DHCR7	hsa01100	Metabolic pathways
DNMT1	hsa01100	Metabolic pathways
DNMT3B	hsa01100	Metabolic pathways
DPYD	hsa01100	Metabolic pathways
DTYMK	hsa01100	Metabolic pathways
HEXA	hsa01100	Metabolic pathways
HEXB	hsa01100	Metabolic pathways
HLCS	hsa01100	Metabolic pathways
HPGDS	hsa01100	Metabolic pathways
HPSE	hsa01100	Metabolic pathways
HSD17B2	hsa01100	Metabolic pathways
IMPDH1	hsa01100	Metabolic pathways
KMO	hsa01100	Metabolic pathways
LDHB	hsa01100	Metabolic pathways
MDH1	hsa01100	Metabolic pathways
MGLL	hsa01100	Metabolic pathways
NADK	hsa01100	Metabolic pathways
NNMT	hsa01100	Metabolic pathways
PLA2G1B	hsa01100	Metabolic pathways
PLA2G2E	hsa01100	Metabolic pathways
PTGS1	hsa01100	Metabolic pathways
PYGL	hsa01100	Metabolic pathways
QARS	hsa01100	Metabolic pathways
SMS	hsa01100	Metabolic pathways
SPHK1	hsa01100	Metabolic pathways
SPTLC1	hsa01100	Metabolic pathways
SPTLC2	hsa01100	Metabolic pathways
SRM	hsa01100	Metabolic pathways
TYR	hsa01100	Metabolic pathways
ACER2	hsa01100	Metabolic pathways
ADA	hsa01100	Metabolic pathways
ADH1A	hsa01100	Metabolic pathways
ADH1B	hsa01100	Metabolic pathways
ADH7	hsa01100	Metabolic pathways
ADK	hsa01100	Metabolic pathways
AKR1B1	hsa01100	Metabolic pathways
AKR1B10	hsa01100	Metabolic pathways
AKR1C3	hsa01100	Metabolic pathways
ALOX12	hsa01100	Metabolic pathways
ALOX15	hsa01100	Metabolic pathways
ALOX5	hsa01100	Metabolic pathways
ALPL	hsa01100	Metabolic pathways
ALPPL2	hsa01100	Metabolic pathways
AMY1A	hsa01100	Metabolic pathways
ASAH1	hsa01100	Metabolic pathways
ATIC	hsa01100	Metabolic pathways
B4GALT1	hsa01100	Metabolic pathways
BHMT	hsa01100	Metabolic pathways
CDA	hsa01100	Metabolic pathways
CES1	hsa01100	Metabolic pathways
COMT	hsa01100	Metabolic pathways
CYP17A1	hsa01100	Metabolic pathways
CYP19A1	hsa01100	Metabolic pathways
CYP1A2	hsa01100	Metabolic pathways
CYP24A1	hsa01100	Metabolic pathways
CYP27B1	hsa01100	Metabolic pathways
CYP2C9	hsa01100	Metabolic pathways
CYP3A4	hsa01100	Metabolic pathways
CYP4F2	hsa01100	Metabolic pathways
DAO	hsa01100	Metabolic pathways
EBP	hsa01100	Metabolic pathways
EPHX2	hsa01100	Metabolic pathways
FDPS	hsa01100	Metabolic pathways
FOLH1	hsa01100	Metabolic pathways
G6PC	hsa01100	Metabolic pathways
G6PD	hsa01100	Metabolic pathways
GAPDH	hsa01100	Metabolic pathways
GBA	hsa01100	Metabolic pathways
GGPS1	hsa01100	Metabolic pathways
GUSB	hsa01100	Metabolic pathways
HMGCR	hsa01100	Metabolic pathways
HSD17B1	hsa01100	Metabolic pathways
HSD17B3	hsa01100	Metabolic pathways
IMPDH2	hsa01100	Metabolic pathways
KYNU	hsa01100	Metabolic pathways
LAP3	hsa01100	Metabolic pathways
MAOA	hsa01100	Metabolic pathways
MAOB	hsa01100	Metabolic pathways
ODC1	hsa01100	Metabolic pathways
PIK3C2G	hsa01100	Metabolic pathways
PLA2G2A	hsa01100	Metabolic pathways
PLA2G2C	hsa01100	Metabolic pathways
PLA2G4A	hsa01100	Metabolic pathways
PLA2G4B	hsa01100	Metabolic pathways
PLA2G4C	hsa01100	Metabolic pathways
PLA2G5	hsa01100	Metabolic pathways
POLA1	hsa01100	Metabolic pathways
PTGS2	hsa01100	Metabolic pathways
QDPR	hsa01100	Metabolic pathways
SMPD2	hsa01100	Metabolic pathways
TBXAS1	hsa01100	Metabolic pathways
TK1	hsa01100	Metabolic pathways
TYMP	hsa01100	Metabolic pathways
XDH	hsa01100	Metabolic pathways
ADH1A	hsa00980	Metabolism of xenobiotics by cytochrome P450
ADH1B	hsa00980	Metabolism of xenobiotics by cytochrome P450
ADH7	hsa00980	Metabolism of xenobiotics by cytochrome P450
CYP1A2	hsa00980	Metabolism of xenobiotics by cytochrome P450
CYP1B1	hsa00980	Metabolism of xenobiotics by cytochrome P450
CYP2C9	hsa00980	Metabolism of xenobiotics by cytochrome P450
CYP3A4	hsa00980	Metabolism of xenobiotics by cytochrome P450
GSTA1	hsa00980	Metabolism of xenobiotics by cytochrome P450
GSTK1	hsa00980	Metabolism of xenobiotics by cytochrome P450
GSTM1	hsa00980	Metabolism of xenobiotics by cytochrome P450
CASP3	hsa05206	MicroRNAs in cancer
CCND1	hsa05206	MicroRNAs in cancer
CCNE1	hsa05206	MicroRNAs in cancer
CCNE2	hsa05206	MicroRNAs in cancer
PLAU	hsa05206	MicroRNAs in cancer
PLCG2	hsa05206	MicroRNAs in cancer
SIRT1	hsa05206	MicroRNAs in cancer
TP53	hsa05206	MicroRNAs in cancer
DNMT1	hsa05206	MicroRNAs in cancer
DNMT3B	hsa05206	MicroRNAs in cancer
HDAC1	hsa05206	MicroRNAs in cancer
HRAS	hsa05206	MicroRNAs in cancer
MMP16	hsa05206	MicroRNAs in cancer
NRAS	hsa05206	MicroRNAs in cancer
PIM1	hsa05206	MicroRNAs in cancer
PRKCE	hsa05206	MicroRNAs in cancer
ABCB1	hsa05206	MicroRNAs in cancer
ABCC1	hsa05206	MicroRNAs in cancer
ABL1	hsa05206	MicroRNAs in cancer
CDC25A	hsa05206	MicroRNAs in cancer
CDC25B	hsa05206	MicroRNAs in cancer
CDC25C	hsa05206	MicroRNAs in cancer
CDK6	hsa05206	MicroRNAs in cancer
CYP1B1	hsa05206	MicroRNAs in cancer
CYP24A1	hsa05206	MicroRNAs in cancer
EGFR	hsa05206	MicroRNAs in cancer
EP300	hsa05206	MicroRNAs in cancer
EZH2	hsa05206	MicroRNAs in cancer
MCL1	hsa05206	MicroRNAs in cancer
MMP9	hsa05206	MicroRNAs in cancer
NFKB1	hsa05206	MicroRNAs in cancer
PDCD4	hsa05206	MicroRNAs in cancer
PRKCA	hsa05206	MicroRNAs in cancer
PTGS2	hsa05206	MicroRNAs in cancer
VEGFA	hsa05206	MicroRNAs in cancer
GABRA1	hsa05032	Morphine addiction
GABRA2	hsa05032	Morphine addiction
GABRA3	hsa05032	Morphine addiction
GABRA5	hsa05032	Morphine addiction
GABRA6	hsa05032	Morphine addiction
GABRB3	hsa05032	Morphine addiction
GABRG2	hsa05032	Morphine addiction
ADORA1	hsa05032	Morphine addiction
GABBR1	hsa05032	Morphine addiction
GABBR2	hsa05032	Morphine addiction
GABRB2	hsa05032	Morphine addiction
GABRR1	hsa05032	Morphine addiction
GNAI3	hsa05032	Morphine addiction
GNAO1	hsa05032	Morphine addiction
PDE4D	hsa05032	Morphine addiction
PRKCA	hsa05032	Morphine addiction
EIF4E	hsa04150	mTOR signaling pathway
MAPK3	hsa04150	mTOR signaling pathway
PRKCA	hsa04150	mTOR signaling pathway
RPS6KB2	hsa04150	mTOR signaling pathway
VEGFA	hsa04150	mTOR signaling pathway
ADRA1A	hsa04080	Neuroactive ligand-receptor interaction
ADRA1B	hsa04080	Neuroactive ligand-receptor interaction
ADRA1D	hsa04080	Neuroactive ligand-receptor interaction
ADRA2A	hsa04080	Neuroactive ligand-receptor interaction
ADRA2B	hsa04080	Neuroactive ligand-receptor interaction
AVPR2	hsa04080	Neuroactive ligand-receptor interaction
C3AR1	hsa04080	Neuroactive ligand-receptor interaction
CHRNA4	hsa04080	Neuroactive ligand-receptor interaction
CHRNA5	hsa04080	Neuroactive ligand-receptor interaction
CHRNA6	hsa04080	Neuroactive ligand-receptor interaction
CHRNA7	hsa04080	Neuroactive ligand-receptor interaction
CHRNB2	hsa04080	Neuroactive ligand-receptor interaction
CHRNB3	hsa04080	Neuroactive ligand-receptor interaction
F2	hsa04080	Neuroactive ligand-receptor interaction
GRIA1	hsa04080	Neuroactive ligand-receptor interaction
GRIA2	hsa04080	Neuroactive ligand-receptor interaction
GRIA3	hsa04080	Neuroactive ligand-receptor interaction
GRIA4	hsa04080	Neuroactive ligand-receptor interaction
GRM1	hsa04080	Neuroactive ligand-receptor interaction
GRM4	hsa04080	Neuroactive ligand-receptor interaction
GRM8	hsa04080	Neuroactive ligand-receptor interaction
PTAFR	hsa04080	Neuroactive ligand-receptor interaction
CHRM1	hsa04080	Neuroactive ligand-receptor interaction
CHRM2	hsa04080	Neuroactive ligand-receptor interaction
CHRM3	hsa04080	Neuroactive ligand-receptor interaction
CHRM4	hsa04080	Neuroactive ligand-receptor interaction
CHRM5	hsa04080	Neuroactive ligand-receptor interaction
CTSG	hsa04080	Neuroactive ligand-receptor interaction
DRD2	hsa04080	Neuroactive ligand-receptor interaction
FPR1	hsa04080	Neuroactive ligand-receptor interaction
FPR3	hsa04080	Neuroactive ligand-receptor interaction
FSHR	hsa04080	Neuroactive ligand-receptor interaction
GHSR	hsa04080	Neuroactive ligand-receptor interaction
GLRA3	hsa04080	Neuroactive ligand-receptor interaction
GRIN1	hsa04080	Neuroactive ligand-receptor interaction
GRIN2B	hsa04080	Neuroactive ligand-receptor interaction
GRM2	hsa04080	Neuroactive ligand-receptor interaction
HCRTR1	hsa04080	Neuroactive ligand-receptor interaction
HCRTR2	hsa04080	Neuroactive ligand-receptor interaction
NMBR	hsa04080	Neuroactive ligand-receptor interaction
OPRD1	hsa04080	Neuroactive ligand-receptor interaction
OPRK1	hsa04080	Neuroactive ligand-receptor interaction
PLG	hsa04080	Neuroactive ligand-receptor interaction
TACR1	hsa04080	Neuroactive ligand-receptor interaction
TACR3	hsa04080	Neuroactive ligand-receptor interaction
GABRA1	hsa04080	Neuroactive ligand-receptor interaction
GABRA2	hsa04080	Neuroactive ligand-receptor interaction
GABRA3	hsa04080	Neuroactive ligand-receptor interaction
GABRA5	hsa04080	Neuroactive ligand-receptor interaction
GABRA6	hsa04080	Neuroactive ligand-receptor interaction
GABRB3	hsa04080	Neuroactive ligand-receptor interaction
GABRG2	hsa04080	Neuroactive ligand-receptor interaction
ADCYAP1R1	hsa04080	Neuroactive ligand-receptor interaction
ADRA2C	hsa04080	Neuroactive ligand-receptor interaction
CNR1	hsa04080	Neuroactive ligand-receptor interaction
CNR2	hsa04080	Neuroactive ligand-receptor interaction
CYSLTR1	hsa04080	Neuroactive ligand-receptor interaction
CYSLTR2	hsa04080	Neuroactive ligand-receptor interaction
DRD1	hsa04080	Neuroactive ligand-receptor interaction
DRD5	hsa04080	Neuroactive ligand-receptor interaction
GABRR2	hsa04080	Neuroactive ligand-receptor interaction
GALR3	hsa04080	Neuroactive ligand-receptor interaction
GCGR	hsa04080	Neuroactive ligand-receptor interaction
GRM3	hsa04080	Neuroactive ligand-receptor interaction
HTR4	hsa04080	Neuroactive ligand-receptor interaction
MTNR1A	hsa04080	Neuroactive ligand-receptor interaction
MTNR1B	hsa04080	Neuroactive ligand-receptor interaction
P2RX1	hsa04080	Neuroactive ligand-receptor interaction
P2RX2	hsa04080	Neuroactive ligand-receptor interaction
P2RX3	hsa04080	Neuroactive ligand-receptor interaction
P2RY1	hsa04080	Neuroactive ligand-receptor interaction
PTGER1	hsa04080	Neuroactive ligand-receptor interaction
PTGFR	hsa04080	Neuroactive ligand-receptor interaction
TAAR1	hsa04080	Neuroactive ligand-receptor interaction
ADORA1	hsa04080	Neuroactive ligand-receptor interaction
ADORA2A	hsa04080	Neuroactive ligand-receptor interaction
ADORA2B	hsa04080	Neuroactive ligand-receptor interaction
ADORA3	hsa04080	Neuroactive ligand-receptor interaction
DRD4	hsa04080	Neuroactive ligand-receptor interaction
GABBR1	hsa04080	Neuroactive ligand-receptor interaction
GABBR2	hsa04080	Neuroactive ligand-receptor interaction
GABRB2	hsa04080	Neuroactive ligand-receptor interaction
GABRR1	hsa04080	Neuroactive ligand-receptor interaction
GLRA1	hsa04080	Neuroactive ligand-receptor interaction
GLRA2	hsa04080	Neuroactive ligand-receptor interaction
GPR35	hsa04080	Neuroactive ligand-receptor interaction
GRIK1	hsa04080	Neuroactive ligand-receptor interaction
GRIK2	hsa04080	Neuroactive ligand-receptor interaction
GRIK3	hsa04080	Neuroactive ligand-receptor interaction
GRIK5	hsa04080	Neuroactive ligand-receptor interaction
GRM6	hsa04080	Neuroactive ligand-receptor interaction
LPAR1	hsa04080	Neuroactive ligand-receptor interaction
LPAR2	hsa04080	Neuroactive ligand-receptor interaction
LPAR3	hsa04080	Neuroactive ligand-receptor interaction
LPAR4	hsa04080	Neuroactive ligand-receptor interaction
LPAR6	hsa04080	Neuroactive ligand-receptor interaction
LTB4R	hsa04080	Neuroactive ligand-receptor interaction
NMUR2	hsa04080	Neuroactive ligand-receptor interaction
P2RX4	hsa04080	Neuroactive ligand-receptor interaction
P2RY14	hsa04080	Neuroactive ligand-receptor interaction
P2RY2	hsa04080	Neuroactive ligand-receptor interaction
P2RY4	hsa04080	Neuroactive ligand-receptor interaction
P2RY6	hsa04080	Neuroactive ligand-receptor interaction
PTGER2	hsa04080	Neuroactive ligand-receptor interaction
PTGER3	hsa04080	Neuroactive ligand-receptor interaction
PTGER4	hsa04080	Neuroactive ligand-receptor interaction
PTGIR	hsa04080	Neuroactive ligand-receptor interaction
S1PR1	hsa04080	Neuroactive ligand-receptor interaction
S1PR2	hsa04080	Neuroactive ligand-receptor interaction
S1PR3	hsa04080	Neuroactive ligand-receptor interaction
S1PR4	hsa04080	Neuroactive ligand-receptor interaction
S1PR5	hsa04080	Neuroactive ligand-receptor interaction
TBXA2R	hsa04080	Neuroactive ligand-receptor interaction
THRA	hsa04080	Neuroactive ligand-receptor interaction
THRB	hsa04080	Neuroactive ligand-receptor interaction
AKT1	hsa04722	Neurotrophin signaling pathway
CAMK2B	hsa04722	Neurotrophin signaling pathway
NGF	hsa04722	Neurotrophin signaling pathway
PRKCD	hsa04722	Neurotrophin signaling pathway
PTPN11	hsa04722	Neurotrophin signaling pathway
RHOA	hsa04722	Neurotrophin signaling pathway
NFKBIA	hsa04722	Neurotrophin signaling pathway
PLCG2	hsa04722	Neurotrophin signaling pathway
PSEN1	hsa04722	Neurotrophin signaling pathway
PSEN2	hsa04722	Neurotrophin signaling pathway
RPS6KA2	hsa04722	Neurotrophin signaling pathway
TP53	hsa04722	Neurotrophin signaling pathway
ABL1	hsa04722	Neurotrophin signaling pathway
CALM1	hsa04722	Neurotrophin signaling pathway
CAMK2A	hsa04722	Neurotrophin signaling pathway
CDC42	hsa04722	Neurotrophin signaling pathway
MAPK3	hsa04722	Neurotrophin signaling pathway
NFKB1	hsa04722	Neurotrophin signaling pathway
RAC1	hsa04722	Neurotrophin signaling pathway
BIRC2	hsa04064	NF-kappa B signaling pathway
IL8	hsa04064	NF-kappa B signaling pathway
NFKBIA	hsa04064	NF-kappa B signaling pathway
PLAU	hsa04064	NF-kappa B signaling pathway
PLCG2	hsa04064	NF-kappa B signaling pathway
TLR4	hsa04064	NF-kappa B signaling pathway
XIAP	hsa04064	NF-kappa B signaling pathway
CHRNA4	hsa05033	Nicotine addiction
CHRNA6	hsa05033	Nicotine addiction
CHRNA7	hsa05033	Nicotine addiction
CHRNB2	hsa05033	Nicotine addiction
GRIA1	hsa05033	Nicotine addiction
GRIA2	hsa05033	Nicotine addiction
GRIA3	hsa05033	Nicotine addiction
GRIA4	hsa05033	Nicotine addiction
GABRA1	hsa05033	Nicotine addiction
GABRA2	hsa05033	Nicotine addiction
GABRA3	hsa05033	Nicotine addiction
GABRA5	hsa05033	Nicotine addiction
GABRA6	hsa05033	Nicotine addiction
GABRB3	hsa05033	Nicotine addiction
GABRG2	hsa05033	Nicotine addiction
CA1	hsa00910	Nitrogen metabolism
CA12	hsa00910	Nitrogen metabolism
CA13	hsa00910	Nitrogen metabolism
CA14	hsa00910	Nitrogen metabolism
CA2	hsa00910	Nitrogen metabolism
CA3	hsa00910	Nitrogen metabolism
CA4	hsa00910	Nitrogen metabolism
CA5A	hsa00910	Nitrogen metabolism
CA5B	hsa00910	Nitrogen metabolism
CA6	hsa00910	Nitrogen metabolism
CA7	hsa00910	Nitrogen metabolism
CA9	hsa00910	Nitrogen metabolism
BIRC2	hsa04621	NOD-like receptor signaling pathway
CASP1	hsa04621	NOD-like receptor signaling pathway
CASP8	hsa04621	NOD-like receptor signaling pathway
IL8	hsa04621	NOD-like receptor signaling pathway
NFKBIA	hsa04621	NOD-like receptor signaling pathway
NLRP1	hsa04621	NOD-like receptor signaling pathway
CASP9	hsa05223	Non-small cell lung cancer
CCND1	hsa05223	Non-small cell lung cancer
CDK4	hsa05223	Non-small cell lung cancer
PLCG2	hsa05223	Non-small cell lung cancer
TP53	hsa05223	Non-small cell lung cancer
HRAS	hsa05223	Non-small cell lung cancer
NRAS	hsa05223	Non-small cell lung cancer
RXRA	hsa05223	Non-small cell lung cancer
RXRB	hsa05223	Non-small cell lung cancer
RXRG	hsa05223	Non-small cell lung cancer
CDK6	hsa05223	Non-small cell lung cancer
EGFR	hsa05223	Non-small cell lung cancer
MAPK3	hsa05223	Non-small cell lung cancer
PRKCA	hsa05223	Non-small cell lung cancer
RARB	hsa05223	Non-small cell lung cancer
APH1A	hsa04330	Notch signaling pathway
APH1B	hsa04330	Notch signaling pathway
KAT2B	hsa04330	Notch signaling pathway
NCSTN	hsa04330	Notch signaling pathway
PSEN1	hsa04330	Notch signaling pathway
PSEN2	hsa04330	Notch signaling pathway
DHFR	hsa00670	One carbon pool by folate
GART	hsa00670	One carbon pool by folate
MTR	hsa00670	One carbon pool by folate
TYMS	hsa00670	One carbon pool by folate
HEXA	hsa00511	Other glycan degradation
HEXB	hsa00511	Other glycan degradation
NEU3	hsa00511	Other glycan degradation
AKR1C3	hsa04913	Ovarian steroidogenesis
ALOX5	hsa04913	Ovarian steroidogenesis
CYP17A1	hsa04913	Ovarian steroidogenesis
CYP19A1	hsa04913	Ovarian steroidogenesis
CYP1B1	hsa04913	Ovarian steroidogenesis
HSD17B1	hsa04913	Ovarian steroidogenesis
PLA2G4A	hsa04913	Ovarian steroidogenesis
PLA2G4B	hsa04913	Ovarian steroidogenesis
PLA2G4C	hsa04913	Ovarian steroidogenesis
PTGS2	hsa04913	Ovarian steroidogenesis
CAMK2B	hsa04921	Oxytocin signaling pathway
MYLK	hsa04921	Oxytocin signaling pathway
NOS3	hsa04921	Oxytocin signaling pathway
PRKAG1	hsa04921	Oxytocin signaling pathway
RHOA	hsa04921	Oxytocin signaling pathway
ROCK2	hsa04921	Oxytocin signaling pathway
CALM1	hsa04921	Oxytocin signaling pathway
CAMK2A	hsa04921	Oxytocin signaling pathway
EGFR	hsa04921	Oxytocin signaling pathway
GNAI3	hsa04921	Oxytocin signaling pathway
GNAO1	hsa04921	Oxytocin signaling pathway
MAPK3	hsa04921	Oxytocin signaling pathway
PLA2G4A	hsa04921	Oxytocin signaling pathway
PLA2G4B	hsa04921	Oxytocin signaling pathway
PLA2G4C	hsa04921	Oxytocin signaling pathway
PRKCA	hsa04921	Oxytocin signaling pathway
PTGS2	hsa04921	Oxytocin signaling pathway
TRPM2	hsa04921	Oxytocin signaling pathway
CASP3	hsa04115	p53 signaling pathway
CASP8	hsa04115	p53 signaling pathway
CASP9	hsa04115	p53 signaling pathway
CCND1	hsa04115	p53 signaling pathway
CCNE1	hsa04115	p53 signaling pathway
CCNE2	hsa04115	p53 signaling pathway
CDK4	hsa04115	p53 signaling pathway
TP53	hsa04115	p53 signaling pathway
CDC42	hsa05212	Pancreatic cancer
CDK6	hsa05212	Pancreatic cancer
EGFR	hsa05212	Pancreatic cancer
MAPK3	hsa05212	Pancreatic cancer
NFKB1	hsa05212	Pancreatic cancer
RAC1	hsa05212	Pancreatic cancer
VEGFA	hsa05212	Pancreatic cancer
CHRM3	hsa04972	Pancreatic secretion
CPA3	hsa04972	Pancreatic secretion
CPB1	hsa04972	Pancreatic secretion
CTRB1	hsa04972	Pancreatic secretion
PLA2G10	hsa04972	Pancreatic secretion
PLA2G2F	hsa04972	Pancreatic secretion
SLC9A1	hsa04972	Pancreatic secretion
CA2	hsa04972	Pancreatic secretion
PLA2G2A	hsa04972	Pancreatic secretion
PLA2G2C	hsa04972	Pancreatic secretion
PLA2G5	hsa04972	Pancreatic secretion
PRKCA	hsa04972	Pancreatic secretion
RAC1	hsa04972	Pancreatic secretion
ABL1	hsa05130	Pathogenic Escherichia coli infection
CDC42	hsa05130	Pathogenic Escherichia coli infection
PRKCA	hsa05130	Pathogenic Escherichia coli infection
TUBB1	hsa05130	Pathogenic Escherichia coli infection
TUBB3	hsa05130	Pathogenic Escherichia coli infection
AKT1	hsa05200	Pathways in cancer
CSF1R	hsa05200	Pathways in cancer
CTNNB1	hsa05200	Pathways in cancer
IGF1R	hsa05200	Pathways in cancer
IKBKG	hsa05200	Pathways in cancer
MET	hsa05200	Pathways in cancer
NOS2	hsa05200	Pathways in cancer
PTK2	hsa05200	Pathways in cancer
RHOA	hsa05200	Pathways in cancer
BIRC2	hsa05200	Pathways in cancer
CASP3	hsa05200	Pathways in cancer
CASP8	hsa05200	Pathways in cancer
CASP9	hsa05200	Pathways in cancer
CCND1	hsa05200	Pathways in cancer
CCNE1	hsa05200	Pathways in cancer
CCNE2	hsa05200	Pathways in cancer
CDK4	hsa05200	Pathways in cancer
HIF1A	hsa05200	Pathways in cancer
IL8	hsa05200	Pathways in cancer
KLK3	hsa05200	Pathways in cancer
NFKBIA	hsa05200	Pathways in cancer
PLCG2	hsa05200	Pathways in cancer
TP53	hsa05200	Pathways in cancer
XIAP	hsa05200	Pathways in cancer
DAPK3	hsa05200	Pathways in cancer
HDAC1	hsa05200	Pathways in cancer
HRAS	hsa05200	Pathways in cancer
HSP90AA1	hsa05200	Pathways in cancer
MITF	hsa05200	Pathways in cancer
NRAS	hsa05200	Pathways in cancer
PAX8	hsa05200	Pathways in cancer
RARA	hsa05200	Pathways in cancer
RELA	hsa05200	Pathways in cancer
RXRA	hsa05200	Pathways in cancer
RXRB	hsa05200	Pathways in cancer
RXRG	hsa05200	Pathways in cancer
SMO	hsa05200	Pathways in cancer
ABL1	hsa05200	Pathways in cancer
CDC42	hsa05200	Pathways in cancer
CDK6	hsa05200	Pathways in cancer
EGFR	hsa05200	Pathways in cancer
EP300	hsa05200	Pathways in cancer
FGF1	hsa05200	Pathways in cancer
FGF2	hsa05200	Pathways in cancer
HDAC2	hsa05200	Pathways in cancer
MAPK3	hsa05200	Pathways in cancer
MMP1	hsa05200	Pathways in cancer
MMP2	hsa05200	Pathways in cancer
MMP9	hsa05200	Pathways in cancer
NFKB1	hsa05200	Pathways in cancer
PGF	hsa05200	Pathways in cancer
PPARD	hsa05200	Pathways in cancer
PPARG	hsa05200	Pathways in cancer
PRKCA	hsa05200	Pathways in cancer
PTGS2	hsa05200	Pathways in cancer
RAC1	hsa05200	Pathways in cancer
RARB	hsa05200	Pathways in cancer
SHH	hsa05200	Pathways in cancer
VEGFA	hsa05200	Pathways in cancer
CASP1	hsa05133	Pertussis
CASP3	hsa05133	Pertussis
CASP7	hsa05133	Pertussis
IL8	hsa05133	Pertussis
TLR4	hsa05133	Pertussis
CALM1	hsa05133	Pertussis
GNAI3	hsa05133	Pertussis
MAPK3	hsa05133	Pertussis
NFKB1	hsa05133	Pertussis
NLRP3	hsa05133	Pertussis
NOD1	hsa05133	Pertussis
MAOA	hsa00360	Phenylalanine metabolism
MAOB	hsa00360	Phenylalanine metabolism
MIF	hsa00360	Phenylalanine metabolism
AKT1	hsa04151	PI3K-Akt signaling pathway
CSF1R	hsa04151	PI3K-Akt signaling pathway
IGF1R	hsa04151	PI3K-Akt signaling pathway
IKBKG	hsa04151	PI3K-Akt signaling pathway
KDR	hsa04151	PI3K-Akt signaling pathway
MET	hsa04151	PI3K-Akt signaling pathway
NGF	hsa04151	PI3K-Akt signaling pathway
NOS3	hsa04151	PI3K-Akt signaling pathway
PTK2	hsa04151	PI3K-Akt signaling pathway
SGK2	hsa04151	PI3K-Akt signaling pathway
STK11	hsa04151	PI3K-Akt signaling pathway
CASP9	hsa04151	PI3K-Akt signaling pathway
CCND1	hsa04151	PI3K-Akt signaling pathway
CCNE1	hsa04151	PI3K-Akt signaling pathway
CCNE2	hsa04151	PI3K-Akt signaling pathway
CDK4	hsa04151	PI3K-Akt signaling pathway
CHRM1	hsa04151	PI3K-Akt signaling pathway
CHRM2	hsa04151	PI3K-Akt signaling pathway
EPOR	hsa04151	PI3K-Akt signaling pathway
TLR4	hsa04151	PI3K-Akt signaling pathway
TP53	hsa04151	PI3K-Akt signaling pathway
CDK6	hsa04151	PI3K-Akt signaling pathway
CREB1	hsa04151	PI3K-Akt signaling pathway
EGFR	hsa04151	PI3K-Akt signaling pathway
EIF4E	hsa04151	PI3K-Akt signaling pathway
FGF1	hsa04151	PI3K-Akt signaling pathway
FGF2	hsa04151	PI3K-Akt signaling pathway
G6PC	hsa04151	PI3K-Akt signaling pathway
IL2	hsa04151	PI3K-Akt signaling pathway
LPAR1	hsa04151	PI3K-Akt signaling pathway
LPAR2	hsa04151	PI3K-Akt signaling pathway
LPAR3	hsa04151	PI3K-Akt signaling pathway
LPAR4	hsa04151	PI3K-Akt signaling pathway
LPAR5	hsa04151	PI3K-Akt signaling pathway
LPAR6	hsa04151	PI3K-Akt signaling pathway
MAPK3	hsa04151	PI3K-Akt signaling pathway
MCL1	hsa04151	PI3K-Akt signaling pathway
NFKB1	hsa04151	PI3K-Akt signaling pathway
PGF	hsa04151	PI3K-Akt signaling pathway
PKN1	hsa04151	PI3K-Akt signaling pathway
PRKCA	hsa04151	PI3K-Akt signaling pathway
RAC1	hsa04151	PI3K-Akt signaling pathway
RPS6KB2	hsa04151	PI3K-Akt signaling pathway
TLR2	hsa04151	PI3K-Akt signaling pathway
VEGFA	hsa04151	PI3K-Akt signaling pathway
AKT1	hsa04611	Platelet activation
MYLK	hsa04611	Platelet activation
NOS3	hsa04611	Platelet activation
RHOA	hsa04611	Platelet activation
ROCK2	hsa04611	Platelet activation
GNAI3	hsa04611	Platelet activation
MAPK3	hsa04611	Platelet activation
P2RY12	hsa04611	Platelet activation
PLA2G4A	hsa04611	Platelet activation
PLA2G4B	hsa04611	Platelet activation
PLA2G4C	hsa04611	Platelet activation
PTGIR	hsa04611	Platelet activation
TBXA2R	hsa04611	Platelet activation
TBXAS1	hsa04611	Platelet activation
CPT1A	hsa03320	PPAR signaling pathway
CPT1B	hsa03320	PPAR signaling pathway
CPT2	hsa03320	PPAR signaling pathway
RXRA	hsa03320	PPAR signaling pathway
RXRB	hsa03320	PPAR signaling pathway
RXRG	hsa03320	PPAR signaling pathway
FABP1	hsa03320	PPAR signaling pathway
FABP2	hsa03320	PPAR signaling pathway
FABP3	hsa03320	PPAR signaling pathway
FABP4	hsa03320	PPAR signaling pathway
FABP5	hsa03320	PPAR signaling pathway
MMP1	hsa03320	PPAR signaling pathway
NR1H3	hsa03320	PPAR signaling pathway
PPARA	hsa03320	PPAR signaling pathway
PPARD	hsa03320	PPAR signaling pathway
PPARG	hsa03320	PPAR signaling pathway
CDC25A	hsa04914	Progesterone-mediated oocyte maturation
CDC25B	hsa04914	Progesterone-mediated oocyte maturation
CDC25C	hsa04914	Progesterone-mediated oocyte maturation
GNAI3	hsa04914	Progesterone-mediated oocyte maturation
MAPK3	hsa04914	Progesterone-mediated oocyte maturation
PGR	hsa04914	Progesterone-mediated oocyte maturation
CASP9	hsa05215	Prostate cancer
CCND1	hsa05215	Prostate cancer
CCNE1	hsa05215	Prostate cancer
CCNE2	hsa05215	Prostate cancer
KLK3	hsa05215	Prostate cancer
NFKBIA	hsa05215	Prostate cancer
TP53	hsa05215	Prostate cancer
PSMA3	hsa03050	Proteasome
PSMA4	hsa03050	Proteasome
PSMA5	hsa03050	Proteasome
PSMA6	hsa03050	Proteasome
PSMA7	hsa03050	Proteasome
PSMA8	hsa03050	Proteasome
PSMB1	hsa03050	Proteasome
PSMB10	hsa03050	Proteasome
PSMB11	hsa03050	Proteasome
PSMB2	hsa03050	Proteasome
PSMB3	hsa03050	Proteasome
PSMB4	hsa03050	Proteasome
PSMB5	hsa03050	Proteasome
PSMB6	hsa03050	Proteasome
PSMB7	hsa03050	Proteasome
PSMB8	hsa03050	Proteasome
PSMB9	hsa03050	Proteasome
ACE2	hsa04974	Protein digestion and absorption
CPA3	hsa04974	Protein digestion and absorption
CPB1	hsa04974	Protein digestion and absorption
CTRB1	hsa04974	Protein digestion and absorption
MME	hsa04974	Protein digestion and absorption
PGA5	hsa04974	Protein digestion and absorption
AKT1	hsa05205	Proteoglycans in cancer
CAMK2B	hsa05205	Proteoglycans in cancer
CTNNB1	hsa05205	Proteoglycans in cancer
IGF1R	hsa05205	Proteoglycans in cancer
KDR	hsa05205	Proteoglycans in cancer
MET	hsa05205	Proteoglycans in cancer
PTK2	hsa05205	Proteoglycans in cancer
PTPN11	hsa05205	Proteoglycans in cancer
RHOA	hsa05205	Proteoglycans in cancer
ROCK2	hsa05205	Proteoglycans in cancer
CASP3	hsa05205	Proteoglycans in cancer
CCND1	hsa05205	Proteoglycans in cancer
CTSL1	hsa05205	Proteoglycans in cancer
HIF1A	hsa05205	Proteoglycans in cancer
PLAU	hsa05205	Proteoglycans in cancer
PLCG2	hsa05205	Proteoglycans in cancer
SLC9A1	hsa05205	Proteoglycans in cancer
TLR4	hsa05205	Proteoglycans in cancer
TP53	hsa05205	Proteoglycans in cancer
CAMK2A	hsa05205	Proteoglycans in cancer
CDC42	hsa05205	Proteoglycans in cancer
EGFR	hsa05205	Proteoglycans in cancer
ESR1	hsa05205	Proteoglycans in cancer
FGF1	hsa05205	Proteoglycans in cancer
FGF2	hsa05205	Proteoglycans in cancer
MAPK3	hsa05205	Proteoglycans in cancer
MMP2	hsa05205	Proteoglycans in cancer
MMP9	hsa05205	Proteoglycans in cancer
PDCD4	hsa05205	Proteoglycans in cancer
PRKCA	hsa05205	Proteoglycans in cancer
PTPN6	hsa05205	Proteoglycans in cancer
RAC1	hsa05205	Proteoglycans in cancer
RPS6KB2	hsa05205	Proteoglycans in cancer
TLR2	hsa05205	Proteoglycans in cancer
VEGFA	hsa05205	Proteoglycans in cancer
AKT1	hsa04015	Rap1 signaling pathway
CSF1R	hsa04015	Rap1 signaling pathway
CTNNB1	hsa04015	Rap1 signaling pathway
IGF1R	hsa04015	Rap1 signaling pathway
KDR	hsa04015	Rap1 signaling pathway
MET	hsa04015	Rap1 signaling pathway
NGF	hsa04015	Rap1 signaling pathway
RAPGEF4	hsa04015	Rap1 signaling pathway
RHOA	hsa04015	Rap1 signaling pathway
ADORA2A	hsa04015	Rap1 signaling pathway
ADORA2B	hsa04015	Rap1 signaling pathway
CALM1	hsa04015	Rap1 signaling pathway
CDC42	hsa04015	Rap1 signaling pathway
EGFR	hsa04015	Rap1 signaling pathway
FGF1	hsa04015	Rap1 signaling pathway
FGF2	hsa04015	Rap1 signaling pathway
GNAI3	hsa04015	Rap1 signaling pathway
GNAO1	hsa04015	Rap1 signaling pathway
LPAR1	hsa04015	Rap1 signaling pathway
LPAR2	hsa04015	Rap1 signaling pathway
LPAR3	hsa04015	Rap1 signaling pathway
LPAR4	hsa04015	Rap1 signaling pathway
LPAR5	hsa04015	Rap1 signaling pathway
MAPK3	hsa04015	Rap1 signaling pathway
PGF	hsa04015	Rap1 signaling pathway
PRKCA	hsa04015	Rap1 signaling pathway
RAC1	hsa04015	Rap1 signaling pathway
VEGFA	hsa04015	Rap1 signaling pathway
AKT1	hsa04014	Ras signaling pathway
CSF1R	hsa04014	Ras signaling pathway
IGF1R	hsa04014	Ras signaling pathway
IKBKG	hsa04014	Ras signaling pathway
KDR	hsa04014	Ras signaling pathway
MET	hsa04014	Ras signaling pathway
NGF	hsa04014	Ras signaling pathway
PTPN11	hsa04014	Ras signaling pathway
RHOA	hsa04014	Ras signaling pathway
ABL1	hsa04014	Ras signaling pathway
CALM1	hsa04014	Ras signaling pathway
CDC42	hsa04014	Ras signaling pathway
EGFR	hsa04014	Ras signaling pathway
FGF1	hsa04014	Ras signaling pathway
FGF2	hsa04014	Ras signaling pathway
MAPK3	hsa04014	Ras signaling pathway
NFKB1	hsa04014	Ras signaling pathway
PGF	hsa04014	Ras signaling pathway
PLA2G2A	hsa04014	Ras signaling pathway
PLA2G2C	hsa04014	Ras signaling pathway
PLA2G4A	hsa04014	Ras signaling pathway
PLA2G4B	hsa04014	Ras signaling pathway
PLA2G4C	hsa04014	Ras signaling pathway
PLA2G5	hsa04014	Ras signaling pathway
PRKCA	hsa04014	Ras signaling pathway
RAC1	hsa04014	Ras signaling pathway
VEGFA	hsa04014	Ras signaling pathway
CDC42	hsa05211	Renal cell carcinoma
EP300	hsa05211	Renal cell carcinoma
MAPK3	hsa05211	Renal cell carcinoma
RAC1	hsa05211	Renal cell carcinoma
VEGFA	hsa05211	Renal cell carcinoma
ACE2	hsa04614	Renin-angiotensin system
CMA1	hsa04614	Renin-angiotensin system
CPA3	hsa04614	Renin-angiotensin system
CTSG	hsa04614	Renin-angiotensin system
LNPEP	hsa04614	Renin-angiotensin system
MME	hsa04614	Renin-angiotensin system
REN	hsa04614	Renin-angiotensin system
ADH1A	hsa00830	Retinol metabolism
ADH1B	hsa00830	Retinol metabolism
ADH7	hsa00830	Retinol metabolism
CYP1A2	hsa00830	Retinol metabolism
CYP2C9	hsa00830	Retinol metabolism
CYP3A4	hsa00830	Retinol metabolism
GRIA1	hsa04723	Retrograde endocannabinoid signaling
GRIA2	hsa04723	Retrograde endocannabinoid signaling
GRIA3	hsa04723	Retrograde endocannabinoid signaling
GRIA4	hsa04723	Retrograde endocannabinoid signaling
GRM1	hsa04723	Retrograde endocannabinoid signaling
GABRA1	hsa04723	Retrograde endocannabinoid signaling
GABRA2	hsa04723	Retrograde endocannabinoid signaling
GABRA3	hsa04723	Retrograde endocannabinoid signaling
GABRA5	hsa04723	Retrograde endocannabinoid signaling
GABRA6	hsa04723	Retrograde endocannabinoid signaling
GABRB3	hsa04723	Retrograde endocannabinoid signaling
GABRG2	hsa04723	Retrograde endocannabinoid signaling
FAAH	hsa04723	Retrograde endocannabinoid signaling
GABRB2	hsa04723	Retrograde endocannabinoid signaling
GABRR1	hsa04723	Retrograde endocannabinoid signaling
GNAI3	hsa04723	Retrograde endocannabinoid signaling
GNAO1	hsa04723	Retrograde endocannabinoid signaling
MAPK3	hsa04723	Retrograde endocannabinoid signaling
PRKCA	hsa04723	Retrograde endocannabinoid signaling
PTGS2	hsa04723	Retrograde endocannabinoid signaling
ADCY5	hsa04726	Serotonergic synapse
CYP2D6	hsa04726	Serotonergic synapse
HRAS	hsa04726	Serotonergic synapse
HTR4	hsa04726	Serotonergic synapse
NRAS	hsa04726	Serotonergic synapse
PRKACA	hsa04726	Serotonergic synapse
PTGS1	hsa04726	Serotonergic synapse
ALOX12	hsa04726	Serotonergic synapse
ALOX15	hsa04726	Serotonergic synapse
ALOX5	hsa04726	Serotonergic synapse
APP	hsa04726	Serotonergic synapse
CYP2C9	hsa04726	Serotonergic synapse
GABRB2	hsa04726	Serotonergic synapse
GNAI3	hsa04726	Serotonergic synapse
GNAO1	hsa04726	Serotonergic synapse
MAOA	hsa04726	Serotonergic synapse
MAOB	hsa04726	Serotonergic synapse
MAPK3	hsa04726	Serotonergic synapse
PLA2G4A	hsa04726	Serotonergic synapse
PLA2G4B	hsa04726	Serotonergic synapse
PLA2G4C	hsa04726	Serotonergic synapse
PRKCA	hsa04726	Serotonergic synapse
PTGS2	hsa04726	Serotonergic synapse
ABL1	hsa05131	Shigellosis
CDC42	hsa05131	Shigellosis
MAPK3	hsa05131	Shigellosis
NFKB1	hsa05131	Shigellosis
NOD1	hsa05131	Shigellosis
RAC1	hsa05131	Shigellosis
BIRC2	hsa05222	Small cell lung cancer
CASP9	hsa05222	Small cell lung cancer
CCND1	hsa05222	Small cell lung cancer
CCNE1	hsa05222	Small cell lung cancer
CCNE2	hsa05222	Small cell lung cancer
CDK4	hsa05222	Small cell lung cancer
NFKBIA	hsa05222	Small cell lung cancer
TP53	hsa05222	Small cell lung cancer
XIAP	hsa05222	Small cell lung cancer
NEU3	hsa00600	Sphingolipid metabolism
SPHK1	hsa00600	Sphingolipid metabolism
SPTLC1	hsa00600	Sphingolipid metabolism
SPTLC2	hsa00600	Sphingolipid metabolism
FPR1	hsa05150	Staphylococcus aureus infection
FPR3	hsa05150	Staphylococcus aureus infection
HLA-DRB1	hsa05150	Staphylococcus aureus infection
PLG	hsa05150	Staphylococcus aureus infection
AKR1C3	hsa00140	Steroid hormone biosynthesis
COMT	hsa00140	Steroid hormone biosynthesis
CYP17A1	hsa00140	Steroid hormone biosynthesis
CYP19A1	hsa00140	Steroid hormone biosynthesis
CYP1A2	hsa00140	Steroid hormone biosynthesis
CYP1B1	hsa00140	Steroid hormone biosynthesis
CYP3A4	hsa00140	Steroid hormone biosynthesis
HSD11B2	hsa00140	Steroid hormone biosynthesis
HSD17B1	hsa00140	Steroid hormone biosynthesis
HSD17B3	hsa00140	Steroid hormone biosynthesis
SRD5A1	hsa00140	Steroid hormone biosynthesis
FYN	hsa04660	T cell receptor signaling pathway
HRAS	hsa04660	T cell receptor signaling pathway
MAP2K7	hsa04660	T cell receptor signaling pathway
NRAS	hsa04660	T cell receptor signaling pathway
RELA	hsa04660	T cell receptor signaling pathway
TNF	hsa04660	T cell receptor signaling pathway
HRAS	hsa05216	Thyroid cancer
NRAS	hsa05216	Thyroid cancer
PAX8	hsa05216	Thyroid cancer
RXRA	hsa05216	Thyroid cancer
RXRB	hsa05216	Thyroid cancer
RXRG	hsa05216	Thyroid cancer
CASP9	hsa04919	Thyroid hormone signaling pathway
CCND1	hsa04919	Thyroid hormone signaling pathway
HIF1A	hsa04919	Thyroid hormone signaling pathway
KAT2B	hsa04919	Thyroid hormone signaling pathway
PLCG2	hsa04919	Thyroid hormone signaling pathway
SLC9A1	hsa04919	Thyroid hormone signaling pathway
TP53	hsa04919	Thyroid hormone signaling pathway
HDAC1	hsa04919	Thyroid hormone signaling pathway
HRAS	hsa04919	Thyroid hormone signaling pathway
NRAS	hsa04919	Thyroid hormone signaling pathway
PRKACA	hsa04919	Thyroid hormone signaling pathway
RXRA	hsa04919	Thyroid hormone signaling pathway
RXRB	hsa04919	Thyroid hormone signaling pathway
RXRG	hsa04919	Thyroid hormone signaling pathway
EP300	hsa04919	Thyroid hormone signaling pathway
ESR1	hsa04919	Thyroid hormone signaling pathway
HDAC2	hsa04919	Thyroid hormone signaling pathway
MAPK3	hsa04919	Thyroid hormone signaling pathway
PRKCA	hsa04919	Thyroid hormone signaling pathway
THRA	hsa04919	Thyroid hormone signaling pathway
THRB	hsa04919	Thyroid hormone signaling pathway
BIRC2	hsa04668	TNF signaling pathway
CASP3	hsa04668	TNF signaling pathway
CASP7	hsa04668	TNF signaling pathway
CASP8	hsa04668	TNF signaling pathway
MAP2K3	hsa04668	TNF signaling pathway
MMP14	hsa04668	TNF signaling pathway
NFKBIA	hsa04668	TNF signaling pathway
CASP8	hsa04620	Toll-like receptor signaling pathway
IL8	hsa04620	Toll-like receptor signaling pathway
MAP2K3	hsa04620	Toll-like receptor signaling pathway
NFKBIA	hsa04620	Toll-like receptor signaling pathway
TLR4	hsa04620	Toll-like receptor signaling pathway
TLR8	hsa04620	Toll-like receptor signaling pathway
BIRC2	hsa05145	Toxoplasmosis
CASP3	hsa05145	Toxoplasmosis
CASP8	hsa05145	Toxoplasmosis
CASP9	hsa05145	Toxoplasmosis
HLA-DRB1	hsa05145	Toxoplasmosis
MAP2K3	hsa05145	Toxoplasmosis
NFKBIA	hsa05145	Toxoplasmosis
TLR4	hsa05145	Toxoplasmosis
XIAP	hsa05145	Toxoplasmosis
DOT1L	hsa05202	Transcriptional misregulation in cancer
HDAC1	hsa05202	Transcriptional misregulation in cancer
IGFBP3	hsa05202	Transcriptional misregulation in cancer
MMP3	hsa05202	Transcriptional misregulation in cancer
PAX8	hsa05202	Transcriptional misregulation in cancer
RARA	hsa05202	Transcriptional misregulation in cancer
RELA	hsa05202	Transcriptional misregulation in cancer
RXRA	hsa05202	Transcriptional misregulation in cancer
RXRB	hsa05202	Transcriptional misregulation in cancer
RXRG	hsa05202	Transcriptional misregulation in cancer
CYP1A2	hsa00380	Tryptophan metabolism
CYP1B1	hsa00380	Tryptophan metabolism
KYNU	hsa00380	Tryptophan metabolism
MAOA	hsa00380	Tryptophan metabolism
MAOB	hsa00380	Tryptophan metabolism
CASP3	hsa05152	Tuberculosis
CASP8	hsa05152	Tuberculosis
CASP9	hsa05152	Tuberculosis
CTSS	hsa05152	Tuberculosis
HLA-DRB1	hsa05152	Tuberculosis
SPHK2	hsa05152	Tuberculosis
TLR4	hsa05152	Tuberculosis
CALM1	hsa05152	Tuberculosis
CAMK2A	hsa05152	Tuberculosis
CREB1	hsa05152	Tuberculosis
CYP27B1	hsa05152	Tuberculosis
EP300	hsa05152	Tuberculosis
MAPK3	hsa05152	Tuberculosis
NFKB1	hsa05152	Tuberculosis
TLR2	hsa05152	Tuberculosis
VDR	hsa05152	Tuberculosis
ADH1A	hsa00350	Tyrosine metabolism
ADH1B	hsa00350	Tyrosine metabolism
ADH7	hsa00350	Tyrosine metabolism
COMT	hsa00350	Tyrosine metabolism
MAOA	hsa00350	Tyrosine metabolism
MAOB	hsa00350	Tyrosine metabolism
MIF	hsa00350	Tyrosine metabolism
ADRA1A	hsa04270	Vascular smooth muscle contraction
ADRA1B	hsa04270	Vascular smooth muscle contraction
ADRA1D	hsa04270	Vascular smooth muscle contraction
MYLK	hsa04270	Vascular smooth muscle contraction
PRKCD	hsa04270	Vascular smooth muscle contraction
RHOA	hsa04270	Vascular smooth muscle contraction
ROCK2	hsa04270	Vascular smooth muscle contraction
ADCY5	hsa04270	Vascular smooth muscle contraction
KCNMA1	hsa04270	Vascular smooth muscle contraction
PLA2G1B	hsa04270	Vascular smooth muscle contraction
PLA2G2E	hsa04270	Vascular smooth muscle contraction
PRKACA	hsa04270	Vascular smooth muscle contraction
PRKCE	hsa04270	Vascular smooth muscle contraction
ADORA2A	hsa04270	Vascular smooth muscle contraction
ADORA2B	hsa04270	Vascular smooth muscle contraction
CALM1	hsa04270	Vascular smooth muscle contraction
MAPK3	hsa04270	Vascular smooth muscle contraction
PLA2G2A	hsa04270	Vascular smooth muscle contraction
PLA2G2C	hsa04270	Vascular smooth muscle contraction
PLA2G4A	hsa04270	Vascular smooth muscle contraction
PLA2G4B	hsa04270	Vascular smooth muscle contraction
PLA2G4C	hsa04270	Vascular smooth muscle contraction
PLA2G5	hsa04270	Vascular smooth muscle contraction
PRKCA	hsa04270	Vascular smooth muscle contraction
PTGIR	hsa04270	Vascular smooth muscle contraction
AKT1	hsa04370	VEGF signaling pathway
KDR	hsa04370	VEGF signaling pathway
NOS3	hsa04370	VEGF signaling pathway
PTK2	hsa04370	VEGF signaling pathway
CDC42	hsa04370	VEGF signaling pathway
MAPK3	hsa04370	VEGF signaling pathway
PLA2G4A	hsa04370	VEGF signaling pathway
PLA2G4B	hsa04370	VEGF signaling pathway
PLA2G4C	hsa04370	VEGF signaling pathway
PRKCA	hsa04370	VEGF signaling pathway
PTGS2	hsa04370	VEGF signaling pathway
RAC1	hsa04370	VEGF signaling pathway
VEGFA	hsa04370	VEGF signaling pathway
CCNA2	hsa05203	Viral carcinogenesis
CCR8	hsa05203	Viral carcinogenesis
HDAC10	hsa05203	Viral carcinogenesis
HDAC4	hsa05203	Viral carcinogenesis
HDAC5	hsa05203	Viral carcinogenesis
IKBKG	hsa05203	Viral carcinogenesis
RHOA	hsa05203	Viral carcinogenesis
CASP3	hsa05203	Viral carcinogenesis
CASP8	hsa05203	Viral carcinogenesis
CCND1	hsa05203	Viral carcinogenesis
CCNE1	hsa05203	Viral carcinogenesis
CCNE2	hsa05203	Viral carcinogenesis
CDK4	hsa05203	Viral carcinogenesis
KAT2B	hsa05203	Viral carcinogenesis
NFKBIA	hsa05203	Viral carcinogenesis
TP53	hsa05203	Viral carcinogenesis
CHEK1	hsa05203	Viral carcinogenesis
HDAC1	hsa05203	Viral carcinogenesis
HDAC6	hsa05203	Viral carcinogenesis
HDAC7	hsa05203	Viral carcinogenesis
HRAS	hsa05203	Viral carcinogenesis
NRAS	hsa05203	Viral carcinogenesis
PRKACA	hsa05203	Viral carcinogenesis
RELA	hsa05203	Viral carcinogenesis
CCR4	hsa05203	Viral carcinogenesis
CDC42	hsa05203	Viral carcinogenesis
CDK6	hsa05203	Viral carcinogenesis
CREB1	hsa05203	Viral carcinogenesis
EP300	hsa05203	Viral carcinogenesis
HDAC2	hsa05203	Viral carcinogenesis
HDAC8	hsa05203	Viral carcinogenesis
MAPK3	hsa05203	Viral carcinogenesis
NFKB1	hsa05203	Viral carcinogenesis
POLB	hsa05203	Viral carcinogenesis
RAC1	hsa05203	Viral carcinogenesis
CASP3	hsa05416	Viral myocarditis
CASP8	hsa05416	Viral myocarditis
CASP9	hsa05416	Viral myocarditis
CCND1	hsa05416	Viral myocarditis
HLA-DRB1	hsa05416	Viral myocarditis
