# Supplementary material for: A network pharmacology-based approach to analyse potential targets of traditional herbal formulas: An example of Yu Ping Feng decoction
Source: Sci Rep. 2018 Jul 30;8:11418. doi: 10.1038/s41598-018-29764-1 (PMC6065326; doi:10.1038/s41598-018-29764-1)
Supplement: Supplementary file 4 — Supplementary Table S4 [file 41598_2018_29764_MOESM4_ESM.xlsx]

## Sheet: Sheet1
A network pharmacology-based approach to analyse potential targets of traditional herbal formulas: An example of Yu Ping Feng decoction
Huali Zuo1, Qianru Zhang1,2, Shibing Su3, Qilong Chen3, Fengqing Yang4*, Yuanjia Hu1*
1. State Key Laboratory of Quality Research in Chinese Medicine, Institute of Chinese Medical Sciences, University of Macau, Macau SAR, China 2. School of Pharmacy, Zunyi Medical University, Guizhou, China 3. Research Center for Traditional Chinese Medicine Complexity System, Shanghai University of Traditional Chinese Medicine, Shanghai, China 4. School of Chemistry and Chemical Engineering, Chon…
*Co-corresponding authors
Fengqing Yang
School of Chemistry and Chemical Engineering, Chongqing University, Chongqing, China E-mail address: fengqingyang@cqu.edu.cn.
Yuanjia Hu
State Key Laboratory of Quality Research in Chinese Medicine, Institute of Chinese Medical Sciences, University of Macau, Macao SAR, China E-mail address: yuanjiahu@umac.mo.
Supplementary Table S4: Pathways-diseases relationship of YPF decoction
KEGG pathways	Diseases category
Proteasome	Skin and connective tissue disease
Proteasome	Immune system disease
Lysine degradation	Inherited metabolic disease
Lysine degradation	Developmental disorder
Lysine degradation	Connective tissue disease
Lysine degradation	Nervous system disease
Lysine degradation	Autism
Lysine degradation	Epilepsy
Lysine degradation	Mitochondrial disease
Nicotine addiction	——
Neuroactive ligand-receptor interaction	Endocrine disease
Neuroactive ligand-receptor interaction	Congenital disorder
Neuroactive ligand-receptor interaction	Reproductive system disease
Neuroactive ligand-receptor interaction	Mouth and dental disease
Neuroactive ligand-receptor interaction	Inherited metabolic disease
Neuroactive ligand-receptor interaction	Nervous system disease
Neuroactive ligand-receptor interaction	Developmental disorder
Neuroactive ligand-receptor interaction	Hematologic disease
Neuroactive ligand-receptor interaction	Mental disorder
Neuroactive ligand-receptor interaction	Hypopituitarism
Neuroactive ligand-receptor interaction	Mental retardation
Neuroactive ligand-receptor interaction	Skin and connective tissue disease
Neuroactive ligand-receptor interaction	Albinism
Neuroactive ligand-receptor interaction	Epilepsy
Neuroactive ligand-receptor interaction	Eye disease
Neuroactive ligand-receptor interaction	Digestive disease
Neuroactive ligand-receptor interaction	Urinary system disease
Renin-angiotensin system	Kidney disease
Renin-angiotensin system	Developmental disorder
Renin-angiotensin system	Metabolic disease
Renin-angiotensin system	Endocrine disease
Renin-angiotensin system	Urinary system disease
Renin-angiotensin system	Eye disease
Folate biosynthesis	Inherited metabolic disease
Folate biosynthesis	Hematologic disease
Folate biosynthesis	Nervous system disease
Arginine and proline metabolism	Eye disease
Arginine and proline metabolism	Nervous system disease
Arginine and proline metabolism	Congenital disorder of development
Arginine and proline metabolism	Mental retardation
Arginine and proline metabolism	Inherited metabolic disease
One carbon pool by folate	Inherited metabolic disease
One carbon pool by folate	Developmental disorder
One carbon pool by folate	Nervous system disease
One carbon pool by folate	Cardiovascular disease
One carbon pool by folate	Hematologic disease
Metabolic pathways	Cancer
Metabolic pathways	Cardiovascular Disease
Metabolic pathways	Developmental disorder
Metabolic pathways	Hematologic disease
Metabolic pathways	Kidney disease
Metabolic pathways	Metabolic disease
Metabolic pathways	Nervous system disease
Metabolic pathways	Pancreas disease
Metabolic pathways	Skeletal dysplasia
Metabolic pathways	Sleep disorder
Caffeine metabolism	——
Cysteine and methionine metabolism	Inherited metabolic disease
Cysteine and methionine metabolism	Congenital disorder of development
Cysteine and methionine metabolism	Cardiovascular disease
Cysteine and methionine metabolism	Nervous system disease
Cysteine and methionine metabolism	Mental retardation
Other glycan degradation	——
Glycosaminoglycan degradation	Inherited metabolic disease
Glycosaminoglycan degradation	Kidney disease
Glycosaminoglycan degradation	Nervous system disease
Glycosaminoglycan degradation	Lysosomal storage disease
Sphingolipid metabolism	Inherited metabolic disease
Sphingolipid metabolism	Lysosomal storage disease
Sphingolipid metabolism	Nervous system disease
Arachidonic acid metabolism	Skeletal dysplasia
Arachidonic acid metabolism	Nervous system disease
Linoleic acid metabolism	Nervous system disease
Steroid hormone biosynthesis	Inherited metabolic disease
Steroid hormone biosynthesis	Endocrine disease
Steroid hormone biosynthesis	Reproductive system disease
Steroid hormone biosynthesis	Eye disease
Steroid hormone biosynthesis	Developmental disorder
Steroid hormone biosynthesis	Skeletal dysplasia
Steroid hormone biosynthesis	Skin and connective tissue disease
Steroid hormone biosynthesis	Metabolic disease
Steroid hormone biosynthesis	Liver disease
Drug metabolism - cytochrome P450	Inherited metabolic disease
Ovarian steroidogenesis	Inherited metabolic disease
Chemical carcinogenesis	——
Drug metabolism - other enzymes	Inherited metabolic disease
Drug metabolism - other enzymes	Nervous system disease
Metabolism of xenobiotics by cytochrome P450	Eye disease
Metabolism of xenobiotics by cytochrome P450	Inherited metabolic disease
Metabolism of xenobiotics by cytochrome P450	Developmental disorder
Metabolism of xenobiotics by cytochrome P451	Endocrine disease
Tyrosine metabolism	Inherited metabolic disease
Tyrosine metabolism	Mental retardation
Tyrosine metabolism	Skin and connective tissue disease
Tyrosine metabolism	Endocrine disease
Tyrosine metabolism	Eye disease
Tyrosine metabolism	Nervous system disease
alpha-Linolenic acid metabolism	Inherited metabolic disease
alpha-Linolenic acid metabolism	Peroxisomal disease
Ether lipid metabolism	Inherited metabolic disease
Ether lipid metabolism	Nervous system disease
Ether lipid metabolism	Musculoskeletal disease
Ether lipid metabolism	Peroxisomal disease
Glutathione metabolism	Congenital disorder of development
Glutathione metabolism	Eye disease
Glutathione metabolism	Hematologic disease
Glutathione metabolism	Inherited metabolic disease
Glutathione metabolism	Mental retardation
Glutathione metabolism	Musculoskeletal disease
Glutathione metabolism	Nervous system disease
Retinol metabolism	Inherited metabolic disease
Retinol metabolism	Eye disease
Retinol metabolism	Nervous system disease
Tryptophan metabolism	Inherited metabolic disease
Tryptophan metabolism	Peroxisomal disease
Tryptophan metabolism	Mental retardation
Tryptophan metabolism	Sleep disorder
Tryptophan metabolism	Eye disease
Tryptophan metabolism	Nervous system disease
Tryptophan metabolism	Developmental disorder
Phenylalanine metabolism	Inherited metabolic disease
Phenylalanine metabolism	Nervous system disease
Glycolysis / Gluconeogenesis	Inherited metabolic disease
Glycolysis / Gluconeogenesis	Neurodegenerative disease
Glycolysis / Gluconeogenesis	Liver disease
Glycolysis / Gluconeogenesis	Hematologic disease
Glycolysis / Gluconeogenesis	Musculoskeletal disease
Glycine, serine and threonine metabolism	Inherited metabolic disease
Glycine, serine and threonine metabolism	Nervous system disease
Glycine, serine and threonine metabolism	Mental retardation
Glycine, serine and threonine metabolism	Cardiovascular disease
Galactose metabolism	Inherited metabolic disease
Aminoacyl-tRNA biosynthesis	Neurodegenerative disease
Aminoacyl-tRNA biosynthesis	Nervous system disease
Aminoacyl-tRNA biosynthesis	Inherited metabolic disease
Aminoacyl-tRNA biosynthesis	Mitochondrial disease
Aminoacyl-tRNA biosynthesis	Developmental disorder
Aminoacyl-tRNA biosynthesis	Liver disease
Protein digestion and absorption	Inherited metabolic disease
Protein digestion and absorption	Urinary system disease
Protein digestion and absorption	Pancreas disease
Protein digestion and absorption	Kidney disease
Nitrogen metabolism	Inherited metabolic disease
Nitrogen metabolism	Nervous system disease
Epstein-Barr virus infection	Infectious disease
Bacterial invasion of epithelial cells	Infectious disease
Adherens junction	Inherited metabolic disease
Adherens junction	Skin and connective tissue disease
Adherens junction	Developmental disorder
Adherens junction	Cardiovascular disease
Adherens junction	Endocrine disease
Adherens junction	Gastrointestinal disease
Adherens junction	Metabolic disease
Adherens junction	Nervous system disease
Adherens junction	Albinism
Epithelial cell signaling in Helicobacter pylori infection	Infectious disease
Viral carcinogenesis	Cancer
Neurotrophin signaling pathway	Neurodegenerative disease
Neurotrophin signaling pathway	Nervous system disease
Neurotrophin signaling pathway	Metabolic disease
Neurotrophin signaling pathway	Skin and connective tissue disease
Neurotrophin signaling pathway	Immune system disease
Neurotrophin signaling pathway	Cancer
Neurotrophin signaling pathway	Skeletal dysplasia
Neurotrophin signaling pathway	Endocrine disease
Leukocyte transendothelial migration	Primary immunodeficiency
Leukocyte transendothelial migration	Liver disease
Leukocyte transendothelial migration	Nervous system disease
Leukocyte transendothelial migration	Skin and connective tissue disease
Leukocyte transendothelial migration	Skeletal dysplasia
Adipocytokine signaling pathway	Skin and connective tissue disease
Adipocytokine signaling pathway	Gastrointestinal disease
Adipocytokine signaling pathway	Endocrine disease
Adipocytokine signaling pathway	Nervous system disease
Adipocytokine signaling pathway	Developmental disorder
Adipocytokine signaling pathway	Metabolic disease
Adipocytokine signaling pathway	Skeletal dysplasia
Adipocytokine signaling pathway	Inherited metabolic disease
Adipocytokine signaling pathway	Cardiovascular disease
Adipocytokine signaling pathway	Mental and behavioural disorder
Endocytosis	Neurodegenerative disease
Endocytosis	Inherited metabolic disease
Endocytosis	Nervous system disease
Endocytosis	Musculoskeletal disease
Endocytosis	Developmental disorder
Endocytosis	Eye disease
Endocytosis	Immune system disease
Endocytosis	Primary immunodeficiency
Endocytosis	Cardiovascular disease
Chemokine signaling pathway	Developmental disorder
Chemokine signaling pathway	Primary immunodeficiency
Chemokine signaling pathway	Skin and connective tissue disease
Chemokine signaling pathway	Musculoskeletal disease
Chemokine signaling pathway	Immune system disease
Chemokine signaling pathway	Cancer
Chemokine signaling pathway	Skeletal dysplasia
Proteoglycans in cancer	Cancer
Legionellosis	Infectious disease
Apoptosis	Primary immunodeficiency
Apoptosis	Nervous system disease
Apoptosis	Developmental disorder
Apoptosis	Skin and connective tissue disease
Apoptosis	Immune system disease
Apoptosis	Autoimmune disease
Apoptosis	Cancer
Apoptosis	Skeletal dysplasia
Apoptosis	Eye disease
Apoptosis	Endocrine disease
Hepatitis B	Infectious disease
Small cell lung cancer	Cancer
p53 signaling pathway	Metabolic disease
p53 signaling pathway	Nervous system disease
p53 signaling pathway	Skin and connective tissue disease
p53 signaling pathway	Cancer
p53 signaling pathway	Developmental disorder
p53 signaling pathway	Hematologic disease
p53 signaling pathway	Inherited metabolic disease
p53 signaling pathway	Endocrine disease
p53 signaling pathway	Eye disease
p53 signaling pathway	Immune system disease
p53 signaling pathway	Cardiovascular disease
p53 signaling pathway	Skeletal dysplasia
Toxoplasmosis	Infectious disease
Notch signaling pathway	Neurodegenerative disease
Notch signaling pathway	Metabolic disease
Notch signaling pathway	Skeletal dysplasia
Notch signaling pathway	Developmental disorder
Notch signaling pathway	Skin and connective tissue disease
Notch signaling pathway	Cancer
Notch signaling pathway	Endocrine disease
Notch signaling pathway	Liver disease
Notch signaling pathway	Vascular disease
Notch signaling pathway	Cardiovascular disease
NOD-like receptor signaling pathway	Immune system disease
NOD-like receptor signaling pathway	Developmental disorder
NOD-like receptor signaling pathway	Skin and connective tissue disease
Prostate cancer	Cancer
NF-kappa B signaling pathway	Immune system disease
TNF signaling pathway	——
Non-small cell lung cancer	Cancer
Viral myocarditis	Cardiovascular disease
Antigen processing and presentation	Infectious disease
Antigen processing and presentation	Inherited metabolic disease
Antigen processing and presentation	Pancreas disease
Antigen processing and presentation	Hematologic disease
Antigen processing and presentation	Immune system disease
Antigen processing and presentation	Musculoskeletal disease
Antigen processing and presentation	Lysosomal storage disease
Toll-like receptor signaling pathway	Primary immunodeficiency
Toll-like receptor signaling pathway	Inherited metabolic disease
Toll-like receptor signaling pathway	Infectious disease
Toll-like receptor signaling pathway	Immune system disease
Toll-like receptor signaling pathway	Developmental disorder
Toll-like receptor signaling pathway	Lysosomal storage disease
Toll-like receptor signaling pathway	Skin and connective tissue disease
Pertussis	Infectious disease
Thyroid cancer	Cancer
PPAR signaling pathway	Inherited metabolic disease
PPAR signaling pathway	Connective tissue disease
PPAR signaling pathway	Cardiovascular disease
PPAR signaling pathway	Peroxisomal disease
PPAR signaling pathway	Metabolic disease
PPAR signaling pathway	Nervous system disease
PPAR signaling pathway	Endocrine disease
PPAR signaling pathway	Skin and connective tissue disease
PPAR signaling pathway	Hematologic disease
Acute myeloid leukemia	Cancer
T cell receptor signaling pathway	Metabolic disease
T cell receptor signaling pathway	Primary immunodeficiency
T cell receptor signaling pathway	Skin and connective tissue disease
T cell receptor signaling pathway	Developmental disorder
T cell receptor signaling pathway	Immune system disease
T cell receptor signaling pathway	Skeletal dysplasia
T cell receptor signaling pathway	Endocrine disease
Pancreatic cancer	Cancer
Shigellosis	Infectious disease
Glioma	——
Cell cycle	Metabolic disease
Cell cycle	Developmental disorder
Cell cycle	Nervous system disease
Cell cycle	Skin and connective tissue disease
Cell cycle	Cancer
Cell cycle	Gastrointestinal disease
Cell cycle	Endocrine disease
Cell cycle	Skeletal dysplasia
Cell cycle	Eye disease
Pathogenic Escherichia coli infection	Infectious disease
Progesterone-mediated oocyte maturation	Endocrine disease
Base excision repair	Gastrointestinal disease
ErbB signaling pathway	Developmental disorder
ErbB signaling pathway	Musculoskeletal disease
ErbB signaling pathway	Nervous system disease
ErbB signaling pathway	Cancer
ErbB signaling pathway	Primary immunodeficiency
ErbB signaling pathway	Endocrine disease
mTOR signaling pathway	Developmental disorder
mTOR signaling pathway	Gastrointestinal disease
mTOR signaling pathway	Cancer
mTOR signaling pathway	Nervous system disease
mTOR signaling pathway	Kidney disease
mTOR signaling pathway	Cardiovascular disease
mTOR signaling pathway	Skin and connective tissue disease
mTOR signaling pathway	Immune system disease
Inflammatory bowel disease (IBD)	Immune system disease
Renal cell carcinoma	Cancer
Renal cell carcinoma	Developmental disorder
Insulin signaling pathway	Inherited metabolic disease
Insulin signaling pathway	Metabolic disease
Insulin signaling pathway	Developmental disorder
Insulin signaling pathway	Cancer
Insulin signaling pathway	Nervous system disease
Insulin signaling pathway	Endocrine disease
Insulin signaling pathway	Cardiovascular disease
Insulin signaling pathway	Skin and connective tissue disease
Insulin signaling pathway	Immune system disease
Insulin signaling pathway	Liver disease
Insulin signaling pathway	Musculoskeletal disease
Transcriptional misregulation in cancer	Endocrine disease
Transcriptional misregulation in cancer	Cancer
Transcriptional misregulation in cancer	Nervous system disease
Long-term potentiation	——
Adrenergic signaling in cardiomyocytes	Cardiovascular disease
Adrenergic signaling in cardiomyocytes	Endocrine disease
FoxO signaling pathway	Developmental disorder
FoxO signaling pathway	Metabolic disease
FoxO signaling pathway	Urinary system disease
FoxO signaling pathway	Skeletal dysplasia
FoxO signaling pathway	Endocrine disease
AMPK signaling pathway	——
Cholinergic synapse	Inherited metabolic disease
Cholinergic synapse	Congenital disorder
Cholinergic synapse	Musculoskeletal disease
Cholinergic synapse	Nervous system disease
Cholinergic synapse	Epilepsy
Cholinergic synapse	Muscular disease
Focal adhesion	Hematologic disease
Focal adhesion	Developmental disorder
Focal adhesion	Musculoskeletal disease
Focal adhesion	Congenital disorder
Focal adhesion	Kidney disease
Focal adhesion	Skin and connective tissue disease
Focal adhesion	Cardiovascular disease
Focal adhesion	Inherited metabolic disease
Focal adhesion	Nervous system disease
Focal adhesion	Vascular disease
Focal adhesion	Skeletal dysplasia
Focal adhesion	Endocrine disease
Focal adhesion	Gastrointestinal disease
Focal adhesion	Cancer
Focal adhesion	Mental retardation
Focal adhesion	Epilepsy
Focal adhesion	Connective tissue disease
Focal adhesion	Eye disease
Rap1 signaling pathway	——
Amyotrophic lateral sclerosis (ALS)	Neurodegenerative disease
Lysosome	Inherited metabolic disease
Lysosome	Skin and connective tissue disease
Lysosome	Nervous system disease
Lysosome	Pancreas disease
Lysosome	Cardiovascular disease
Lysosome	Lysosomal storage disease
Lysosome	Eye disease
Lysosome	Neurodegenerative disease
Lysosome	Hematologic disease
Lysosome	Musculoskeletal disease
Measles	Infectious disease
Thyroid hormone signaling pathway	——
Influenza A	Infectious disease
Staphylococcus aureus infection	Infectious disease
Insulin secretion	Metabolic disease
Insulin secretion	Inherited metabolic disease
Insulin secretion	Nervous system disease
Insulin secretion	Endocrine disease
Insulin secretion	Lysosomal storage disease
Estrogen signaling pathway	——
Dilated cardiomyopathy	Cardiovascular disease
Morphine addiction	——
Gap junction	Congenital disorder
Gap junction	Nervous system disease
Gap junction	Developmental disorder
Gap junction	Inherited metabolic disease
Gap junction	Epilepsy
Gap junction	Eye disease
Gap junction	Cardiovascular disease
VEGF signaling pathway	Developmental disorder
VEGF signaling pathway	Nervous system disease
VEGF signaling pathway	Vascular disease
VEGF signaling pathway	Skeletal dysplasia
VEGF signaling pathway	Cancer
HIF-1 signaling pathway	Metabolic disease
HIF-1 signaling pathway	Cancer
HIF-1 signaling pathway	Endocrine disease
HIF-1 signaling pathway	Eye disease
HIF-1 signaling pathway	Skeletal dysplasia
Pathways in cancer	Developmental disorder
Pathways in cancer	Skin and connective tissue disease
Pathways in cancer	Mouth and dental disease
Pathways in cancer	Inherited metabolic disease
Pathways in cancer	Cancer
Pathways in cancer	Gastrointestinal disease
Pathways in cancer	Nervous system disease
Ras signaling pathway	Developmental disorder
Ras signaling pathway	Skin and connective tissue disease
Ras signaling pathway	Cardiovascular disease
MicroRNAs in cancer	Cancer
Bladder cancer	Cancer
MAPK signaling pathway	Neurodegenerative disease
MAPK signaling pathway	Nervous system disease
MAPK signaling pathway	Skeletal dysplasia
MAPK signaling pathway	Developmental disorder
MAPK signaling pathway	Primary immunodeficiency
MAPK signaling pathway	Congenital disorder
MAPK signaling pathway	Musculoskeletal disease
MAPK signaling pathway	Skin and connective tissue disease
MAPK signaling pathway	Cardiovascular disease
MAPK signaling pathway	Autoimmune disease
MAPK signaling pathway	Cancer
MAPK signaling pathway	Inherited metabolic disease
MAPK signaling pathway	Gastrointestinal disease
MAPK signaling pathway	Vascular disease
MAPK signaling pathway	Mental retardation
MAPK signaling pathway	Eye disease
MAPK signaling pathway	Epilepsy
Fc epsilon RI signaling pathway	Nervous system disease
Fc epsilon RI signaling pathway	Primary immunodeficiency
Melanogenesis	Inherited metabolic disease
Melanogenesis	Skin and connective tissue disease
Melanogenesis	Congenital disorder
Melanogenesis	Nervous system disease
Melanogenesis	Eye disease
Melanogenesis	Albinism
GnRH signaling pathway	Endocrine disease
GnRH signaling pathway	Musculoskeletal disease
GnRH signaling pathway	Inherited metabolic disease
GnRH signaling pathway	Nervous system disease
Fat digestion and absorption	Nervous system disease
Fat digestion and absorption	Inherited metabolic disease
Fat digestion and absorption	Digestive disease
Fc gamma R-mediated phagocytosis	Hematologic disease
Fc gamma R-mediated phagocytosis	Musculoskeletal disease
Fc gamma R-mediated phagocytosis	Nervous system disease
Fc gamma R-mediated phagocytosis	Primary immunodeficiency
Glycerophospholipid metabolism	Inherited metabolic disease
Glycerophospholipid metabolism	Cardiovascular disease
Glycerophospholipid metabolism	Nervous system disease
Glycerophospholipid metabolism	Musculoskeletal disease
Glycerophospholipid metabolism	Peroxisomal disease
Glycerophospholipid metabolism	Immune system disease
Platelet activation	Hematologic disease
Oxytocin signaling pathway	——
Circadian entrainment	——
Dopaminergic synapse	——
PI3K-Akt signaling pathway	Musculoskeletal disease
PI3K-Akt signaling pathway	Developmental disorder
PI3K-Akt signaling pathway	Primary immunodeficiency
PI3K-Akt signaling pathway	Endocrine disease
PI3K-Akt signaling pathway	Cancer
PI3K-Akt signaling pathway	Skeletal dysplasia
PI3K-Akt signaling pathway	Nervous system disease
Vascular smooth muscle contraction	Inherited metabolic disease
Vascular smooth muscle contraction	Epilepsy
Vascular smooth muscle contraction	Musculoskeletal disease
Vascular smooth muscle contraction	Cardiovascular disease
Vascular smooth muscle contraction	Nervous system disease
Vascular smooth muscle contraction	Cerebrovascular disease
Vascular smooth muscle contraction	Developmental disorder
Amphetamine addiction	——
Long-term depression	Neurodegenerative disease
Long-term depression	Congenital disorder
Long-term depression	Musculoskeletal disease
Long-term depression	Nervous system disease
Long-term depression	Epilepsy
Long-term depression	Mental retardation
Calcium signaling pathway	Skeletal dysplasia
Calcium signaling pathway	Reproductive system disease
Calcium signaling pathway	Musculoskeletal disease
Calcium signaling pathway	Skin and connective tissue disease
Calcium signaling pathway	Cardiovascular disease
Calcium signaling pathway	Nervous system disease
Calcium signaling pathway	Inherited metabolic disease
Calcium signaling pathway	Congenital disorder
Calcium signaling pathway	Developmental disorder
Calcium signaling pathway	Endocrine disease
Calcium signaling pathway	Eye disease
Calcium signaling pathway	Albinism
Calcium signaling pathway	Digestive disease
cGMP-PKG signaling pathway	——
Alzheimer s disease	Neurodegenerative disease
Cocaine addiction	——
Tuberculosis	Infectious disease
Alcoholism	Nervous system disease
Serotonergic synapse	Nervous system disease
Serotonergic synapse	Neurodegenerative disease
Serotonergic synapse	Mental and behavioural disorder
Serotonergic synapse	Mental disorder
Glutamatergic synapse	Congenital disorder
Glutamatergic synapse	Nervous system disease
Glutamatergic synapse	Urinary system disease
Glutamatergic synapse	Inherited metabolic disease
Glutamatergic synapse	Developmental disorder
Glutamatergic synapse	Mental and behavioural disorder
Glutamatergic synapse	Mental retardation
Glutamatergic synapse	Epilepsy
Glutamatergic synapse	Eye disease
Glutamatergic synapse	Kidney disease
Inflammatory mediator regulation of TRP channels	Nervous system disease
GABAergic synapse	Musculoskeletal disease
GABAergic synapse	Nervous system disease
GABAergic synapse	Inherited metabolic disease
GABAergic synapse	Epilepsy
Retrograde endocannabinoid signaling	Congenital disorder
Retrograde endocannabinoid signaling	Mental retardation
Retrograde endocannabinoid signaling	Epilepsy
Pancreatic secretion	Metabolic disease
Pancreatic secretion	Pancreas disease
Pancreatic secretion	Endocrine disease
Bile secretion	Inherited metabolic disease
Bile secretion	Nervous system disease
Bile secretion	Pancreas disease
Bile secretion	Gastrointestinal disease
Bile secretion	Digestive disease
Bile secretion	Liver disease
ABC transporters	Inherited metabolic disease
ABC transporters	Developmental disorder
ABC transporters	Congenital disorder
ABC transporters	Nervous system disease
ABC transporters	Reproductive system disease
ABC transporters	Digestive disease
ABC transporters	Cardiovascular disease
ABC transporters	Neurodegenerative disease
ABC transporters	Liver disease
ABC transporters	Respiratory disease
ABC transporters	Skin and connective tissue disease
ABC transporters	Eye disease
ABC transporters	Peroxisomal disease
ABC transporters	Immune system disease
