# Supplementary material for: A network pharmacology-based approach to analyse potential targets of traditional herbal formulas: An example of Yu Ping Feng decoction
Source: Sci Rep. 2018 Jul 30;8:11418. doi: 10.1038/s41598-018-29764-1 (PMC6065326; doi:10.1038/s41598-018-29764-1)
Supplement: Supplementary file 5 — Supplementary Table S5 [file 41598_2018_29764_MOESM5_ESM.xlsx]

## Sheet: Targets-drugs information
A network pharmacology-based approach to analyse potential targets of traditional herbal formulas: An example of Yu Ping Feng decoction
Huali Zuo1, Qianru Zhang1,2, Shibing Su3, Qilong Chen3, Fengqing Yang4*, Yuanjia Hu1*
1. State Key Laboratory of Quality Research in Chinese Medicine, Institute of Chinese Medical Sciences, University of Macau, Macau SAR, China 2. School of Pharmacy, Zunyi Medical University, Guizhou, China 3. Research Center for Traditional Chinese Medicine Complexity System, Shanghai University of Traditional Chinese Medicine, Shanghai, China 4. School of Chemistry and Chemical Engineering, Chon…
*Co-corresponding authors
Fengqing Yang
School of Chemistry and Chemical Engineering, Chongqing University, Chongqing, China E-mail address: fengqingyang@cqu.edu.cn.
Yuanjia Hu
State Key Laboratory of Quality Research in Chinese Medicine, Institute of Chinese Medical Sciences, University of Macau, Macao SAR, China E-mail address: yuanjiahu@umac.mo.
Supplementary Table S5: Targets relevant to approved drugs—Targets-drugs information
ATC category (first level abbravation of ATC code)			Therapeutic area
A			Alimentary tract and metabolism system
B			Blood and blood-forming organs
C			Cardiovascular system
D			Dermatologicals
G			Genito urinary system
H			Hormonal system
J			Anti-infectives for systemic use
L			Antineoplastic and immunomodulating agents
M			Musculoskeletal system
N			Nervous system
P			Antiparasitic products, insecticides and repellents
R			Respiratory system
S			Sensory organs
V			Various
U			Unclassified
Targets	Uniprot ID	Description	Module	Drugbank ID	Name	Actions	Indication	ATC code
ABAT	P80404	4-aminobutyrate aminotransferase, mitochondrial	5	DB00313	Valproic Acid	inhibitor	Absence seizure，Epilepsy	N03AG01
ABAT	P80404	4-aminobutyrate aminotransferase, mitochondrial	5	DB01080	Vigabatrin	inhibitor	Epilepsy characterized by intractable complex partial seizures	N03AG04
ABCB1	P08183	Multidrug resistance protein 1	7	DB06603	Panobinostat	substrate	Multiple myeloma	L01XX42
ABCB1	P08183	Multidrug resistance protein 1	7	DB06636	Isavuconazonium	inhibitor	Aspergillosis	J02AC05
ABCB1	P08183	Multidrug resistance protein 1	7	DB09065	Cobicistat	inhibitor	Human immunodeficiency virus infection	J05AR15
ABCB1	P08183	Multidrug resistance protein 1	7	DB09462	Glycerin	inhibitor	Constipation	A06AG04，A06AX01
ABCC1	P33527	Multidrug resistance-associated protein 1	7	DB01138	Sulfinpyrazone	inhibitor	Hyperuricemia，Chronic gouty arthritis	M04AB02
ABL1	P00519	Tyrosine-protein kinase ABL1	7	DB01254	Dasatinib	multitarget	Blastic phase chronic myeloid leukemia	L01XE06
ABL1	P00519	Tyrosine-protein kinase ABL1	7	DB04868	Nilotinib	inhibitor	Chronic phase chronic myeloid leukemia	L01XE08
ABL1	P00519	Tyrosine-protein kinase ABL1	7	DB08896	Regorafenib	inhibitor		L01XE21
ACE2	Q9BYF1	Angiotensin-converting enzyme 2	6	DB00691	Moexipril	inhibitor	Hypertensive disorder	C09AA13
ACHE	P22303	Acetylcholinesterase	7	DB00545	Pyridostigmine	antagonistinhibitor	Myasthenia gravis	N07AA02
ACHE	P22303	Acetylcholinesterase	7	DB00674	Galantamine	inhibitor	Alzheimer's disease	N06DA04
ACHE	P22303	Acetylcholinesterase	7	DB00843	Donepezil	inhibitor	Alzheimer's disease	N06DA02
ACHE	P22303	Acetylcholinesterase	7	DB00944	Demecarium	inhibitor		S01EB04
ACHE	P22303	Acetylcholinesterase	7	DB01010	Edrophonium	inhibitor	Reversal of neuromuscular blockade	#N/A
ACHE	P22303	Acetylcholinesterase	7	DB01122	Ambenonium	inhibitor	Myasthenia gravis	N07AA30
ACHE	P22303	Acetylcholinesterase	7	DB00989	Rivastigmine	inhibitor	Alzheimer's disease	N06DA03
ACHE	P22303	Acetylcholinesterase	7	DB01400	Neostigmine	inhibitor	Myasthenia gravis	N07AA01
ACHE	P22303	Acetylcholinesterase	7	DB00733	Pralidoxime	activator	Organophosphate poisoning	V03AB04
ACHE	P22303	Acetylcholinesterase	7	DB00483	Gallamine Triethiodide	inhibitor	Muscarinic acetylcholine receptor M2	M03AC02
ACHE	P22303	Acetylcholinesterase	7	DB00981	Physostigmine	inhibitor	Open-angle glaucoma	S01EB05
ACHE	P22303	Acetylcholinesterase	7	DB00805	Minaprine	inhibitor		N06AX07
ADA	P00813	Adenosine deaminase	5	DB00552	Pentostatin	inhibitor	hairy cell leukemia	L01XX08
ADORA1	P30542	Adenosine receptor A1	4	DB00201	Caffeine	antagonistmultitarget	Sinus headache，Apnea in the newborn，Pain	N06BC01
ADORA1	P30542	Adenosine receptor A1	4	DB01223	Aminophylline	antagonist	Bronchospasm，Bronchitis	R03DA04，R03DA05，R03DB05，R03DA55，R03DB04，R03DA54，R03DA74
ADORA1	P30542	Adenosine receptor A1	4	DB00277	Theophylline	antagonist	Bronchospasm，Disorder of lung	R03DA04，R03DA05，R03DB05，R03DA55，R03DB04，R03DA54，R03DA74
ADORA1	P30542	Adenosine receptor A1	4	DB00640	Adenosine	agonist	Paroxysmal supraventricular tachycardia，Myocardial Perfusion Imaging Adjunct	C01EB10
ADORA1	P30542	Adenosine receptor A1	4	DB01303	Oxtriphylline	antagonist		R03DA02，R03DB02
ADORA1	P30542	Adenosine receptor A1	4	DB01412	Theobromine	antagonist		C03BD01，R03DA07，R03DA57
ADORA2A	P29274	Adenosine receptor A2a	4	DB00201	Caffeine	antagonistmultitarget	Sinus headache，Apnea in the newborn，Pain	N06BC01
ADORA2A	P29274	Adenosine receptor A2a	4	DB00277	Theophylline	antagonist	Bronchospasm，Disorder of lung	R03DA04，R03DA05，R03DB05，R03DA55，R03DB04，R03DA54，R03DA74
ADORA2A	P29274	Adenosine receptor A2a	4	DB06213	Regadenoson	agonist	Myocardial Perfusion Imaging Adjunct	C01EB21
ADORA2A	P29274	Adenosine receptor A2a	4	DB00640	Adenosine	agonist	Paroxysmal supraventricular tachycardia，Myocardial Perfusion Imaging Adjunct	C01EB10
ADORA2A	P29274	Adenosine receptor A2a	4	DB01303	Oxtriphylline	antagonist		R03DA02，R03DB02
ADORA2A	P29274	Adenosine receptor A2a	4	DB01412	Theobromine	antagonist		C03BD01，R03DA07，R03DA57
ADORA2B	P29275	Adenosine receptor A2b	4	DB00277	Theophylline	antagonist	Bronchospasm，Disorder of lung	R03DA04，R03DA05，R03DB05，R03DA55，R03DB04，R03DA54，R03DA74
ADORA2B	P29275	Adenosine receptor A2b	4	DB00640	Adenosine	agonist	Paroxysmal supraventricular tachycardia，Myocardial Perfusion Imaging Adjunct	C01EB10
ADORA3	P0DMS8	Adenosine receptor A3	4	DB01223	Aminophylline	antagonist	Bronchospasm，Bronchitis	R03DA04，R03DA05，R03DB05，R03DA55，R03DB04，R03DA54，R03DA74
ADRA1A	P35348	Alpha-1A adrenergic receptor	4	DB00211	Midodrine	agonist	Orthostatic hypotension	C01CA17
ADRA1A	P35348	Alpha-1A adrenergic receptor	4	DB00298	Dapiprazole	antagonist	Reverse Mydriasis from Ophthalmic Adrenergic or Anticholinergic Agent	S01EX02
ADRA1A	P35348	Alpha-1A adrenergic receptor	4	DB00346	Alfuzosin	antagonist	Benign prostatic hyperplasia	G04CA01
ADRA1A	P35348	Alpha-1A adrenergic receptor	4	DB00388	Phenylephrine		Proctitis，Allergic rhinitis	R01AB01， R01BA03，C01CA06，S01FB01
ADRA1A	P35348	Alpha-1A adrenergic receptor	4	DB00590	Doxazosin	antagonist	Hypertensive disorder，Benign prostatic hyperplasia	C02CA04
ADRA1A	P35348	Alpha-1A adrenergic receptor	4	DB00610	Metaraminol	agonist	Low blood pressure	C01CA09
ADRA1A	P35348	Alpha-1A adrenergic receptor	4	DB00668	Epinephrine	agonist	Bronchiectasis，Bronchitis，Anaphylaxis	A01AD01，B02BC09，R03AA01，S01EA01，C01CA24，S01EA51，R01AA14，R03AK01
ADRA1A	P35348	Alpha-1A adrenergic receptor	4	DB00723	Methoxamine	agonist	Low blood pressure Paroxysmal supraventricular tachycardia	C01CA10
ADRA1A	P35348	Alpha-1A adrenergic receptor	4	DB00797	Tolazoline	antagonist	Cerebrovascular disease	C04AB02，M02AX02
ADRA1A	P35348	Alpha-1A adrenergic receptor	4	DB00925	Phenoxybenzamine	antagonist	Pheochromocytoma	C04AX02
ADRA1A	P35348	Alpha-1A adrenergic receptor	4	DB00935	Oxymetazoline	agonist	Nasal discharge	R01AA05，S01GA04
ADRA1A	P35348	Alpha-1A adrenergic receptor	4	DB01162	Terazosin	antagonist	Hypertensive disorder，Benign prostatic hyperplasia	G04CA03
ADRA1A	P35348	Alpha-1A adrenergic receptor	4	DB00368	Norepinephrine	agonist	Bronchiectasis，Bronchitis	C01CA03
ADRA1A	P35348	Alpha-1A adrenergic receptor	4	DB06262	Droxidopa	agonist	Orthostatic hypotension，Parkinson's disease	C01CA27
ADRA1A	P35348	Alpha-1A adrenergic receptor	4	DB00692	Phentolamine	antagonist	Paroxysmal hypertension，Cerebral ischemia，Pheochromocytoma	C04AB01，V03AB36
ADRA1A	P35348	Alpha-1A adrenergic receptor	4	DB06207	Silodosin	antagonist	Benign prostatic hyperplasia	G04CA04
ADRA1A	P35348	Alpha-1A adrenergic receptor	4	DB06764	Tetryzoline	agonist	Nasal discharge	R01AA06,R01AB03,S01GA02,S01GA52
ADRA1B	P35368	Alpha-1B adrenergic receptor	4	DB01162	Terazosin	antagonist	Hypertensive disorder，Benign prostatic hyperplasia	G04CA03
ADRA1B	P35368	Alpha-1B adrenergic receptor	4	DB00368	Norepinephrine	agonist	Bronchiectasis，Bronchitis	C01CA03
ADRA1B	P35368	Alpha-1B adrenergic receptor	4	DB00590	Doxazosin	antagonist	Hypertensive disorder，Benign prostatic hyperplasia	C02CA04
ADRA1B	P35368	Alpha-1B adrenergic receptor	4	DB00388	Phenylephrine		Proctitis，Allergic rhinitis	R01AB01， R01BA03，C01CA06，S01FB01
ADRA1B	P35368	Alpha-1B adrenergic receptor	4	DB00346	Alfuzosin	antagonist	Benign prostatic hyperplasia	G04CA01
ADRA1B	P35368	Alpha-1B adrenergic receptor	4	DB06262	Droxidopa	agonist	Orthostatic hypotension，Parkinson's disease	C01CA27
ADRA1B	P35368	Alpha-1B adrenergic receptor	4	DB00668	Epinephrine	agonist	Bronchiectasis，Bronchitis，Anaphylaxis	A01AD01，B02BC09，R03AA01，S01EA01，C01CA24，S01EA51，R01AA14，R03AK01
ADRA1D	P25100	Alpha-1D adrenergic receptor	4	DB00298	Dapiprazole	antagonist	Reverse Mydriasis from Ophthalmic Adrenergic or Anticholinergic Agent	S01EX02
ADRA1D	P25100	Alpha-1D adrenergic receptor	4	DB00368	Norepinephrine	agonist	Bronchiectasis，Bronchitis	C01CA03
ADRA1D	P25100	Alpha-1D adrenergic receptor	4	DB00590	Doxazosin	antagonist	Hypertensive disorder，Benign prostatic hyperplasia	C02CA04
ADRA1D	P25100	Alpha-1D adrenergic receptor	4	DB01162	Terazosin	antagonist	Hypertensive disorder，Benign prostatic hyperplasia	G04CA03
ADRA1D	P25100	Alpha-1D adrenergic receptor	4	DB00346	Alfuzosin	antagonist	Benign prostatic hyperplasia	G04CA01
ADRA1D	P25100	Alpha-1D adrenergic receptor	4	DB06262	Droxidopa	agonist	Orthostatic hypotension，Parkinson's disease	C01CA27
ADRA1D	P25100	Alpha-1D adrenergic receptor	4	DB00388	Phenylephrine		Proctitis，Allergic rhinitis	R01AB01， R01BA03，C01CA06，S01FB01
ADRA1D	P25100	Alpha-1D adrenergic receptor	4	DB00696	Ergotamine	partial agonist	Migraine，Vascular headache，Cluster headache syndrome	N02CA02，N02CA52，N02CA72
ADRA2A	P08913	Alpha-2A adrenergic receptor	4	DB00449	Dipivefrin	agonist	Open-angle glaucoma	S01EA02
ADRA2A	P08913	Alpha-2A adrenergic receptor	4	DB00484	Brimonidine	agonist	Ocular hypertension，Open-angle glaucoma，Rosacea	D11AX21，S01EA05
ADRA2A	P08913	Alpha-2A adrenergic receptor	4	DB00575	Clonidine	agonist	Hypertensive disorder，Severe pain	C02AC01，S01EA04，N02CX02
ADRA2A	P08913	Alpha-2A adrenergic receptor	4	DB00629	Guanabenz	agonist	Hypertensive disorder	hypertension
ADRA2A	P08913	Alpha-2A adrenergic receptor	4	DB00633	Dexmedetomidine	agonist	Conscious sedation	N05CM18
ADRA2A	P08913	Alpha-2A adrenergic receptor	4	DB00692	Phentolamine	antagonist	Paroxysmal hypertension，Cerebral ischemia，Pheochromocytoma	C04AB01，V03AB36
ADRA2A	P08913	Alpha-2A adrenergic receptor	4	DB00964	Apraclonidine	agonist	Open-angle glaucoma，Percutaneous coronary intervention	S01EA03
ADRA2A	P08913	Alpha-2A adrenergic receptor	4	DB00968	Methyldopa		Hypertensive disorder	C02AB01
ADRA2A	P08913	Alpha-2A adrenergic receptor	4	DB01018	Guanfacine	agonist	Hypertensive disorder	C02AC02
ADRA2A	P08913	Alpha-2A adrenergic receptor	4	DB01392	Yohimbine	antagonist		G04BE04
ADRA2A	P08913	Alpha-2A adrenergic receptor	4	DB00368	Norepinephrine	agonist	Bronchiectasis，Bronchitis	C01CA03
ADRA2A	P08913	Alpha-2A adrenergic receptor	4	DB04948	Lofexidine	agonist	Opioid withdrawal	N07BC04
ADRA2A	P08913	Alpha-2A adrenergic receptor	4	DB06262	Droxidopa	agonist	Orthostatic hypotension，Parkinson's disease	C01CA27
ADRA2A	P08913	Alpha-2A adrenergic receptor	4	DB06711	Naphazoline	agonist	Hyperthyroidism	R01AA08，R01AB02
ADRA2A	P08913	Alpha-2A adrenergic receptor	4	DB00925	Phenoxybenzamine	antagonist	Pheochromocytoma	C04AX02
ADRA2A	P08913	Alpha-2A adrenergic receptor	4	DB00668	Epinephrine	agonist	Bronchiectasis，Bronchitis，Anaphylaxis	A01AD01，B02BC09，R03AA01，S01EA01，C01CA24，S01EA51，R01AA14，R03AK01
ADRA2B	P18089	Alpha-2B adrenergic receptor	4	DB01392	Yohimbine	antagonist		G04BE04
ADRA2B	P18089	Alpha-2B adrenergic receptor	4	DB00484	Brimonidine	agonist	Ocular hypertension，Open-angle glaucoma，Rosacea	D11AX21，S01EA05
ADRA2B	P18089	Alpha-2B adrenergic receptor	4	DB00368	Norepinephrine	agonist	Bronchiectasis，Bronchitis	C01CA03
ADRA2B	P18089	Alpha-2B adrenergic receptor	4	DB06262	Droxidopa	agonist	Orthostatic hypotension，Parkinson's disease	C01CA27
ADRA2B	P18089	Alpha-2B adrenergic receptor	4	DB00575	Clonidine	agonist	Hypertensive disorder，Severe pain	C02AC01，S01EA04，N02CX02
ADRA2B	P18089	Alpha-2B adrenergic receptor	4	DB00697	Tizanidine	agonist	Spasticity，Muscle spasticity of spinal origin，Muscle Spasticity of Cerebral Origin	M03BX02
ADRA2B	P18089	Alpha-2B adrenergic receptor	4	DB06694	Xylometazoline	agonist	Nasal discharge	R01AA07， R01AB06，S01GA03
ADRA2B	P18089	Alpha-2B adrenergic receptor	4	DB00668	Epinephrine	agonist	Bronchiectasis，Bronchitis，Anaphylaxis	A01AD01，B02BC09，R03AA01，S01EA01，C01CA24，S01EA51，R01AA14，R03AK01
ADRA2C	P18825	Alpha-2C adrenergic receptor	4	DB01392	Yohimbine	antagonist		G04BE04
ADRA2C	P18825	Alpha-2C adrenergic receptor	4	DB00484	Brimonidine	agonist	Ocular hypertension，Open-angle glaucoma，Rosacea	D11AX21，S01EA05
ADRA2C	P18825	Alpha-2C adrenergic receptor	4	DB00368	Norepinephrine	agonist	Bronchiectasis，Bronchitis	C01CA03
ADRA2C	P18825	Alpha-2C adrenergic receptor	4	DB06262	Droxidopa	agonist	Orthostatic hypotension，Parkinson's disease	C01CA27
ADRA2C	P18825	Alpha-2C adrenergic receptor	4	DB00575	Clonidine	agonist	Hypertensive disorder，Severe pain	C02AC01，S01EA04，N02CX02
ADRA2C	P18825	Alpha-2C adrenergic receptor	4	DB00697	Tizanidine	agonist	Spasticity，Muscle spasticity of spinal origin，Muscle Spasticity of Cerebral Origin	M03BX02
ALOX5	P09917	Arachidonate 5-lipoxygenase	5	DB01014	Balsalazide	inhibitor	Ulcerative colitis	A07EC04
ALOX5	P09917	Arachidonate 5-lipoxygenase	5	DB00244	Mesalazine	inhibitor	Chronic ulcerative proctitis	A07EC02
ALOX5	P09917	Arachidonate 5-lipoxygenase	5	DB00795	Sulfasalazine	inhibitor	Ulcerative colitis，Rheumatoid arthritis	A07EC01
AVPR2	P30518	Vasopressin V2 receptor	4	DB00067	Vasopressin	agonist	Nocturnal enuresis,Hereditary factor VIII deficiency disease,Partial Central Diabetes Insipidus	H01BA01, H01BA06
AVPR2	P30518	Vasopressin V2 receptor	4	DB00872	Conivaptan	antagonist	Hyponatremia	C03XA02
AVPR2	P30518	Vasopressin V2 receptor	4	DB06212	Tolvaptan	antagonist	Hyponatremia	C03XA01
AVPR2	P30518	Vasopressin V2 receptor	4	DB00035	Desmopressin	agonist		H01BA02
CA1	P00915	Carbonic anhydrase 1	6	DB00703	Methazolamide	inhibitor	Secondary glaucoma	S01EC05
CA1	P00915	Carbonic anhydrase 1	6	DB00819	Acetazolamide	inhibitor	Malignant glaucoma，Anoxia due to high altitude	S01EC01
CA1	P00915	Carbonic anhydrase 1	6	DB01144	Diclofenamide	inhibitor	Open-angle glaucoma，Secondary glaucoma	S01EC02
CA1	P00915	Carbonic anhydrase 1	6	DB00880	Chlorothiazide	inhibitor	Hypertensive disorder，Chronic heart failure	C03AA04，C03AB04，G01AE10，C03AH01
CA12	O43570	Carbonic anhydrase 12	6	DB00819	Acetazolamide	inhibitor	Malignant glaucoma，Anoxia due to high altitude	S01EC01
CA2	P00918	Carbonic anhydrase 2	6	DB00869	Dorzolamide	inhibitor	Ocular hypertension	S01EC03
CA2	P00918	Carbonic anhydrase 2	6	DB00273	Topiramate	inhibitor	Lennox-Gastaut syndrome，Tonic-clonic epilepsy	N03AX11
CA2	P00918	Carbonic anhydrase 2	6	DB00880	Chlorothiazide	inhibitor	Hypertensive disorder，Chronic heart failure	C03AA04，C03AB04，G01AE10，C03AH01
CA2	P00918	Carbonic anhydrase 2	6	DB01194	Brinzolamide	inhibitor	Ocular hypertension	S01EC04
CA2	P00918	Carbonic anhydrase 2	6	DB00819	Acetazolamide	inhibitor	Malignant glaucoma，Anoxia due to high altitude	S01EC01
CA2	P00918	Carbonic anhydrase 2	6	DB00703	Methazolamide	inhibitor	Secondary glaucoma	S01EC05
CA2	P00918	Carbonic anhydrase 2	6	DB01144	Diclofenamide	inhibitor	Open-angle glaucoma，Secondary glaucoma	S01EC02
CA4	P22748	Carbonic anhydrase 4	6	DB00273	Topiramate	inhibitor	Lennox-Gastaut syndrome，Tonic-clonic epilepsy	N03AX11
CA4	P22748	Carbonic anhydrase 4	6	DB00880	Chlorothiazide	inhibitor	Hypertensive disorder，Chronic heart failure	C03AA04，C03AB04，G01AE10，C03AH01
CA4	P22748	Carbonic anhydrase 4	6	DB00819	Acetazolamide	inhibitor	Malignant glaucoma，Anoxia due to high altitude	S01EC01
CA4	P22748	Carbonic anhydrase 4	6	DB00703	Methazolamide	inhibitor	Secondary glaucoma	S01EC05
CA4	P22748	Carbonic anhydrase 4	6	DB01144	Diclofenamide	inhibitor	Open-angle glaucoma，Secondary glaucoma	S01EC02
CA7	P43166	Carbonic anhydrase 7	6	DB00703	Methazolamide	inhibitor	Secondary glaucoma	S01EC05
CACNA1H	O95180	Voltage-dependent T-type calcium channel subunit alpha-1H	4	DB04841	Flunarizine	inhibitor		N07CA03
CCND1	P24385	G1/S-specific cyclin-D1	7	DB01169	Arsenic trioxide	Antagonist	Acute promyelocytic leukemia, FAB M3；Acute myelomonocytic leukemia, FAB M4	L01XX27
CDK4	P11802	Cyclin-dependent kinase 4	7	DB09073	Palbociclib	inhibitor	Hormone receptor positive malignant neoplasm of breast	L01XE33
CDK4	P11802	Cyclin-dependent kinase 4	7	DB11730	Ribociclib	antagonistinhibitor	Hormone receptor positive malignant neoplasm of breast	L01XE42
CDK6	Q00534	Cyclin-dependent kinase 6	7	DB09073	Palbociclib	inhibitor		L01XE33
CDK6	Q00534	Cyclin-dependent kinase 6	7	DB11730	Ribociclib	antagonistinhibitor	Hormone receptor positive malignant neoplasm of breast	L01XE42
CHRM1	P11229	Muscarinic acetylcholine receptor M1	4	DB00185	Cevimeline	agonist	Xerostomia Secondary to Sjogren's Syndrome	N07AX03
CHRM1	P11229	Muscarinic acetylcholine receptor M1	4	DB00219	Oxyphenonium	antagonist		A03AB03， A03AB53
CHRM1	P11229	Muscarinic acetylcholine receptor M1	4	DB00245	Benzatropine	antagonist	Postencephalitic parkinsonism，Parkinson's disease	N04AC01
CHRM1	P11229	Muscarinic acetylcholine receptor M1	4	DB00376	Trihexyphenidyl	antagonist	Postencephalitic parkinsonism	N04AA01
CHRM1	P11229	Muscarinic acetylcholine receptor M1	4	DB00383	Oxyphencyclimine	antagonist	Peptic ulcer	A03AA01，A03CA03
CHRM1	P11229	Muscarinic acetylcholine receptor M1	4	DB00387	Procyclidine	antagonist	Postencephalitic parkinsonism，Parkinson's disease	N04AA04
CHRM1	P11229	Muscarinic acetylcholine receptor M1	4	DB00424	Hyoscyamine	antagonist	Peptic ulcer，Sinus bradycardia	A03BA03，A03CB31
CHRM1	P11229	Muscarinic acetylcholine receptor M1	4	DB00462	Methylscopolamine bromide	antagonist	Vasomotor rhinitis，Irritable bowel syndrome，Allergic rhinitis	A03BB03，A03CB01
CHRM1	P11229	Muscarinic acetylcholine receptor M1	4	DB00517	Anisotropine Methylbromide	antagonist	Peptic ulcer，Gastric ulcer	#N/A
CHRM1	P11229	Muscarinic acetylcholine receptor M1	4	DB00670	Pirenzepine	antagonist	Peptic ulcer	A02BX03
CHRM1	P11229	Muscarinic acetylcholine receptor M1	4	DB00747	Scopolamine	antagonist	Vasomotor rhinitis，Irritable bowel syndrome	A04AD01， A04AD51，N05CM05
CHRM1	P11229	Muscarinic acetylcholine receptor M1	4	DB00771	Clidinium	antagonist	Irritable bowel syndrome	A03CA02
CHRM1	P11229	Muscarinic acetylcholine receptor M1	4	DB00782	Propantheline	antagonist	Peptic ulcer	A03AB05
CHRM1	P11229	Muscarinic acetylcholine receptor M1	4	DB00804	Dicyclomine	antagonist	Irritable bowel syndrome	A03AA07
CHRM1	P11229	Muscarinic acetylcholine receptor M1	4	DB00942	Cycrimine	antagonist	Parkinson's disease	#N/A
CHRM1	P11229	Muscarinic acetylcholine receptor M1	4	DB00986	Glycopyrronium	antagonist	Peptic ulcer，Chronic obstructive lung disease，General anesthesia	A03AB02，R03BB06
CHRM1	P11229	Muscarinic acetylcholine receptor M1	4	DB01062	Oxybutynin	antagonist	Urgent desire to urinate，Urge incontinence of urine	G04BD04
CHRM1	P11229	Muscarinic acetylcholine receptor M1	4	DB00340	Metixene	antagonist	Parkinsonism	N04AA03
CHRM1	P11229	Muscarinic acetylcholine receptor M1	4	DB00392	Ethopropazine	antagonist		N04AA05
CHRM1	P11229	Muscarinic acetylcholine receptor M1	4	DB00572	Atropine	antagonist	Perioperative Mydriasis	A03BA01，S01FA01，A03CB03
CHRM1	P11229	Muscarinic acetylcholine receptor M1	4	DB00810	Biperiden	antagonist	Parkinson's disease	N04AA02
CHRM1	P11229	Muscarinic acetylcholine receptor M1	4	DB04843	Mepenzolate	antagonist	Peptic ulcer，Gastric ulcer	A03AB12
CHRM2	P08172	Muscarinic acetylcholine receptor M2	4	DB00572	Atropine	antagonist	Perioperative Mydriasis	A03BA01，S01FA01，A03CB03
CHRM2	P08172	Muscarinic acetylcholine receptor M2	4	DB00424	Hyoscyamine	antagonist	Peptic ulcer，Sinus bradycardia	A03BA03，A03CB31
CHRM2	P08172	Muscarinic acetylcholine receptor M2	4	DB00483	Gallamine Triethiodide	antagonist	Muscarinic acetylcholine receptor M2	M03AC02
CHRM2	P08172	Muscarinic acetylcholine receptor M2	4	DB01036	Tolterodine	antagonist	Urgent desire to urinate	G04BD07
CHRM2	P08172	Muscarinic acetylcholine receptor M2	4	DB01019	Bethanechol	agonist	Retention of urine	N07AB02
CHRM3	P20309	Muscarinic acetylcholine receptor M3	4	DB00496	Darifenacin	antagonist	Urgent desire to urinate	G04BD10
CHRM3	P20309	Muscarinic acetylcholine receptor M3	4	DB00185	Cevimeline	agonist	Xerostomia Secondary to Sjogren's Syndrome	N07AX03
CHRM3	P20309	Muscarinic acetylcholine receptor M3	4	DB00383	Oxyphencyclimine	antagonist	Peptic ulcer	A03AA01，A03CA03
CHRM3	P20309	Muscarinic acetylcholine receptor M3	4	DB00517	Anisotropine Methylbromide	antagonist	Peptic ulcer，Gastric ulcer	#N/A
CHRM3	P20309	Muscarinic acetylcholine receptor M3	4	DB00572	Atropine	antagonist	Perioperative Mydriasis	A03BA01，S01FA01，A03CB03
CHRM3	P20309	Muscarinic acetylcholine receptor M3	4	DB01409	Tiotropium	antagonist	Chronic bronchitis，Asthma	R03BB04，R03AL06
CHRM3	P20309	Muscarinic acetylcholine receptor M3	4	DB01591	Solifenacin	antagonist	Urgent desire to urinate	G04BD08
CHRM3	P20309	Muscarinic acetylcholine receptor M3	4	DB01062	Oxybutynin	antagonist	Urgent desire to urinate，Urge incontinence of urine	G04BD04
CHRM3	P20309	Muscarinic acetylcholine receptor M3	4	DB01036	Tolterodine	antagonist	Urgent desire to urinate	G04BD07
CHRM3	P20309	Muscarinic acetylcholine receptor M3	4	DB00332	Ipratropium bromide	antagonist	Bronchospasm，Chronic obstructive lung disease，Bronchitis，Allergic rhinitis	R01AX03，R03AL02，R03AL01，R03BB01
CHRM3	P20309	Muscarinic acetylcholine receptor M3	4	DB06702	Fesoterodine	antagonist	Bladder muscle dysfunction - overactive	G04BD11
CHRM3	P20309	Muscarinic acetylcholine receptor M3	4	DB01085	Pilocarpine	agonist	Ocular hypertension，Open-angle glaucom	N07AX01，S01EB01，S01EB51
CHRM3	P20309	Muscarinic acetylcholine receptor M3	4	DB04843	Mepenzolate	antagonist	Peptic ulcer，Gastric ulcer	A03AB12
CHRM3	P20309	Muscarinic acetylcholine receptor M3	4	DB01625	Isopropamide	antagonist	Peptic ulcer	A03AB09，A03CA01
CHRM3	P20309	Muscarinic acetylcholine receptor M3	4	DB08897	Aclidinium	antagonist	Chronic obstructive lung disease	R03BB05
CHRM3	P20309	Muscarinic acetylcholine receptor M3	4	DB09076	Umeclidinium	antagonist	Chronic obstructive lung disease	R03AL03，R03BB07
CHRM3	P20309	Muscarinic acetylcholine receptor M3	4	DB06787	Hexocyclium	antagonist		A03AB10
CHRM3	P20309	Muscarinic acetylcholine receptor M3	4	DB09262	Imidafenacin	antagonist	Bladder muscle dysfunction - overactive	#N/A
CHRNA4	P43681	Neuronal acetylcholine receptor subunit alpha-4	4	DB01273	Varenicline	partial agonist	Smoking cessation assistance	N07BA03
CHRNB2	P17787	Neuronal acetylcholine receptor subunit beta-2	4	DB00184	Nicotine	agonist	Nicotine dependence	N07BA01
CNR1	P21554	Cannabinoid receptor 1	4	DB00486	Nabilone	partial agonist	Chemotherapy-induced nausea and vomiting	A04AD11
CNR1	P21554	Cannabinoid receptor 1	4	DB06155	Rimonabant	antagonist	Obesity	A08AX01
CNR2	P34972	Cannabinoid receptor 2	4	DB00486	Nabilone	partial agonist	Chemotherapy-induced nausea and vomiting	A04AD11
COMT	P21964	Catechol O-methyltransferase	5	DB00494	Entacapone	inhibitor	Parkinson's disease	N04BX02
CPT1A	P50416	Carnitine O-palmitoyltransferase 1, liver isoform	7	DB01074	Perhexiline	inhibitor		C08EX02
CPT2	P23786	Carnitine O-palmitoyltransferase 2, mitochondrial	7	DB01074	Perhexiline	inhibitor		C08EX02
CSF1R	P07333	Macrophage colony-stimulating factor 1 receptor	7	DB01268	Sunitinib	inhibitor	Gastrointestinal stromal tumor	L01XE04
CYP11B1	P15538	Cytochrome P450 11B1, mitochondrial	5	DB00648	Mitotane	inhibitor	Carcinoma in situ of adrenal cortex	L01XX23
CYP11B1	P15538	Cytochrome P450 11B1, mitochondrial	5	DB01011	Metyrapone	inhibitor	Diagnostic Test for Secondary Adrenocortical Insufficiency	V04CD01
CYP17A1	P05093	Steroid 17-alpha-hydroxylase/17,20 lyase	5	DB05812	Abiraterone	inhibitor	Malignant tumor of prostate	L02BX03
CYP19A1	P11511	Aromatase	5	DB00357	Aminoglutethimide	inhibitor	Secondary malignant neoplasm of female breast	L02BG01
CYP2A6	P11509	Cytochrome P450 2A6	5	DB09256	Tegafur	substrate	Malignant tumor of stomach	L01BC53
CYP3A4	P08684	Cytochrome P450 3A4	5	DB09065	Cobicistat	inhibitor	Human immunodeficiency virus infection	J05AR15
CYSLTR1	Q9Y271	Cysteinyl leukotriene receptor 1	4	DB00471	Montelukast	antagonist	Allergic rhinitis	R03DC03
CYSLTR1	Q9Y271	Cysteinyl leukotriene receptor 1	4	DB00549	Zafirlukast	antagonist	Asthma	R03DC01
CYSLTR1	Q9Y271	Cysteinyl leukotriene receptor 1	4	DB00587	Cinalukast	antagonist		#N/A
DHFR	P00374	Dihydrofolate reductase	5	DB00563	Methotrexate	inhibitor	Rheumatoid arthritis	L01BA01
DHFR	P00374	Dihydrofolate reductase	5	DB01157	Trimetrexate	inhibitor	Pneumocystosis jiroveci pneumonia	P01AX07
DHFR	P00374	Dihydrofolate reductase	5	DB00642	Pemetrexed	inhibitor	Non-small cell lung cancer，Malignant mesothelioma of pleura	L01BA04
DNMT1	P26358	DNA (cytosine-5)-methyltransferase 1	5	DB01262	Decitabine	inhibitor	Acute myeloid leukemia, disease，Myelodysplastic syndrome	L01BC08
DNMT1	P26358	DNA (cytosine-5)-methyltransferase 1	5	DB00928	Azacitidine	inhibitor	Myelodysplastic syndrome	L01BC07
DRD1	P21728	D(1A) dopamine receptor	4	DB00353	Methylergometrine	antagonist	Postpartum hemorrhage	G02AB01
DRD1	P21728	D(1A) dopamine receptor	4	DB01235	Levodopa	agonist	Postencephalitic parkinsonism，Parkinson's disease	N04BA01
DRD1	P21728	D(1A) dopamine receptor	4	DB01624	Zuclopenthixol	antagonist	Schizophrenia	N05AF05
DRD2	P14416	D(2) dopamine receptor	4	DB00248	Cabergoline	agonist	Hyperprolactinemia	G02CB03，N04BC06
DRD2	P14416	D(2) dopamine receptor	4	DB00268	Ropinirole	agonist	Parkinson's disease	N04BC04
DRD2	P14416	D(2) dopamine receptor	4	DB00450	Droperidol	antagonist	Intra-Operative Nausea and Vomiting，Post-Operative Nausea and Vomiting	N05AD08
DRD2	P14416	D(2) dopamine receptor	4	DB00477	Chlorpromazine	antagonist	Nausea and vomiting，Disruptive behavior disorder	N05AA01
DRD2	P14416	D(2) dopamine receptor	4	DB00623	Fluphenazine	antagonist	Schizophrenia，Psychotic disorder	N05AB02
DRD2	P14416	D(2) dopamine receptor	4	DB00714	Apomorphine	agonist	Parkinson's disease	G04BE07，N04BC07
DRD2	P14416	D(2) dopamine receptor	4	DB00831	Trifluoperazine	antagonist	Anxiety，Schizophrenia	N05AB06
DRD2	P14416	D(2) dopamine receptor	4	DB01063	Acetophenazine	antagonist	Psychotic disorder	N05AB07
DRD2	P14416	D(2) dopamine receptor	4	DB01184	Domperidone	antagonist	Nausea and vomiting	A03FA03
DRD2	P14416	D(2) dopamine receptor	4	DB00508	Triflupromazine	antagonist	Nausea and vomiting，Psychotic disorder，Vomiting，Nausea	N05AA05
DRD2	P14416	D(2) dopamine receptor	4	DB01233	Metoclopramide	antagonist	Diabetic gastroparesis，Intubation of gastrointestinal tract，Gastroesophageal reflux disease	A03FA01
DRD2	P14416	D(2) dopamine receptor	4	DB01235	Levodopa	agonist	Postencephalitic parkinsonism，Parkinson's disease	N04BA01
DRD2	P14416	D(2) dopamine receptor	4	DB01267	Paliperidone	antagonist	Schizophrenia，Schizoaffective disorder	N05AX13
DRD2	P14416	D(2) dopamine receptor	4	DB01624	Zuclopenthixol	antagonist	Schizophrenia	N05AF05
DRD2	P14416	D(2) dopamine receptor	4	DB00413	Pramipexole	agonist	Parkinson's disease	N04BC05
DRD2	P14416	D(2) dopamine receptor	4	DB06288	Amisulpride	antagonist	Chronic schizophrenia	N05AL05
DRD2	P14416	D(2) dopamine receptor	4	DB05271	Rotigotine	agonist	Parkinson's disease	N04BC09
DRD2	P14416	D(2) dopamine receptor	4	DB01621	Pipotiazine	antagonist	Schizophrenia	N05AC04
DRD2	P14416	D(2) dopamine receptor	4	DB01623	Thiothixene	antagonist	Schizophrenia	N05AF04
DRD2	P14416	D(2) dopamine receptor	4	DB09128	Brexpiprazole	agonistpartial agonist	Schizophrenia，Major depressive disorder	N05AX16
DRD2	P14416	D(2) dopamine receptor	4	DB08922	Perospirone	antagonist	Schizophrenia	#N/A
DRD2	P14416	D(2) dopamine receptor	4	DB09223	Blonanserin	antagonist	Schizophrenia	#N/A
DRD4	P21917	D(4) dopamine receptor	4	DB04908	Flibanserin	antagonist	Lack or loss of sexual desire	G02CX02
DRD5	P21918	D(1B) dopamine receptor	4	DB00800	Fenoldopam	agonist	Malignant essential hypertension，Hypertensive urgency	C01CA19
EGFR	P00533	Epidermal growth factor receptor	7	DB00002	Cetuximab	antagonist		L01XC06
EGFR	P00533	Epidermal growth factor receptor	7	DB00317	Gefitinib	antagonist	Squamous cell carcinoma of mouth	L01XE02
EGFR	P00533	Epidermal growth factor receptor	7	DB08916	Afatinib	inhibitor	Non-small cell lung cancer, positive for epidermal growth factor receptor expression	L01XE13
EGFR	P00533	Epidermal growth factor receptor	7	DB13164	Olmutinib	inhibitor		L01XE40
EGFR	P00533	Epidermal growth factor receptor	7	DB12267	Brigatinib	inhibitor	Non-small cell lung cancer	L01XE43
EPOR	P19235	Erythropoietin receptor	7	DB00012	Darbepoetin alfa	agonist		B03XA02
ESR1	P03372	Estrogen receptor	7	DB00255	Diethylstilbestrol	agonist		L02AA01，G03CC05，G03CB02
ESR1	P03372	Estrogen receptor	7	DB00481	Raloxifene	agonist	Postmenopausal osteoporosis，Prevention of Breast Carcinoma	G03XC01
ESR1	P03372	Estrogen receptor	7	DB00539	Toremifene	modulator	Metastatic Breast Carcinoma	L02BA02
ESR1	P03372	Estrogen receptor	7	DB00783	Estradiol	agonist	Contraception	G03CA03，G03CA53
ESR1	P03372	Estrogen receptor	7	DB00947	Fulvestrant	antagonist		L02BA03
ESR1	P03372	Estrogen receptor	7	DB00675	Tamoxifen	antagonistagonist	Infiltrating duct carcinoma of breast，Carcinoma of female breast	L02BA01
ESR1	P03372	Estrogen receptor	7	DB06202	Lasofoxifene	antagonistagonistnegative modulator	Postmenopausal osteoporosis	G03XC03
ESR1	P03372	Estrogen receptor	7	DB06401	Bazedoxifene	antagonistagonist		G03XC02
ESR1	P03372	Estrogen receptor	7	DB13952	Estradiol acetate	agonist	Atrophic vaginitis	G03CA03
ESR1	P03372	Estrogen receptor	7	DB13954	Estradiol cypionate	agonist	Contraception，Female hypogonadism syndrome，Primary ovarian failure	#N/A
ESR1	P03372	Estrogen receptor	7	DB13956	Estradiol valerate	agonist	Contraception，Female hypogonadism syndrome	#N/A
ESR1	P03372	Estrogen receptor	7	DB09369	Polyestradiol phosphate	agonist		L02AA02
ESR1	P03372	Estrogen receptor	7	DB00294	Etonogestrel	agonist	Contraception	G03AC08
ESR1	P03372	Estrogen receptor	7	DB00823	Ethynodiol diacetate	agonist	Contraception	G03AA01，G03DC06，G03FA06
ESR1	P03372	Estrogen receptor	7	DB00304	Desogestrel	agonist	Contraception	G03AC09
ESR1	P03372	Estrogen receptor	7	DB00367	Levonorgestrel	other	Contraception，Postmenopausal osteoporosis	G03AC03， G03AD01，G03AA07，G03AB03，G03FA11，G03FB09，G03AA06，G03FA10，G03FB01
ESR1	P03372	Estrogen receptor	7	DB00396	Progesterone	agonist	Contraception	G03DA04，G03FA04
ESR1	P03372	Estrogen receptor	7	DB00603	Medroxyprogesterone acetate	agonist	Contraception，Dysfunctional uterine bleeding，Atrophic vaginitis	G03FA12，G03AC06，G03DA02，G03AA08，G03FB06，L02AB02
ESR1	P03372	Estrogen receptor	7	DB00957	Norgestimate	agonist	Contraception，Atrophic vaginitis	G03AD01
ESR1	P03372	Estrogen receptor	7	DB01196	Estramustine	agonist		L01XX11
ESR1	P03372	Estrogen receptor	7	DB01406	Danazol	agonist	Fibrocystic breast changes	G03XA01
ESR1	P03372	Estrogen receptor	7	DB09317	Synthetic Conjugated Estrogens, A	ligand		#N/A
ESR1	P03372	Estrogen receptor	7	DB09318	Synthetic Conjugated Estrogens, B	ligand		#N/A
ESR1	P03372	Estrogen receptor	7	DB09070	Tibolone	agonist	Postmenopausal osteoporosis	G03CX01
ESR1	P03372	Estrogen receptor	7	DB13953	Estradiol benzoate	agonist		#N/A
ESR2	Q92731	Estrogen receptor beta	7	DB01196	Estramustine	other/unknown		L01XX11
ESR2	Q92731	Estrogen receptor beta	7	DB00481	Raloxifene	agonist	Postmenopausal osteoporosis，Prevention of Breast Carcinoma	G03XC01
ESR2	Q92731	Estrogen receptor beta	7	DB06202	Lasofoxifene	agonist	Postmenopausal osteoporosis	G03XC03
ESR2	Q92731	Estrogen receptor beta	7	DB00783	Estradiol	agonist		G03CA03，G03CA53
ESR2	Q92731	Estrogen receptor beta	7	DB00675	Tamoxifen	antagonistagonist	Infiltrating duct carcinoma of breast，Carcinoma of female breast	L02BA01
ESR2	Q92731	Estrogen receptor beta	7	DB00255	Diethylstilbestrol	agonist		L02AA01，G03CC05，G03CB02
ESR2	Q92731	Estrogen receptor beta	7	DB13952	Estradiol acetate	agonist	Atrophic vaginitis	G03CA03
ESR2	Q92731	Estrogen receptor beta	7	DB13953	Estradiol benzoate	agonist		#N/A
ESR2	Q92731	Estrogen receptor beta	7	DB13954	Estradiol cypionate	agonist	Contraception，Female hypogonadism syndrome，Primary ovarian failure	#N/A
ESR2	Q92731	Estrogen receptor beta	7	DB13956	Estradiol valerate	agonist	Contraception，Female hypogonadism syndrome	#N/A
F2	P00734	Prothrombin	4	DB00001	Lepirudin	inhibitor	Thrombosis in Heparin Induced Thrombocytopenia	B01AE02
F2	P00734	Prothrombin	4	DB00006	Bivalirudin	inhibitor	Percutaneous coronary intervention，Unstable Angina Pectoris during PTCA	B01AE06
F2	P00734	Prothrombin	4	DB00278	Argatroban	inhibitor	Percutaneous coronary intervention，Thrombosis Prevention in Heparin-Induced Thrombocytopenia，Thrombosis in Heparin Induced Thrombocytopenia	B01AE03
F2	P00734	Prothrombin	4	DB06695	Dabigatran etexilate	inhibitor	Prevention of deep vein thrombosis，Prevention of Thromboembolism with Chronic Atrial Fibrillation	B01AE07
FDPS	P14324	Farnesyl pyrophosphate synthase	5	DB00282	Pamidronate	inhibitor	Osteitis deformans	M05BA03
FDPS	P14324	Farnesyl pyrophosphate synthase	5	DB00630	Alendronic acid	inhibitor	Osteitis deformans	M05BA04，M05BB03，M05BB05，M05BB06
FGF1	P05230	Fibroblast growth factor 1	7	DB00686	Pentosan Polysulfate	antagonist	Bladder pain，Urinary Tract Irritation	C05BA04，G04BX15
FGF2	P09038	Fibroblast growth factor 2	7	DB00686	Pentosan Polysulfate	antagonist	Bladder pain，Urinary Tract Irritation	C05BA04，G04BX15
FGF2	P09038	Fibroblast growth factor 2	7	DB00877	Sirolimus	other/unknown	Pulmonary lymphangioleiomyomatosis	L04AA10，S01XA23
FGF2	P09038	Fibroblast growth factor 2	7	DB00364	Sucralfate	agonist	Duodenal ulcer disease	A02BX02
FGFR1	P11362	Fibroblast growth factor receptor 1	7	DB09078	Lenvatinib	inhibitor	Follicular thyroid carcinoma	L01XE29
FGFR1	P11362	Fibroblast growth factor receptor 1	7	DB08896	Regorafenib	inhibitor		L01XE21
FGFR1	P11362	Fibroblast growth factor receptor 1	7	DB00398	Sorafenib	inhibitor	Liver cell carcinoma，Carcinoma of thyroid	L01XE05
FSHR	P23945	Follicle-stimulating hormone receptor	4	DB00032	Menotropins	binder		G03GA02
FSHR	P23945	Follicle-stimulating hormone receptor	4	DB00066	Follitropin	agonist	Ovulation induction	G03GA04，G03GA05，G03GA06，G03GA10
FSHR	P23945	Follicle-stimulating hormone receptor	4	DB00094	Urofollitropin	agonist	Ovulation induction	G03GA04
GABBR1	Q9UBS5	Gamma-aminobutyric acid type B receptor subunit 1	4	DB00181	Baclofen	agonist	Muscle spasticity of spinal origin，Muscle Spasticity of Cerebral Origin	M03BX01
GABBR2	O75899	Gamma-aminobutyric acid type B receptor subunit 2	4	DB00181	Baclofen	agonist	Muscle spasticity of spinal origin，Muscle Spasticity of Cerebral Origin	M03BX01
GABRA1	P14867	Gamma-aminobutyric acid receptor subunit alpha-1	4	DB00273	Topiramate	agonist	Lennox-Gastaut syndrome，Tonic-clonic epilepsy	N03AX11
GABRA1	P14867	Gamma-aminobutyric acid receptor subunit alpha-1	4	DB00418	Secobarbital	potentiator	General anesthesia，Severe anxiety (panic)，Seizure disorder	N05CA06
GABRA1	P14867	Gamma-aminobutyric acid receptor subunit alpha-1	4	DB00794	Primidone	potentiator	Tonic-clonic seizure，Epilepsy，Bipolar disorder in remission	N03AA03，R01AX07，R02AA18，S01AX08，S03AA05
GABRA1	P14867	Gamma-aminobutyric acid receptor subunit alpha-1	4	DB00842	Oxazepam	potentiator	Anxiety	N05BA04
GABRA1	P14867	Gamma-aminobutyric acid receptor subunit alpha-1	4	DB00849	Methylphenobarbital	potentiator	Anxiety，Apprehension	N03AA01
GABRA1	P14867	Gamma-aminobutyric acid receptor subunit alpha-1	4	DB01205	Flumazenil	antagonist	Benzodiazepine Induced Sedation，Benzodiazepine Toxicity，Benzodiazepine Maintained Anesthesia	V03AB25
GABRA1	P14867	Gamma-aminobutyric acid receptor subunit alpha-1	4	DB00425	Zolpidem	potentiator	Initial insomnia	N05CF02
GABRA1	P14867	Gamma-aminobutyric acid receptor subunit alpha-1	4	DB01028	Methoxyflurane	agonist		N02BG09
GABRA1	P14867	Gamma-aminobutyric acid receptor subunit alpha-1	4	DB01236	Sevoflurane	agonist	General anesthesia	N01AB08
GABRA1	P14867	Gamma-aminobutyric acid receptor subunit alpha-1	4	DB01595	Nitrazepam	potentiator		N05CD02
GABRA1	P14867	Gamma-aminobutyric acid receptor subunit alpha-1	4	DB00231	Temazepam	potentiator	Insomnia	N05CD07
GABRA1	P14867	Gamma-aminobutyric acid receptor subunit alpha-1	4	DB00897	Triazolam	potentiator	Insomnia	N05CD05
GABRA1	P14867	Gamma-aminobutyric acid receptor subunit alpha-1	4	DB01198	Zopiclone	potentiator	Insomnia	N05CF01
GABRA1	P14867	Gamma-aminobutyric acid receptor subunit alpha-1	4	DB00546	Adinazolam	potentiator		N05BA07
GABRA1	P14867	Gamma-aminobutyric acid receptor subunit alpha-1	4	DB00753	Isoflurane	agonist	General anesthesia	N01AB06
GABRA1	P14867	Gamma-aminobutyric acid receptor subunit alpha-1	4	DB00312	Pentobarbital	potentiator	General anesthesia	N05CA01
GABRA1	P14867	Gamma-aminobutyric acid receptor subunit alpha-1	4	DB00599	Thiopental	potentiator	General anesthesia，Benign intracranial hypertension，Epilepsy，Narcoanalysis	N01AF03，N05CA19
GABRA2	P47869	Gamma-aminobutyric acid receptor subunit alpha-2	4	DB00897	Triazolam	potentiator	Insomnia	N05CD05
GABRA2	P47869	Gamma-aminobutyric acid receptor subunit alpha-2	4	DB00546	Adinazolam	potentiator		N05BA07
GABRA3	P34903	Gamma-aminobutyric acid receptor subunit alpha-3	4	DB00897	Triazolam	potentiator	Insomnia	N05CD05
GABRA3	P34903	Gamma-aminobutyric acid receptor subunit alpha-3	4	DB00546	Adinazolam	potentiator		N05BA07
GABRA5	P31644	Gamma-aminobutyric acid receptor subunit alpha-5	4	DB00897	Triazolam	potentiator	Insomnia	N05CD05
GABRA5	P31644	Gamma-aminobutyric acid receptor subunit alpha-5	4	DB01198	Zopiclone	potentiator	Insomnia	N05CF01
GABRA5	P31644	Gamma-aminobutyric acid receptor subunit alpha-5	4	DB00546	Adinazolam	potentiator		N05BA07
GABRA5	P31644	Gamma-aminobutyric acid receptor subunit alpha-5	4	DB01205	Flumazenil	antagonist	Benzodiazepine Induced Sedation，Benzodiazepine Toxicity，Benzodiazepine Maintained Anesthesia	V03AB25
GABRB2	P47870	Gamma-aminobutyric acid receptor subunit beta-2	4	DB00231	Temazepam	potentiator	Insomnia	N05CD07
GABRB2	P47870	Gamma-aminobutyric acid receptor subunit beta-2	4	DB01595	Nitrazepam	potentiator		N05CD02
GABRB2	P47870	Gamma-aminobutyric acid receptor subunit beta-2	4	DB00897	Triazolam	potentiator	Insomnia	N05CD05
GABRB2	P47870	Gamma-aminobutyric acid receptor subunit beta-2	4	DB00546	Adinazolam	potentiator		N05BA07
GABRB2	P47870	Gamma-aminobutyric acid receptor subunit beta-2	4	DB00818	Propofol	potentiator	General anesthesia	N01AX10
GABRB3	P28472	Gamma-aminobutyric acid receptor subunit beta-3	4	DB00842	Oxazepam	potentiator	Anxiety	N05BA04
GABRB3	P28472	Gamma-aminobutyric acid receptor subunit beta-3	4	DB00897	Triazolam	potentiator	Insomnia	N05CD05
GABRB3	P28472	Gamma-aminobutyric acid receptor subunit beta-3	4	DB00546	Adinazolam	potentiator		N05BA07
GABRB3	P28472	Gamma-aminobutyric acid receptor subunit beta-3	4	DB00818	Propofol	potentiator	General anesthesia	N01AX10
GABRG2	P18507	Gamma-aminobutyric acid receptor subunit gamma-2	4	DB00842	Oxazepam	potentiator	Anxiety	N05BA04
GABRG2	P18507	Gamma-aminobutyric acid receptor subunit gamma-2	4	DB00231	Temazepam	potentiator	Insomnia	N05CD07
GABRG2	P18507	Gamma-aminobutyric acid receptor subunit gamma-2	4	DB01595	Nitrazepam	potentiator		N05CD02
GABRG2	P18507	Gamma-aminobutyric acid receptor subunit gamma-2	4	DB00897	Triazolam	potentiator	Insomnia	N05CD05
GABRG2	P18507	Gamma-aminobutyric acid receptor subunit gamma-2	4	DB00546	Adinazolam	potentiator		N05BA07
GABRG2	P18507	Gamma-aminobutyric acid receptor subunit gamma-2	4	DB01205	Flumazenil	antagonist	Benzodiazepine Induced Sedation，Benzodiazepine Toxicity，Benzodiazepine Maintained Anesthesia	V03AB25
GGPS1	O95749	Geranylgeranyl pyrophosphate synthase	5	DB00399	Zoledronic acid	inhibitor	Osteitis deformans，Humoral hypercalcemia of malignancy	M05BA08
GLRA1	P23415	Glycine receptor subunit alpha-1	4	DB00228	Enflurane	agonist	General anesthesia	N01AB04
GRIA1	P42261	Glutamate receptor 1	4	DB01189	Desflurane	antagonist	General anesthesia	N01AB07
GRIA1	P42261	Glutamate receptor 1	4	DB08883	Perampanel	antagonist	Partial seizure	N03AX22
GRIN2B	Q13224	Glutamate receptor ionotropic, NMDA 2B	4	DB00949	Felbamate	antagonist	Epilepsy	N03AX10
GSR	P00390	Glutathione reductase, mitochondrial	5	DB00262	Carmustine	inhibitor	Multiple myeloma	L01AD01
HCRTR1	O43613	Orexin receptor type 1	4	DB09034	Suvorexant	antagonist	Insomnia	N05CM19
HCRTR2	O43614	Orexin receptor type 2	4	DB09034	Suvorexant	antagonist	Insomnia	N05CM19
HDAC1	Q13547	Histone deacetylase 1	7	DB02546	Vorinostat	inhibitor	Primary cutaneous T-cell lymphoma	L01XX38
HDAC1	Q13547	Histone deacetylase 1	7	DB06176	Romidepsin	antagonistinhibitor	Peripheral T-cell lymphoma，Primary cutaneous T-cell lymphoma	L01XX39
HDAC10	Q969S8	Histone deacetylase 10	7	DB05015	Belinostat	inhibitor		L01XX49
HDAC10	Q969S8	Histone deacetylase 10	7	DB06603	Panobinostat	inhibitor	Multiple myeloma	L01XX42
HDAC2	Q92769	Histone deacetylase 2	7	DB02546	Vorinostat	inhibitor	Primary cutaneous T-cell lymphoma	L01XX38
HDAC2	Q92769	Histone deacetylase 2	7	DB06176	Romidepsin	antagonistinhibitor	Peripheral T-cell lymphoma，Primary cutaneous T-cell lymphoma	L01XX39
HDAC2	Q92769	Histone deacetylase 2	7	DB01303	Oxtriphylline	activator		R03DA02，R03DB02
HDAC2	Q92769	Histone deacetylase 2	7	DB00277	Theophylline	activator	Bronchospasm，Disorder of lung	R03DA04，R03DA05，R03DB05，R03DA55，R03DB04，R03DA54，R03DA74
HDAC2	Q92769	Histone deacetylase 2	7	DB01223	Aminophylline	activator	Bronchospasm，Bronchitis	R03DA04，R03DA05，R03DB05，R03DA55，R03DB04，R03DA54，R03DA74
HDAC5	Q9UQL6	Histone deacetylase 5	7	DB05015	Belinostat	inhibitor		L01XX49
HDAC5	Q9UQL6	Histone deacetylase 5	7	DB06603	Panobinostat	inhibitor	Multiple myeloma	L01XX42
HDAC6	Q9UBN7	Histone deacetylase 6	7	DB02546	Vorinostat	inhibitor	Primary cutaneous T-cell lymphoma	L01XX38
HMGCR	P04035	3-hydroxy-3-methylglutaryl-coenzyme A reductase	5	DB00227	Lovastatin	inhibitor		C10AA02
HMGCR	P04035	3-hydroxy-3-methylglutaryl-coenzyme A reductase	5	DB00641	Simvastatin	inhibitor	Hypercholesterolemia	C10AA01
HPRT1	P00492	Hypoxanthine-guanine phosphoribosyltransferase	5	DB00993	Azathioprine	inhibitor	Rheumatoid arthritis	L04AX01
HTR4	Q13639	5-hydroxytryptamine receptor 4	4	DB06480	Prucalopride	agonist	constipation	A06AX05
IGF1R	P08069	Insulin-like growth factor 1 receptor	7	DB01277	Mecasermin	agonist	Laron-type isolated somatotropin defect	H01AC03
IMPDH1	P20839	Inosine-5'-monophosphate dehydrogenase 1	5	DB00688	Mycophenolate mofetil	inhibitor	Prevention of Cardiac Transplant Rejection	L04AA06
IMPDH1	P20839	Inosine-5'-monophosphate dehydrogenase 1	5	DB00811	Ribavirin	inhibitor	Respiratory syncytial virus infection，Chronic hepatitis C	J05AB04
IMPDH1	P20839	Inosine-5'-monophosphate dehydrogenase 1	5	DB01024	Mycophenolic acid	inhibitor	Prevention of Cardiac Transplant Rejection	L04AA06
IMPDH2	P12268	Inosine-5'-monophosphate dehydrogenase 2	5	DB00688	Mycophenolate mofetil	inhibitor	Prevention of Cardiac Transplant Rejection	L04AA06
IMPDH2	P12268	Inosine-5'-monophosphate dehydrogenase 2	5	DB01024	Mycophenolic acid	inhibitor	Prevention of Cardiac Transplant Rejection	L04AA06
KCNN4	O15554	Intermediate conductance calcium-activated potassium channel protein 4	7	DB00257	Clotrimazole	inhibitor		A01AB18，D01AC01，G01AF02
KDR	P35968	Vascular endothelial growth factor receptor 2	7	DB00398	Sorafenib	antagonist	Liver cell carcinoma，Carcinoma of thyroid	L01XE05
KDR	P35968	Vascular endothelial growth factor receptor 2	7	DB01268	Sunitinib	inhibitor	Gastrointestinal stromal tumor	L01XE04
KDR	P35968	Vascular endothelial growth factor receptor 2	7	DB06589	Pazopanib	inhibitor	Sarcoma of soft tissue，Renal cell carcinoma	L01XE11
KDR	P35968	Vascular endothelial growth factor receptor 2	7	DB06595	Midostaurin	antagonistinhibitor	Gastrointestinal stromal tumor	L01XE04
KDR	P35968	Vascular endothelial growth factor receptor 2	7	DB06626	Axitinib	inhibitor	Renal cell carcinoma	L01XE17
KDR	P35968	Vascular endothelial growth factor receptor 2	7	DB08875	Cabozantinib	antagonist		L01XE26
KDR	P35968	Vascular endothelial growth factor receptor 2	7	DB08896	Regorafenib	inhibitor		L01XE21
KDR	P35968	Vascular endothelial growth factor receptor 2	7	DB09078	Lenvatinib	inhibitor	Follicular thyroid carcinoma	L01XE29
KDR	P35968	Vascular endothelial growth factor receptor 2	7	DB09079	Nintedanib	inhibitor	Non-small cell lung cancer，Hamman-Rich syndrome	L01XE31
KDR	P35968	Vascular endothelial growth factor receptor 2	7	DB05578	Ramucirumab	antagonist	Non-small cell lung cancer，Adenocarcinoma of stomach	L01XC21
MAOA	P21397	Amine oxidase [flavin-containing] A	5	DB01247	Isocarboxazid	inhibitor	Major depressive disorder	N06AF01
MAOA	P21397	Amine oxidase [flavin-containing] A	5	DB01171	Moclobemide	antagonistinhibitor		N06AG02
MAOA	P21397	Amine oxidase [flavin-containing] A	5	DB00780	Phenelzine	antagonist	Depressive disorder	N06AF03
MAOA	P21397	Amine oxidase [flavin-containing] A	5	DB09245	Toloxatone	inhibitor		N06AG03
MAOB	P27338	Amine oxidase [flavin-containing] B	5	DB00780	Phenelzine	antagonist	Depressive disorder	N06AF03
MAOB	P27338	Amine oxidase [flavin-containing] B	5	DB01037	Selegiline	inhibitor	Parkinson's disease	N04BD01
MAOB	P27338	Amine oxidase [flavin-containing] B	5	DB00752	Tranylcypromine	inhibitor	Major depressive disorder	N06AF04
MAOB	P27338	Amine oxidase [flavin-containing] B	5	DB01247	Isocarboxazid	inhibitor	Major depressive disorder	N06AF01
MAOB	P27338	Amine oxidase [flavin-containing] B	5	DB01367	Rasagiline	inhibitor	Parkinson's disease	N04BD02
MAOB	P27338	Amine oxidase [flavin-containing] B	5	DB06654	Safinamide	antagonist		N04BD03
MAOB	P27338	Amine oxidase [flavin-containing] B	5	DB01626	Pargyline	inhibitor	Hypertensive disorder	C02KC01
MAPK3	P27361	Mitogen-activated protein kinase 3	7	DB01169	Arsenic trioxide	inducer	Acute promyelocytic leukemia, FAB M3；Acute myelomonocytic leukemia, FAB M4	L01XX27
MET	P08581	Hepatocyte growth factor receptor	7	DB08875	Cabozantinib	antagonist	Medullary thyroid carcinoma	L01XE26
MET	P08581	Hepatocyte growth factor receptor	7	DB08865	Crizotinib	inhibitor	Non-small cell lung cancer	L01XE16
MME	P08473	Neprilysin	6	DB09292	Sacubitril	antagonistinhibitor	Chronic heart failure	C09DX04
MMP9	P14780	Matrix metalloproteinase-9	7	DB01296	Glucosamine	antagonist	Non-small cell lung cancer	L01XE43
MTNR1A	P48039	Melatonin receptor type 1A	4	DB00980	Ramelteon	multitarget	Initial insomnia	N05CH02
MTNR1A	P48039	Melatonin receptor type 1A	4	DB06594	Agomelatine	agonist	Major depressive disorder	N06AX22
MTNR1A	P48039	Melatonin receptor type 1A	4	DB09071	Tasimelteon	agonist	Non-24 hour sleep-wake cycle	N05CH03
MTNR1B	P49286	Melatonin receptor type 1B	4	DB00980	Ramelteon	multitarget	Initial insomnia	N05CH02
MTNR1B	P49286	Melatonin receptor type 1B	4	DB06594	Agomelatine	agonist	Major depressive disorder	N06AX22
MTNR1B	P49286	Melatonin receptor type 1B	4	DB09071	Tasimelteon	agonist	Non-24 hour sleep-wake cycle	N05CH03
NFKB1	P19838	Nuclear factor NF-kappa-B p105 subunit	7	DB08814	Triflusal	antagonist		B01AC18
NPC1L1	Q9UHC9	Niemann-Pick C1-like protein 1	7	DB00973	Ezetimibe	inhibitor	Hypercholesterolemia	C10AX09
NR1H4	Q96RI1	Bile acid receptor	6	DB05990	Obeticholic acid	agonist	Primary cholangitis	A05AA04
OPRD1	P41143	Delta-type opioid receptor	4	DB00704	Naltrexone	antagonist	Severe pain，Chronic pain	A08AA62，N07BB04
OPRD1	P41143	Delta-type opioid receptor	4	DB09272	Eluxadoline	antagonist	Irritable bowel syndrome with diarrhea	A07DA06
OPRD1	P41143	Delta-type opioid receptor	4	DB00844	Nalbuphine	antagonist	General anesthesia	N02AF02
OPRK1	P41145	Kappa-type opioid receptor	4	DB01209	Dezocine	antagonist	Pain	N02AX03
OPRK1	P41145	Kappa-type opioid receptor	4	DB00704	Naltrexone	antagonist	Severe pain，Chronic pain	A08AA62，N07BB04
OPRK1	P41145	Kappa-type opioid receptor	4	DB09272	Eluxadoline	agonist	Irritable bowel syndrome with diarrhea	A07DA06
OPRK1	P41145	Kappa-type opioid receptor	4	DB00844	Nalbuphine	agonist	General anesthesia	N02AF02
P2RY12	Q9H244	P2Y purinoceptor 12	7	DB00208	Ticlopidine	antagonist	Percutaneous coronary intervention	B01AC05
P2RY12	Q9H244	P2Y purinoceptor 12	7	DB06209	Prasugrel	antagonist	Acute coronary syndrome，Percutaneous coronary intervention，Myocardial Reinfarction Prevention	B01AC22
P2RY12	Q9H244	P2Y purinoceptor 12	7	DB01240	Epoprostenol	agonist	Pulmonary arterial hypertension	B01AC09
P2RY12	Q9H244	P2Y purinoceptor 12	7	DB00374	Treprostinil	agonist	Pulmonary arterial hypertension	B01AC21
PDE3A	Q14432	cGMP-inhibited 3',5'-cyclic phosphodiesterase A	8	DB00261	Anagrelide	inhibitor	Essential thrombocythemia，Thrombocytosis in Myeloproliferative Disease	L01XX35
PDE3A	Q14432	cGMP-inhibited 3',5'-cyclic phosphodiesterase A	8	DB00277	Theophylline	inhibitor	Bronchospasm，Disorder of lung	R03DA04，R03DA05，R03DB05，R03DA55，R03DB04，R03DA54，R03DA74
PDE3A	Q14432	cGMP-inhibited 3',5'-cyclic phosphodiesterase A	8	DB01223	Aminophylline	inhibitor	Bronchospasm，Bronchitis	R03DA04，R03DA05，R03DB05，R03DA55，R03DB04，R03DA54，R03DA74
PDE3A	Q14432	cGMP-inhibited 3',5'-cyclic phosphodiesterase A	8	DB00235	Milrinone	inhibitor	Decompensated cardiac failure	C01CE02
PDE3A	Q14432	cGMP-inhibited 3',5'-cyclic phosphodiesterase A	8	DB01427	Amrinone	inhibitor	Decompensated cardiac failure	C01CE01
PDE3A	Q14432	cGMP-inhibited 3',5'-cyclic phosphodiesterase A	8	DB01166	Cilostazol	inhibitor	Intermittent claudication	B01AC23
PDE4D	Q08499	cAMP-specific 3',5'-cyclic phosphodiesterase 4D	4	DB00651	Dyphylline	inhibitor	Bronchospasm，Chronic bronchitis，Pulmonary emphysema，Asthma	R03DA51，R03DA20，R03DA01，R03DB01
PDE4D	Q08499	cAMP-specific 3',5'-cyclic phosphodiesterase 4D	4	DB05676	Apremilast	antagonist	Psoriasis with arthropathy	L04AA32
PGF	P49763	Placenta growth factor	7	DB08885	Aflibercept	binder	Central retinal vein occlusion with macular edema	L01XX44，S01LA05
PGR	P06401	Progesterone receptor	7	DB00304	Desogestrel	agonist	Contraception	G03AC09
PGR	P06401	Progesterone receptor	7	DB00351	Megestrol acetate	agonist	Endometrial carcinoma	L02AB01，G03DB02，G03AA04，G03FA08，G03AC05，G03FB04，G03AB01
PGR	P06401	Progesterone receptor	7	DB00367	Levonorgestrel	binder	Contraception，Postmenopausal osteoporosis	G03AC03， G03AD01，G03AA07，G03AB03，G03FA11，G03FB09，G03AA06，G03FA10，G03FB01
PGR	P06401	Progesterone receptor	7	DB00396	Progesterone	agonist	Progesterone	#N/A
PGR	P06401	Progesterone receptor	7	DB00603	Medroxyprogesterone acetate	agonist	Contraception，Dysfunctional uterine bleeding，Atrophic vaginitis	G03FA12，G03AC06，G03DA02，G03AA08，G03FB06，L02AB02
PGR	P06401	Progesterone receptor	7	DB00834	Mifepristone	antagonist	Pregnancy with abortive outcome	G03XB01
PGR	P06401	Progesterone receptor	7	DB00957	Norgestimate	agonist	Contraception，Atrophic vaginitis	G03AD01
PGR	P06401	Progesterone receptor	7	DB00294	Etonogestrel	agonist	Contraception	G03AC08
PGR	P06401	Progesterone receptor	7	DB00823	Ethynodiol diacetate	agonist	Contraception	G03AA01，G03DC06，G03FA06
PGR	P06401	Progesterone receptor	7	DB01395	Drospirenone	agonist	Premenstrual dysphoric disorder	G03AC10
PGR	P06401	Progesterone receptor	7	DB06713	Norelgestromin	agonist	Contraception	G03AA13
PGR	P06401	Progesterone receptor	7	DB08867	Ulipristal	modulator	Uterine leiomyoma	G03AD02，G03XB02
PGR	P06401	Progesterone receptor	7	DB09389	Norgestrel	binder	Contraception，Atrophic vaginitis	G03FB01，G03AA06，G03FA10
PGR	P06401	Progesterone receptor	7	DB09123	Dienogest	agonist	Contraception	G03DB08
PGR	P06401	Progesterone receptor	7	DB01406	Danazol	agonist	Fibrocystic breast changes	G03XA01
PGR	P06401	Progesterone receptor	7	DB01431	Allylestrenol	agonist		G03DC01
PGR	P06401	Progesterone receptor	7	DB09124	Medrogestone	ligand		G03DB03
PLA2G1B	P04054	Phospholipase A2	5	DB04552	Niflumic Acid	inhibitor		M01AX02
PLG	P00747	Plasminogen	4	DB00302	Tranexamic Acid	inhibitor	Contraception，Female hypogonadism syndrome，Endometriosis	B02AA02
PLG	P00747	Plasminogen	4	DB00513	Aminocaproic Acid	inhibitor	Postsurgical Hemorrhage	B02AA01
POLA1	P09884	DNA polymerase alpha catalytic subunit	5	DB00631	Clofarabine	inhibitor	Acute lymphoid leukemia	L01BB06
POLA1	P09884	DNA polymerase alpha catalytic subunit	5	DB01073	Fludarabine	inhibitor	Chronic lymphoid leukemia, disease	L01BB05
POLB	P06746	DNA polymerase beta	7	DB00987	Cytarabine	inhibitor		L01BC01
PPARA	Q07869	Peroxisome proliferator-activated receptor alpha	7	DB01039	Fenofibrate	agonist	Hypercholesterolemia	C10AB05
PPARA	Q07869	Peroxisome proliferator-activated receptor alpha	7	DB01393	Bezafibrate	agonist	Hypercholesterolemia	C10AB02
PPARA	Q07869	Peroxisome proliferator-activated receptor alpha	7	DB09422	Soybean oil	activator	Constipation	A06AD04
PPARA	Q07869	Peroxisome proliferator-activated receptor alpha	7	DB13873	Fenofibric acid	agonist	Hypercholesterolemia	C10AB11
PPARA	Q07869	Peroxisome proliferator-activated receptor alpha	7	DB03756	Doconexent	ligand	Pregnancy, function	#N/A
PPARD	Q03181	Peroxisome proliferator-activated receptor delta	7	DB00374	Treprostinil	agonist	Pulmonary arterial hypertension	B01AC21
PPARD	Q03181	Peroxisome proliferator-activated receptor delta	7	DB01393	Bezafibrate	agonist	Hypercholesterolemia	C10AB02
PPARD	Q03181	Peroxisome proliferator-activated receptor delta	7	DB09462	Glycerin	agonist	Constipation	A06AG04，A06AX01
PPARG	P37231	Peroxisome proliferator-activated receptor gamma	7	DB00412	Rosiglitazone	agonist	Treatment Refractory Type 2 Diabetes Mellitus	A10BG02
PPARG	P37231	Peroxisome proliferator-activated receptor gamma	7	DB01132	Pioglitazone	agonist	Diabetes mellitus type 2	A10BG03
PPARG	P37231	Peroxisome proliferator-activated receptor gamma	7	DB01014	Balsalazide	agonist	Ulcerative colitis	A07EC04
PPARG	P37231	Peroxisome proliferator-activated receptor gamma	7	DB00244	Mesalazine	agonist	Chronic ulcerative proctitis	A07EC02
PPARG	P37231	Peroxisome proliferator-activated receptor gamma	7	DB09198	Lobeglitazone	activator	Diabetes mellitus type 2	#N/A
PPARG	P37231	Peroxisome proliferator-activated receptor gamma	7	DB00966	Telmisartan	partial agonist	Hypertensive disorder	C09CA07
PPARG	P37231	Peroxisome proliferator-activated receptor gamma	7	DB01393	Bezafibrate	agonist	Hypercholesterolemia	C10AB02
PPARG	P37231	Peroxisome proliferator-activated receptor gamma	7	DB00795	Sulfasalazine	agonist	Ulcerative colitis，Rheumatoid arthritis	A07EC01
PPARG	P37231	Peroxisome proliferator-activated receptor gamma	7	DB03756	Doconexent	ligand	Pregnancy, function	#N/A
PRKAG1	P54619	5'-AMP-activated protein kinase subunit gamma-1	7	DB00331	Metformin	inducer	Diabetes mellitus type 2	A10BA02
PRKCA	P17252	Protein kinase C alpha type	7	DB06595	Midostaurin	antagonistinhibitor	Gastrointestinal stromal tumor	L01XE04
PSMB1	P20618	Proteasome subunit beta type-1	1	DB00188	Bortezomib	inhibitor	Multiple myeloma，Mantle cell lymphoma	L01XX32
PSMB5	P28074	Proteasome subunit beta type-5	1	DB08889	Carfilzomib	inhibitor	Multiple myeloma	L01XX45
PSMB5	P28074	Proteasome subunit beta type-5	1	DB00188	Bortezomib	inhibitor	Multiple myeloma，Mantle cell lymphoma	L01XX32
PTGER1	P34995	Prostaglandin E2 receptor EP1 subtype	4	DB00429	Carboprost Tromethamine	agonist	Postpartum hemorrhage	G02AD04
PTGER1	P34995	Prostaglandin E2 receptor EP1 subtype	4	DB00770	Alprostadil	agonist	Coarctation of aorta，Congenital atresia of tricuspid valve	C01EA01，G04BE01
PTGER1	P34995	Prostaglandin E2 receptor EP1 subtype	4	DB00905	Bimatoprost	agonist	Ocular hypertension，Hypertrichosis of eyelid，Open-angle glaucoma	S01EE03
PTGER1	P34995	Prostaglandin E2 receptor EP1 subtype	4	DB00917	Dinoprostone	agonist	Incomplete miscarriage，Induction of labor，Cervical ripening procedure	G02AD02
PTGER2	P43116	Prostaglandin E2 receptor EP2 subtype	4	DB00770	Alprostadil	agonist	Coarctation of aorta，Congenital atresia of tricuspid valve	C01EA01，G04BE01
PTGER2	P43116	Prostaglandin E2 receptor EP2 subtype	4	DB00917	Dinoprostone	agonist	Incomplete miscarriage，Induction of labor，Cervical ripening procedure	G02AD02
PTGER3	P43115	Prostaglandin E2 receptor EP3 subtype	4	DB00905	Bimatoprost	agonist	Ocular hypertension，Hypertrichosis of eyelid，Open-angle glaucoma	S01EE03
PTGER3	P43115	Prostaglandin E2 receptor EP3 subtype	4	DB00917	Dinoprostone	agonist	Incomplete miscarriage，Induction of labor，Cervical ripening procedure	G02AD02
PTGER3	P43115	Prostaglandin E2 receptor EP3 subtype	4	DB00929	Misoprostol	agonist	Postpartum hemorrhage，Prevention of NSAID-Induced Gastric Ulcer	A02BB01，M01AE56，G02AD06
PTGER4	P35408	Prostaglandin E2 receptor EP4 subtype	4	DB00917	Dinoprostone	agonist	Incomplete miscarriage，Induction of labor，Cervical ripening procedure	G02AD02
PTGIR	P43119	Prostacyclin receptor	4	DB01088	Iloprost	agonist	Pulmonary arterial hypertension	B01AC11
PTGIR	P43119	Prostacyclin receptor	4	DB01240	Epoprostenol	agonist	Pulmonary arterial hypertension	B01AC09
PTGIR	P43119	Prostacyclin receptor	4	DB00374	Treprostinil	agonist	Pulmonary arterial hypertension	B01AC21
PTGIR	P43119	Prostacyclin receptor	4	DB11362	Selexipag	agonist	Pulmonary arterial hypertension	B01AC27
PTGS1	P23219	Prostaglandin G/H synthase 1	5	DB00244	Mesalazine	inhibitor	Chronic ulcerative proctitis	A07EC02
PTGS1	P23219	Prostaglandin G/H synthase 1	5	DB00586	Diclofenac	inhibitor	Rheumatoid arthritis，Actinic keratosis，Osteoarthritis	D11AX18，M01AB05，S01CC01，S01BC03，M01AB55，M02AA15
PTGS1	P23219	Prostaglandin G/H synthase 1	5	DB00788	Naproxen	inhibitor	Sinus headache，Ankylosing spondylitis	M01AE02，M01AE52，M01AE56，M02AA12，G02CC02
PTGS1	P23219	Prostaglandin G/H synthase 1	5	DB00939	Meclofenamic acid	inhibitor	Rheumatoid arthritis	M01AG04
PTGS1	P23219	Prostaglandin G/H synthase 1	5	DB00945	Acetylsalicylic acid	inhibitor	Sinus headache	B01AC56，C10BX12，N02BA71
PTGS1	P23219	Prostaglandin G/H synthase 1	5	DB01014	Balsalazide	inhibitor	Ulcerative colitis	A07EC04
PTGS1	P23219	Prostaglandin G/H synthase 1	5	DB01050	Ibuprofen		Sinus headache，Rheumatoid arthritis	M02AA13，R02AX02，C01EB16，M01AE51，M01AE01，G02CC01
PTGS1	P23219	Prostaglandin G/H synthase 1	5	DB00991	Oxaprozin	inhibitor	Rheumatoid arthritis	M01AE12
PTGS1	P23219	Prostaglandin G/H synthase 1	5	DB01600	Tiaprofenic acid	inhibitor	Pain，Rheumatoid arthritis，Osteoarthritis	M01AE11
PTGS1	P23219	Prostaglandin G/H synthase 1	5	DB06725	Lornoxicam	inhibitor		M01AC05
PTGS1	P23219	Prostaglandin G/H synthase 1	5	DB00812	Phenylbutazone	inhibitor	Gout	M01AA01，M01BA01，M02AA01
PTGS1	P23219	Prostaglandin G/H synthase 1	5	DB13783	Acemetacin	antagonist	Ankylosing spondylitis	M01AB11
PTGS1	P23219	Prostaglandin G/H synthase 1	5	DB09212	Loxoprofen	substrate	Rheumatoid arthritis	#N/A
PTGS2	P35354	Prostaglandin G/H synthase 2	5	DB00482	Celecoxib	inhibitor	Rheumatoid arthritis	L01XX33，M01AH01
PTGS2	P35354	Prostaglandin G/H synthase 2	5	DB00605	Sulindac	inhibitor	Ankylosing spondylitis	M01AB02
PTGS2	P35354	Prostaglandin G/H synthase 2	5	DB00991	Oxaprozin	inhibitor	Rheumatoid arthritis	M01AE12
PTGS2	P35354	Prostaglandin G/H synthase 2	5	DB00244	Mesalazine	inhibitor	Chronic ulcerative proctitis	A07EC02
PTGS2	P35354	Prostaglandin G/H synthase 2	5	DB00316	Acetaminophen	inhibitor	Sinus headache	N02BE01，N02BE51，N02BE71
PTGS2	P35354	Prostaglandin G/H synthase 2	5	DB00328	Indomethacin	inhibitor	Ankylosing spondylitis，Tendinitis，Rheumatoid arthritis	S01CC02，M02AA23，M01AB01，M01AB51，C01EB03，S01BC01
PTGS2	P35354	Prostaglandin G/H synthase 2	5	DB00586	Diclofenac	inhibitor	Rheumatoid arthritis，Actinic keratosis，Osteoarthritis	D11AX18，M01AB05，S01CC01，S01BC03，M01AB55，M02AA15
PTGS2	P35354	Prostaglandin G/H synthase 2	5	DB00788	Naproxen	inhibitor	Sinus headache，Ankylosing spondylitis	M01AE02，M01AE52，M01AE56，M02AA12，G02CC02
PTGS2	P35354	Prostaglandin G/H synthase 2	5	DB00939	Meclofenamic acid	inhibitor	Rheumatoid arthritis	M01AG04
PTGS2	P35354	Prostaglandin G/H synthase 2	5	DB00945	Acetylsalicylic acid	inhibitor	Sinus headache	B01AC56，C10BX12，N02BA71
PTGS2	P35354	Prostaglandin G/H synthase 2	5	DB00963	Bromfenac	inhibitor	Pain	S01BC11
PTGS2	P35354	Prostaglandin G/H synthase 2	5	DB01014	Balsalazide	inhibitor	Ulcerative colitis	A07EC04
PTGS2	P35354	Prostaglandin G/H synthase 2	5	DB01050	Ibuprofen	inhibitor	Sinus headache，Rheumatoid arthritis	M02AA13，R02AX02，C01EB16，M01AE51，M01AE01，G02CC01
PTGS2	P35354	Prostaglandin G/H synthase 2	5	DB01283	Lumiracoxib	inhibitor	Osteoarthritis	M01AH06
PTGS2	P35354	Prostaglandin G/H synthase 2	5	DB01600	Tiaprofenic acid	inhibitor	Pain，Rheumatoid arthritis，Osteoarthritis	M01AE11
PTGS2	P35354	Prostaglandin G/H synthase 2	5	DB06725	Lornoxicam	inhibitor		M01AC05
PTGS2	P35354	Prostaglandin G/H synthase 2	5	DB04552	Niflumic Acid	inhibitor		#N/A
PTGS2	P35354	Prostaglandin G/H synthase 2	5	DB08439	Parecoxib	inhibitor	Acute postoperative pain	M01AH04
PTGS2	P35354	Prostaglandin G/H synthase 2	5	DB06736	Aceclofenac	inhibitor	Ankylosing spondylitis，Rheumatoid arthritis	M01AB16，M02AA25
PTGS2	P35354	Prostaglandin G/H synthase 2	5	DB13783	Acemetacin	antagonist	Ankylosing spondylitis	M01AB11
PTGS2	P35354	Prostaglandin G/H synthase 2	5	DB09212	Loxoprofen	antagonist	Rheumatoid arthritis	#N/A
RARA	P10276	Retinoic acid receptor alpha	7	DB00459	Acitretin	agonist	Severe Recalcitrant Psoriasis	D05BB02
RARA	P10276	Retinoic acid receptor alpha	7	DB00523	Alitretinoin	agonist	Kaposi's Sarcoma Skin Lesions	D11AH04，L01XX22
RARA	P10276	Retinoic acid receptor alpha	7	DB00799	Tazarotene	agonist	Psoriasis	D05AX05
RARA	P10276	Retinoic acid receptor alpha	7	DB04942	Tamibarotene	agonist	Acute promyelocytic leukemia, FAB M3	#N/A
RARB	P10826	Retinoic acid receptor beta	7	DB00210	Adapalene	agonist	Acne vulgaris	D10AD03，D10AD53
RARB	P10826	Retinoic acid receptor beta	7	DB00523	Alitretinoin	agonist	Kaposi's Sarcoma Skin Lesions	D11AH04，L01XX22
RARB	P10826	Retinoic acid receptor beta	7	DB00799	Tazarotene	agonist	Psoriasis	D05AX05
RARB	P10826	Retinoic acid receptor beta	7	DB00459	Acitretin	agonist	Severe Recalcitrant Psoriasis	D05BB02
RARB	P10826	Retinoic acid receptor beta	7	DB04942	Tamibarotene	agonist	Acute promyelocytic leukemia, FAB M3	#N/A
REN	P00797	Renin	6	DB00212	Remikiren	inhibitor		C09XA01
REN	P00797	Renin	6	DB09026	Aliskiren	inhibitor	Hypertensive disorder	C09XA02
RXRA	P19793	Retinoic acid receptor RXR-alpha	7	DB00523	Alitretinoin	agonist	Kaposi's Sarcoma Skin Lesions	D11AH04，L01XX22
RXRA	P19793	Retinoic acid receptor RXR-alpha	7	DB00307	Bexarotene	agonist	Primary cutaneous T-cell lymphoma	L01XX25
RXRA	P19793	Retinoic acid receptor RXR-alpha	7	DB00459	Acitretin	agonist	Severe Recalcitrant Psoriasis	D05BB02
RXRA	P19793	Retinoic acid receptor RXR-alpha	7	DB03756	Doconexent	activator	Pregnancy, function	#N/A
RXRB	P28702	Retinoic acid receptor RXR-beta	7	DB00307	Bexarotene	agonist	Primary cutaneous T-cell lymphoma	L01XX25
RXRB	P28702	Retinoic acid receptor RXR-beta	7	DB00523	Alitretinoin	agonist	Kaposi's Sarcoma Skin Lesions	D11AH04，L01XX22
RXRB	P28702	Retinoic acid receptor RXR-beta	7	DB00210	Adapalene	agonist	Acne vulgaris	D10AD03，D10AD53
RXRB	P28702	Retinoic acid receptor RXR-beta	7	DB00459	Acitretin	agonist	Severe Recalcitrant Psoriasis	D05BB02
RXRB	P28702	Retinoic acid receptor RXR-beta	7	DB00799	Tazarotene	agonist	Psoriasis	D05AX05
RXRB	P28702	Retinoic acid receptor RXR-beta	7	DB03756	Doconexent	activator	Pregnancy, function	#N/A
RXRG	P48443	Retinoic acid receptor RXR-gamma	7	DB00459	Acitretin	agonist	Severe Recalcitrant Psoriasis	D05BB02
RXRG	P48443	Retinoic acid receptor RXR-gamma	7	DB00523	Alitretinoin	agonist	Kaposi's Sarcoma Skin Lesions	D11AH04，L01XX22
RXRG	P48443	Retinoic acid receptor RXR-gamma	7	DB00307	Bexarotene	agonist	Primary cutaneous T-cell lymphoma	L01XX25
RXRG	P48443	Retinoic acid receptor RXR-gamma	7	DB00210	Adapalene	agonist	Acne vulgaris	D10AD03，D10AD53
RXRG	P48443	Retinoic acid receptor RXR-gamma	7	DB03756	Doconexent	activator	Pregnancy, function	#N/A
S1PR5	Q9H228	Sphingosine 1-phosphate receptor 5	4	DB08868	Fingolimod	modulator	Relapsing remitting multiple sclerosis	L04AA27
SLC18A2	Q05940	Synaptic vesicular amine transporter	7	DB00206	Reserpine	inhibitor	Hypertensive disorder，Psychotic disorder	C02LA51，C02AA52，C02LA71，C02LA01，C02AA02
SLC18A2	Q05940	Synaptic vesicular amine transporter	7	DB04844	Tetrabenazine	inhibitor	Huntington's chorea	N07XX06
SLC18A2	Q05940	Synaptic vesicular amine transporter	7	DB01089	Deserpidine	inhibitor		C02AA05，C02AA03
SLC18A2	Q05940	Synaptic vesicular amine transporter	7	DB12161	Deutetrabenazine	inhibitor	Huntington's chorea	hyperkinetic movement disorders
SLC18A2	Q05940	Synaptic vesicular amine transporter	7	DB06714	Propylhexedrine			#N/A
SLC18A2	Q05940	Synaptic vesicular amine transporter	7	DB06706	Isometheptene	inhibitor		A03AX10
SLC22A8	Q8TCC7	Solute carrier family 22 member 8	6	DB01032	Probenecid	inhibitor	Hyperuricemia	M04AB01
SMO	Q99835	Smoothened homolog	7	DB08828	Vismodegib	antagonist	Basal cell carcinoma of skin	L01XX43
SRD5A1	P18405	3-oxo-5-alpha-steroid 4-dehydrogenase 1	5	DB01126	Dutasteride	inhibitor	Benign prostatic hyperplasia	G04CB02
TACR1	P25103	Substance-P receptor	4	DB00673	Aprepitant	antagonist		A04AD12
TACR1	P25103	Substance-P receptor	4	DB09048	Netupitant	antagonist	Chemotherapy-induced nausea and vomiting	antiemitic drug, acute and delayed chemotherapy-induced nausea and vomiting, including highly emetogenic chemotherapy such as with cisplatin
TH	P07101	Tyrosine 3-monooxygenase	5	DB00765	Metyrosine	binder	Pheochromocytoma	C02KB01
THRA	P10827	Thyroid hormone receptor alpha	4	DB00279	Liothyronine	agonist		H03AA02
THRA	P10827	Thyroid hormone receptor alpha	4	DB00451	Levothyroxine	agonist	Hashimoto thyroiditis，Hypothyroidism	H03AA01
THRA	P10827	Thyroid hormone receptor alpha	4	DB00509	Dextrothyroxine	agonist	Hyperlipidemia	C10AX01
THRB	P10828	Thyroid hormone receptor beta	4	DB00279	Liothyronine	agonist		H03AA02
THRB	P10828	Thyroid hormone receptor beta	4	DB00451	Levothyroxine	agonist	Hashimoto thyroiditis，Hypothyroidism	H03AA01
THRB	P10828	Thyroid hormone receptor beta	4	DB00509	Dextrothyroxine	agonist	Hyperlipidemia	C10AX01
TLR4	O00206	Toll-like receptor 4	7	DB13615	Mifamurtide	ligand		L03AX15
TNNC1	P63316	Troponin C, slow skeletal and cardiac muscles	4	DB00922	Levosimendan	potentiator	Congestive heart failure	C01CX08
TUBB1	Q9H4B7	Tubulin beta-1 chain	7	DB01229	Paclitaxel	inhibitor	Non-small cell lung cancer	L01CD01
TUBB1	Q9H4B7	Tubulin beta-1 chain	7	DB01248	Docetaxel		Non-small cell lung cancer	L01CD02
TUBB1	Q9H4B7	Tubulin beta-1 chain	7	DB06772	Cabazitaxel	binder	Metastatic Prostate Carcinoma	L01CD04
TUBB1	Q9H4B7	Tubulin beta-1 chain	7	DB00309	Vindesine	inhibitor	Acute lymphoid leukemia	L01CA03
TUBB1	Q9H4B7	Tubulin beta-1 chain	7	DB01394	Colchicine	inhibitor	Familial Mediterranean fever	M04AC01
TUBB3	Q13509	Tubulin beta-3 chain	7	DB04845	Ixabepilone	inhibitor	Carcinoma of breast	L01DC04
TYMP	P19971	Thymidine phosphorylase	5	DB09343	Tipiracil	inhibitor	Malignant tumor of colon	colorectal cancer
TYMS	P04818	Thymidylate synthase	5	DB00322	Floxuridine		Malignant neoplasm of liver，Primary malignant neoplasm of gastrointestinal tract	colorectal cancer
TYMS	P04818	Thymidylate synthase	5	DB00544	Fluorouracil	other/unknown	Actinic keratosis	L01BC02，L01BC52
TYMS	P04818	Thymidylate synthase	5	DB00642	Pemetrexed	inhibitor	Non-small cell lung cancer，Malignant mesothelioma of pleura	L01BA04
TYMS	P04818	Thymidylate synthase	5	DB01101	Capecitabine	inhibitor	Metastasis from malignant tumor of colon	L01BC06
VDR	P11473	Vitamin D3 receptor	7	DB00910	Paricalcitol	agonist	Hyperparathyroidism Secondary to Chronic Renal Failure	H05BX02
VDR	P11473	Vitamin D3 receptor	7	DB01070	Dihydrotachysterol	agonist	Hypophosphatemia	A11CC02
VEGFA	P15692	Vascular endothelial growth factor A	7	DB01270	Ranibizumab		Diabetic retinopathy	S01LA04
VEGFA	P15692	Vascular endothelial growth factor A	7	DB00112	Bevacizumab		Secondary malignant neoplasm of colon	L01XC07
XDH	P47989	Xanthine dehydrogenase/oxidase	5	DB00437	Allopurinol	inhibitor	Hyperuricemia	M04AA01，M04AA51
XDH	P47989	Xanthine dehydrogenase/oxidase	5	DB04854	Febuxostat	inhibitor	Hyperuricemia	M04AA03
XIAP	P98170	E3 ubiquitin-protein ligase XIAP	7	DB04209	Dequalinium	antagonistinhibitor		D08AH01，R02AA02，G01AC05

## Sheet: Targets-drug's ATC summary
A network pharmacology-based approach to analyse potential targets of traditional herbal formulas: An example of Yu Ping Feng decoction
Huali Zuo1, Qianru Zhang1,2, Shibing Su3, Qilong Chen3, Fengqing Yang4*, Yuanjia Hu1*
1. State Key Laboratory of Quality Research in Chinese Medicine, Institute of Chinese Medical Sciences, University of Macau, Macau SAR, China 2. School of Pharmacy, Zunyi Medical University, Guizhou, China 3. Research Center for Traditional Chinese Medicine Complexity System, Shanghai University of Traditional Chinese Medicine, Shanghai, China 4. School of Chemistry and Chemical Engineering, Chon…
*Co-corresponding authors
Fengqing Yang
School of Chemistry and Chemical Engineering, Chongqing University, Chongqing, China E-mail address: fengqingyang@cqu.edu.cn.
Yuanjia Hu
State Key Laboratory of Quality Research in Chinese Medicine, Institute of Chinese Medical Sciences, University of Macau, Macao SAR, China E-mail address: yuanjiahu@umac.mo.
Supplementary Table S5: Targets relevant to approved drugs—Targets-drug's ATC summary
ATC category (first level abbravation of ATC code)		Therapeutic area
A		Alimentary tract and metabolism system
B		Blood and blood-forming organs
C		Cardiovascular system
D		Dermatologicals
G		Genito urinary system
H		Hormonal system
J		Anti-infectives for systemic use
L		Antineoplastic and immunomodulating agents
M		Musculoskeletal system
N		Nervous system
P		Antiparasitic products, insecticides and repellents
R		Respiratory system
S		Sensory organs
V		Various
U		Unclassified
Targets	Uniprot ID	Description	Module	First level abbreviation of ATC code for all the drugs that associate with each target
ABAT	P80404	4-aminobutyrate aminotransferase, mitochondrial	5	N
ABCB1	P08183	Multidrug resistance protein 1	7	L,J
ABCC1	P33527	Multidrug resistance-associated protein 1	7	M
ABL1	P00519	Tyrosine-protein kinase ABL1	7	L
ACE2	Q9BYF1	Angiotensin-converting enzyme 2	6	C
ACHE	P22303	Acetylcholinesterase	7	N
ADA	P00813	Adenosine deaminase	5	L
ADORA1	P30542	Adenosine receptor A1	4	C,R,N
ADORA2A	P29274	Adenosine receptor A2a	4	C,R,N
ADORA2B	P29275	Adenosine receptor A2b	4	C,R
ADORA3	P0DMS8	Adenosine receptor A3	4	R
ADRA1A	P35348	Alpha-1A adrenergic receptor	4	C,G,R,S
ADRA1B	P35368	Alpha-1B adrenergic receptor	4	A,B,C,G,R,S
ADRA1D	P25100	Alpha-1D adrenergic receptor	4	C,G,N,S
ADRA2A	P08913	Alpha-2A adrenergic receptor	4	A,B,C,D,G,N,S
ADRA2B	P18089	Alpha-2B adrenergic receptor	4	A,B,C,D,G,R,S
ADRA2C	P18825	Alpha-2C adrenergic receptor	4	C,D,G,M,N,S
ALOX5	P09917	Arachidonate 5-lipoxygenase	5	A
AVPR2	P30518	Vasopressin V2 receptor	4	C,H
CA1	P00915	Carbonic anhydrase 1	6	C,G,S
CA12	O43570	Carbonic anhydrase 12	6	S
CA2	P00918	Carbonic anhydrase 2	6	C,G,N,S
CA4	P22748	Carbonic anhydrase 4	6	C,G,N,S
CA7	P43166	Carbonic anhydrase 7	6	S
CACNA1H	O95180	Voltage-dependent T-type calcium channel subunit alpha-1H	4	N
CCND1	P24385	G1/S-specific cyclin-D1	7	L
CDK4	P11802	Cyclin-dependent kinase 4	7	L
CDK6	Q00534	Cyclin-dependent kinase 6	7	L
CHRM1	P11229	Muscarinic acetylcholine receptor M1	4	A,G,N,R,S
CHRM2	P08172	Muscarinic acetylcholine receptor M2	4	A,G,M,N,S
CHRM3	P20309	Muscarinic acetylcholine receptor M3	4	A,G,N,R,S
CHRNA4	P43681	Neuronal acetylcholine receptor subunit alpha-4	4	N
CHRNB2	P17787	Neuronal acetylcholine receptor subunit beta-2	4	N
CNR1	P21554	Cannabinoid receptor 1	4	A
CNR2	P34972	Cannabinoid receptor 2	4	A
COMT	P21964	Catechol O-methyltransferase	5	N
CPT1A	P50416	Carnitine O-palmitoyltransferase 1, liver isoform	7	C
CPT2	P23786	Carnitine O-palmitoyltransferase 2, mitochondrial	7	C
CSF1R	P07333	Macrophage colony-stimulating factor 1 receptor	7	L
CYP11B1	P15538	Cytochrome P450 11B1, mitochondrial	5	L
CYP17A1	P05093	Steroid 17-alpha-hydroxylase/17,20 lyase	5	L
CYP19A1	P11511	Aromatase	5	L
CYP2A6	P11509	Cytochrome P450 2A6	5	L
CYP3A4	P08684	Cytochrome P450 3A4	5	J
CYSLTR1	Q9Y271	Cysteinyl leukotriene receptor 1	4	R
DHFR	P00374	Dihydrofolate reductase	5	L,P
DNMT1	P26358	DNA (cytosine-5)-methyltransferase 1	5	L
DRD1	P21728	D(1A) dopamine receptor	4	G,N
DRD2	P14416	D(2) dopamine receptor	4	A,G,N
DRD4	P21917	D(4) dopamine receptor	4	G
DRD5	P21918	D(1B) dopamine receptor	4	C
EGFR	P00533	Epidermal growth factor receptor	7	L
EPOR	P19235	Erythropoietin receptor	7	B
ESR1	P03372	Estrogen receptor	7	G,L
ESR2	Q92731	Estrogen receptor beta	7	G,L
F2	P00734	Prothrombin	4	B
FDPS	P14324	Farnesyl pyrophosphate synthase	5	M
FGF1	P05230	Fibroblast growth factor 1	7	C,G
FGF2	P09038	Fibroblast growth factor 2	7	L
FGFR1	P11362	Fibroblast growth factor receptor 1	7	L
FSHR	P23945	Follicle-stimulating hormone receptor	4	G
GABBR1	Q9UBS5	Gamma-aminobutyric acid type B receptor subunit 1	4	M
GABBR2	O75899	Gamma-aminobutyric acid type B receptor subunit 2	4	G
GABRA1	P14867	Gamma-aminobutyric acid receptor subunit alpha-1	4	N
GABRA2	P47869	Gamma-aminobutyric acid receptor subunit alpha-2	4	N
GABRA3	P34903	Gamma-aminobutyric acid receptor subunit alpha-3	4	N
GABRA5	P31644	Gamma-aminobutyric acid receptor subunit alpha-5	4	N
GABRB2	P47870	Gamma-aminobutyric acid receptor subunit beta-2	4	N
GABRB3	P28472	Gamma-aminobutyric acid receptor subunit beta-3	4	N
GABRG2	P18507	Gamma-aminobutyric acid receptor subunit gamma-2	4	N
GGPS1	O95749	Geranylgeranyl pyrophosphate synthase	5	M
GLRA1	P23415	Glycine receptor subunit alpha-1	4	N
GRIA1	P42261	Glutamate receptor 1	4	N
GRIN2B	Q13224	Glutamate receptor ionotropic, NMDA 2B	4	N
GSR	P00390	Glutathione reductase, mitochondrial	5	L
HCRTR1	O43613	Orexin receptor type 1	4	N
HCRTR2	O43614	Orexin receptor type 2	4	N
HDAC1	Q13547	Histone deacetylase 1	7	L
HDAC10	Q969S8	Histone deacetylase 10	7	L
HDAC2	Q92769	Histone deacetylase 2	7	L
HDAC5	Q9UQL6	Histone deacetylase 5	7	L
HDAC6	Q9UBN7	Histone deacetylase 6	7	L
HMGCR	P04035	3-hydroxy-3-methylglutaryl-coenzyme A reductase	5	C
HPRT1	P00492	Hypoxanthine-guanine phosphoribosyltransferase	5	L
HTR4	Q13639	5-hydroxytryptamine receptor 4	4	N
IGF1R	P08069	Insulin-like growth factor 1 receptor	7	H
IMPDH1	P20839	Inosine-5'-monophosphate dehydrogenase 1	5	J,L
IMPDH2	P12268	Inosine-5'-monophosphate dehydrogenase 2	5	L
KCNN4	O15554	Intermediate conductance calcium-activated potassium channel protein 4	7	A,D,G
KDR	P35968	Vascular endothelial growth factor receptor 2	7	L
MAOA	P21397	Amine oxidase [flavin-containing] A	5	N
MAOB	P27338	Amine oxidase [flavin-containing] B	5	N
MAPK3	P27361	Mitogen-activated protein kinase 3	7	L
MET	P08581	Hepatocyte growth factor receptor	7	L
MME	P08473	Neprilysin	6	C
MMP9	P14780	Matrix metalloproteinase-9	7	L
MTNR1A	P48039	Melatonin receptor type 1A	4	N
MTNR1B	P49286	Melatonin receptor type 1B	4	N
NFKB1	P19838	Nuclear factor NF-kappa-B p105 subunit	7	B
NPC1L1	Q9UHC9	Niemann-Pick C1-like protein 1	7	C
NR1H4	Q96RI1	Bile acid receptor	6	A
OPRD1	P41143	Delta-type opioid receptor	4	A,N
OPRK1	P41145	Kappa-type opioid receptor	4	A,N
P2RY12	Q9H244	P2Y purinoceptor 12	7	B
PDE3A	Q14432	cGMP-inhibited 3',5'-cyclic phosphodiesterase A	8	B,C,L,R
PDE4D	Q08499	cAMP-specific 3',5'-cyclic phosphodiesterase 4D	4	L,R
PGF	P49763	Placenta growth factor	7	L,S
PGR	P06401	Progesterone receptor	7	G,L
PLA2G1B	P04054	Phospholipase A2	5	M
PLG	P00747	Plasminogen	4	B
POLA1	P09884	DNA polymerase alpha catalytic subunit	5	L
POLB	P06746	DNA polymerase beta	7	L
PPARA	Q07869	Peroxisome proliferator-activated receptor alpha	7	A,C
PPARD	Q03181	Peroxisome proliferator-activated receptor delta	7	A,B,C
PPARG	P37231	Peroxisome proliferator-activated receptor gamma	7	A
PRKAG1	P54619	5'-AMP-activated protein kinase subunit gamma-1	7	A
PRKCA	P17252	Protein kinase C alpha type	7	L
PSMB1	P20618	Proteasome subunit beta type-1	1	L
PSMB5	P28074	Proteasome subunit beta type-5	1	L
PTGER1	P34995	Prostaglandin E2 receptor EP1 subtype	4	C,G,S
PTGER2	P43116	Prostaglandin E2 receptor EP2 subtype	4	C,G
PTGER3	P43115	Prostaglandin E2 receptor EP3 subtype	4	A,M,G,S
PTGER4	P35408	Prostaglandin E2 receptor EP4 subtype	4	G
PTGIR	P43119	Prostacyclin receptor	4	B
PTGS1	P23219	Prostaglandin G/H synthase 1	5	A,C,D,M,N,R,S
PTGS1	P23219	Prostaglandin G/H synthase 1	5	M
PTGS2	P35354	Prostaglandin G/H synthase 2	5	A, C, L, M,N,S
RARA	P10276	Retinoic acid receptor alpha	7	D,L
RARB	P10826	Retinoic acid receptor beta	7	D,L
REN	P00797	Renin	6	C
RXRA	P19793	Retinoic acid receptor RXR-alpha	7	D,L
RXRB	P28702	Retinoic acid receptor RXR-beta	7	D,L
RXRG	P48443	Retinoic acid receptor RXR-gamma	7	D,L
S1PR5	Q9H228	Sphingosine 1-phosphate receptor 5	4	L
SLC18A2	Q05940	Synaptic vesicular amine transporter	7	A,C,N
SLC22A8	Q8TCC7	Solute carrier family 22 member 8	6	M
SMO	Q99835	Smoothened homolog	7	L
SRD5A1	P18405	3-oxo-5-alpha-steroid 4-dehydrogenase 1	5	G
TACR1	P25103	Substance-P receptor	4	A
TH	P07101	Tyrosine 3-monooxygenase	5	C
THRA	P10827	Thyroid hormone receptor alpha	4	C,H
THRB	P10828	Thyroid hormone receptor beta	4	C,H
TLR4	O00206	Toll-like receptor 4	7	L
TNNC1	P63316	Troponin C, slow skeletal and cardiac muscles	4	C
TUBB1	Q9H4B7	Tubulin beta-1 chain	7	L,M
TUBB3	Q13509	Tubulin beta-3 chain	7	L
TYMP	P19971	Thymidine phosphorylase	5	L
TYMS	P04818	Thymidylate synthase	5	L
VDR	P11473	Vitamin D3 receptor	7	A,H
VEGFA	P15692	Vascular endothelial growth factor A	7	L,S
XDH	P47989	Xanthine dehydrogenase/oxidase	5	M
XIAP	P98170	E3 ubiquitin-protein ligase XIAP	7	D,G,R
