# Supplementary material for: A network pharmacology-based approach to analyse potential targets of traditional herbal formulas: An example of Yu Ping Feng decoction
Source: Sci Rep. 2018 Jul 30;8:11418. doi: 10.1038/s41598-018-29764-1 (PMC6065326; doi:10.1038/s41598-018-29764-1)
Supplement: Supplementary file 6 — Supplementary Table S6 [file 41598_2018_29764_MOESM6_ESM.xlsx]

## Sheet: Targets
A network pharmacology-based approach to analyse potential targets of traditional herbal formulas: An example of Yu Ping Feng decoction
Huali Zuo1, Qianru Zhang1,2, Shibing Su3, Qilong Chen3, Fengqing Yang4*, Yuanjia Hu1*
1. State Key Laboratory of Quality Research in Chinese Medicine, Institute of Chinese Medical Sciences, University of Macau, Macau SAR, China 2. School of Pharmacy, Zunyi Medical University, Guizhou, China 3. Research Center for Traditional Chinese Medicine Complexity System, Shanghai University of Traditional Chinese Medicine, Shanghai, China 4. School of Chemistry and Chemical Engineering, Chon…
*Co-corresponding authors
Fengqing Yang
School of Chemistry and Chemical Engineering, Chongqing University, Chongqing, China E-mail address: fengqingyang@cqu.edu.cn.
Yuanjia Hu
State Key Laboratory of Quality Research in Chinese Medicine, Institute of Chinese Medical Sciences, University of Macau, Macao SAR, China E-mail address: yuanjiahu@umac.mo.
Supplementary Table S6: The targets in module 7
Module	Targets	Uniprot ID	Degree	Betweenness	Closness centrality	Eigencentrality	TI
7	PRKCA	P17252	245	5465.55	0.632143	0.704214	1
7	MAPK3	P27361	232	5417.78	0.613873	0.599025	0.939981
7	PRKACA	P17612	186	4925.09	0.584802	0.528701	0.834044
7	EGFR	P00533	181	2212.51	0.579062	0.48009	0.685338
7	NFKB1	P19838	161	2096.7	0.566098	0.37346	0.616652
7	AKT1	P31749	156	1716.94	0.561311	0.429884	0.612317
7	GNAI3	P08754	154	1491	0.550259	0.47108	0.610195
7	CALM1	P0DP23	153	1017.85	0.554859	0.492138	0.596828
7	RAC1	P63000	149	2207.92	0.568522	0.320154	0.591529
7	ADCY5	O95622	127	2269.35	0.544615	0.380502	0.583859
7	RHOA	P61586	139	1682.02	0.551975	0.330506	0.554401
7	CAMK2A	Q9UQM7	140	711.135	0.545735	0.448945	0.55059
7	HRAS	P01112	147	941.367	0.552549	0.373792	0.54428
7	NRAS	P01111	147	941.367	0.552549	0.373792	0.54428
7	HDAC1	Q13547	118	1859.76	0.539634	0.282877	0.519313
7	PLCG2	P16885	136	683.635	0.546859	0.370375	0.517803
7	CREB1	P16220	133	769.965	0.544057	0.363696	0.515211
7	GNAO1	P09471	126	573.239	0.528884	0.418073	0.512373
7	CAMK2B	Q13554	127	484.102	0.53854	0.412346	0.511102
7	RXRA	P19793	98	2825.87	0.533668	0.178888	0.50382
7	IGF1R	P08069	124	922.966	0.540733	0.324298	0.497725
7	CDC42	P60953	133	895.196	0.548554	0.288183	0.49591
7	TP53	P04637	133	740.648	0.548554	0.297782	0.492249
7	RELA	Q04206	110	1682.43	0.534743	0.23653	0.484651
7	CASP3	P42574	123	1290.07	0.543501	0.237443	0.483757
7	EP300	Q09472	124	918.338	0.543501	0.270636	0.479557
7	MET	P08581	116	745.53	0.536364	0.288543	0.467024
7	VEGFA	P15692	119	268.598	0.537994	0.321857	0.460742
7	CCND1	P24385	123	408.462	0.542945	0.281525	0.45886
7	IKBKG	Q9Y6K9	112	623.729	0.533668	0.269099	0.449403
7	FGF1	P05230	115	249.023	0.536364	0.295125	0.44563
7	FGF2	P09038	115	249.023	0.536364	0.295125	0.44563
7	CASP9	P55211	107	746.957	0.533668	0.251796	0.443794
7	CDK6	Q00534	113	371.812	0.534205	0.257163	0.434875
7	CCNE1	P24864	111	269.409	0.533133	0.253641	0.426476
7	CCNE2	O96020	111	269.409	0.533133	0.253641	0.426476
7	CAMK2D	Q13557	91	265.716	0.511561	0.334607	0.426111
7	CSF1R	P07333	98	369.54	0.522638	0.267997	0.418736
7	CASP8	Q14790	96	966.902	0.527833	0.186248	0.417053
7	PTK2	Q05397	100	205.155	0.525743	0.248086	0.407418
7	PGF	P49763	94	91.8621	0.520588	0.267023	0.400797
7	MMP9	P14780	99	170.119	0.526786	0.228239	0.398161
7	NFKBIA	P25963	94	609.516	0.522638	0.18585	0.396469
7	CDK4	P11802	96	171.31	0.524704	0.227758	0.39416
7	RXRB	P28702	81	1088.2	0.517544	0.160258	0.393999
7	RXRG	P48443	81	1088.2	0.517544	0.160258	0.393999
7	ABL1	P00519	96	308.451	0.502365	0.230914	0.392719
7	CTNNB1	P35222	92	231.517	0.521611	0.20899	0.384947
7	HDAC2	Q92769	90	223.281	0.520078	0.2095	0.382104
7	MMP2	P08253	89	113.705	0.521099	0.222239	0.380998
7	KDR	P35968	81	288.044	0.502365	0.236191	0.378353
7	TLR4	O00206	83	327.031	0.500471	0.198339	0.36799
7	ROCK2	O75116	72	219.381	0.503795	0.223371	0.362043
7	CXCL8	P10145	74	340.178	0.509597	0.164448	0.350986
7	TLR2	O60603	74	269.631	0.496262	0.182462	0.34888
7	HIF1A	Q16665	76	43.1954	0.51354	0.174112	0.344432
7	NGF	P01138	69	55.3964	0.493494	0.214222	0.344159
7	MCL1	Q07820	69	55.0531	0.503795	0.186478	0.338368
7	MMP1	P03956	69	462.043	0.48895	0.145198	0.336459
7	RPS6KB2	Q9UBS0	68	33.5851	0.493494	0.193569	0.334809
7	HSP90AA1	P07900	70	39.3228	0.508134	0.170256	0.334626
7	PRKCE	Q02156	61	77.637	0.501416	0.195879	0.333635
7	PPARD	Q03181	68	406.758	0.488051	0.139864	0.33066
7	PPARG	P37231	68	406.758	0.488051	0.139864	0.33066
7	BIRC2	Q13490	67	238.836	0.48895	0.142817	0.323363
7	MITF	O75030	67	18.534	0.48895	0.170521	0.323121
7	SLC9A1	P19634	57	285.158	0.511068	0.139235	0.322753
7	RARA	P10276	62	344.556	0.488051	0.138891	0.321348
7	PTPN11	Q06124	64	150.079	0.48895	0.154968	0.320556
7	PAX8	Q06710	61	338.722	0.487603	0.138078	0.319594
7	XIAP	P98170	64	74.5409	0.487603	0.142085	0.311994
7	STK11	Q15831	56	85.6143	0.49953	0.148259	0.311246
7	PLAU	P00749	63	40.646	0.485375	0.147523	0.310472
7	SIRT1	Q96EB6	53	51.3589	0.492579	0.161106	0.30843
7	CDC25B	P30305	58	135.382	0.477948	0.142111	0.304845
7	POLB	P06746	37	1584	0.428571	0.0689971	0.304195
7	PDCD4	Q53EL6	59	34.8161	0.483167	0.141811	0.303223
7	LPAR5	Q9H1C0	53	6.08378	0.483607	0.157399	0.301494
7	ABCB1	P08183	52	375.988	0.483167	0.11029	0.300496
7	KLK3	P07288	58	0	0.483167	0.137505	0.299082
7	DAPK3	O43293	58	0	0.483167	0.137505	0.299082
7	SMO	Q99835	58	0	0.483167	0.137505	0.299082
7	RARB	P10826	58	0	0.483167	0.137505	0.299082
7	SHH	Q15465	58	0	0.483167	0.137505	0.299082
7	PRKCD	Q05655	44	98.7309	0.488051	0.149475	0.295493
7	EIF4E	P06730	49	4.72353	0.481851	0.150149	0.294082
7	ESR1	P03372	58	41.685	0.456186	0.142965	0.292256
7	IL2	P60568	46	130.63	0.480543	0.128377	0.288534
7	SGK2	Q9HBY8	46	4.0586	0.480543	0.133504	0.284564
7	CTSL	P07711	42	773.911	0.437037	0.0870304	0.281992
7	HDAC6	Q9UBN7	44	32.4153	0.493953	0.110558	0.280978
7	HDAC7	Q8WUI4	44	32.4153	0.493953	0.110558	0.280978
7	HDAC8	Q9BY41	44	32.4153	0.493953	0.110558	0.280978
7	EPOR	P19235	44	0	0.479675	0.128125	0.280085
7	PKN1	Q16512	44	0	0.479675	0.128125	0.280085
7	ACHE	P22303	33	19.7404	0.476661	0.130956	0.269576
7	FYN	P06241	35	17.1869	0.480543	0.120821	0.269438
7	KAT2B	Q92831	50	100.337	0.452685	0.0978338	0.26937
7	TNF	P01375	41	161.194	0.471162	0.0914878	0.268024
7	PRKAG1	P54619	33	62.3762	0.484932	0.106372	0.26607
7	HSPA1A	P0DMV8	37	14.6289	0.481414	0.101551	0.264865
7	HSPA8	P11142	37	14.6289	0.481414	0.101551	0.264865
7	CDC25A	P30304	39	51.0885	0.467018	0.0975827	0.261472
7	CDC25C	P30307	39	51.0885	0.467018	0.0975827	0.261472
7	KCNMA1	Q12791	28	61.732	0.474531	0.117807	0.260885
7	PDYN	P01213	29	3.78884	0.476661	0.104927	0.255525
7	SLC18A2	Q05940	29	3.78884	0.476661	0.104927	0.255525
7	ABCC1	P33527	37	49.4885	0.465789	0.0876683	0.255352
7	CTSS	P25774	22	738.563	0.462947	0.0435708	0.254786
7	PIM1	P11309	36	1.48124	0.466198	0.0900965	0.253159
7	MMP16	P51512	34	0	0.464567	0.0867869	0.249231
7	EZH2	Q15910	34	0	0.464567	0.0867869	0.249231
7	CCNA2	P20248	40	39.6516	0.444724	0.0819336	0.247596
7	MAP2K7	O14733	32	4.75182	0.462141	0.0871856	0.246589
7	PTPRF	P10586	20	1175.41	0.407209	0.0296593	0.245745
7	HLA-DRB1	P04229	28	274.569	0.463351	0.0591255	0.245366
7	RAPGEF4	Q8WZA2	34	3.03476	0.428226	0.112414	0.244095
7	PTPN6	P29350	42	36.542	0.423445	0.0864776	0.242693
7	CCR8	P51685	40	27.146	0.429612	0.0780722	0.239677
7	HDAC4	P56524	36	24.5038	0.428226	0.0724056	0.232915
7	HDAC5	Q9UQL6	36	24.5038	0.428226	0.0724056	0.232915
7	DUSP3	P51452	25	0	0.459343	0.0694448	0.231824
7	MKNK2	Q9HBH9	25	0	0.459343	0.0694448	0.231824
7	NR4A1	P22736	25	0	0.459343	0.0694448	0.231824
7	PPM1A	P35813	25	0	0.459343	0.0694448	0.231824
7	PTPN7	P35236	25	0	0.459343	0.0694448	0.231824
7	TAOK1	Q7L7X3	25	0	0.459343	0.0694448	0.231824
7	ADCY10	Q96PN6	19	0	0.466608	0.0778541	0.231561
7	CHAT	P28329	27	0	0.431006	0.0919774	0.230658
7	SLC5A7	Q9GZV3	27	0	0.431006	0.0919774	0.230658
7	SLC18A3	Q16572	27	0	0.431006	0.0919774	0.230658
7	SLC29A1	Q99808	19	0	0.470328	0.067236	0.229262
7	HDAC10	Q969S8	34	0	0.427536	0.0687417	0.22818
7	CHEK1	O14757	34	0	0.427536	0.0687417	0.22818
7	CCR4	P51679	34	0	0.427536	0.0687417	0.22818
7	PSEN1	P49768	29	44.7313	0.431357	0.0624091	0.224386
7	PSEN2	P49810	29	44.7313	0.431357	0.0624091	0.224386
7	CDK5	Q00535	17	0	0.468667	0.0588073	0.223572
7	CDK5R1	Q15078	17	0	0.468667	0.0588073	0.223572
7	TRPM2	O94759	17	0	0.448859	0.0761895	0.221909
7	CASP7	P55210	27	82.9256	0.423783	0.0445301	0.21475
7	P2RY12	Q9H244	13	0	0.4523	0.0618717	0.214106
7	CASP1	P29466	21	46.9845	0.419763	0.0450031	0.205562
7	ESR2	Q92731	18	0	0.424121	0.0530597	0.204935
7	VDR	P11473	15	0	0.443609	0.0385735	0.204439
7	RPS6KA2	Q15349	18	0	0.412908	0.0455463	0.197834
7	NOD1	Q9Y239	18	6.64127	0.41323	0.0400981	0.19633
7	FABP1	P07148	19	154.035	0.397753	0.0290434	0.194047
7	FABP2	P12104	19	154.035	0.397753	0.0290434	0.194047
7	CXCR1	P25024	21	23.8843	0.398051	0.0390601	0.193809
7	MAP2K3	P46734	17	37.9456	0.396861	0.0300788	0.186711
7	CREBBP	Q92793	16	0	0.404417	0.0291543	0.186616
7	FGFR1	P11362	16	0	0.404417	0.0291543	0.186616
7	TGFBR2	P37173	16	0	0.404417	0.0291543	0.186616
7	ACP1	P24666	16	0	0.404417	0.0291543	0.186616
7	CSNK2A1	P68400	16	0	0.404417	0.0291543	0.186616
7	PTPN1	P18031	16	0	0.404417	0.0291543	0.186616
7	CPT1A	P50416	22	32.8852	0.388442	0.0229281	0.185714
7	CPT1B	Q92523	22	32.8852	0.388442	0.0229281	0.185714
7	TUBB1	Q9H4B7	8	0.100744	0.417125	0.0276068	0.182933
7	TUBB3	Q13509	8	0.100744	0.417125	0.0276068	0.182933
7	NLRP3	Q96P20	10	0	0.402883	0.0224774	0.177516
7	APH1A	Q96BI3	12	0.664937	0.396565	0.0179937	0.175497
7	APH1B	Q8WW43	12	0.664937	0.396565	0.0179937	0.175497
7	NCSTN	Q92542	12	0.664937	0.396565	0.0179937	0.175497
7	FFAR1	O14842	6	0	0.391016	0.0151002	0.166122
7	KCNN4	O15554	6	0	0.391016	0.0151002	0.166122
7	PGR	P06401	5	0	0.389868	0.01171	0.163444
7	NPC1L1	Q9UHC9	5	0	0.373681	0.0189397	0.159609
7	IGFBP3	P17936	9	0	0.369263	0.0119845	0.159474
7	MMP3	P08254	9	0	0.369263	0.0119845	0.159474
7	HCK	P08631	8	0	0.369006	0.0150858	0.159453
7	CPT2	P23786	15	0	0.352824	0.0106744	0.15863
7	FABP3	P05413	15	0	0.352824	0.0106744	0.15863
7	FABP4	P15090	15	0	0.352824	0.0106744	0.15863
7	FABP5	Q01469	15	0	0.352824	0.0106744	0.15863
7	NR1H3	Q13133	15	0	0.352824	0.0106744	0.15863
7	PPARA	Q07869	15	0	0.352824	0.0106744	0.15863
7	FOLR1	P15328	8	0	0.362457	0.0130471	0.15614
7	FOLR2	P14207	8	0	0.362457	0.0130471	0.15614
7	LDLR	P01130	8	0	0.362457	0.0130471	0.15614
7	CDC45	O75419	7	0	0.36646	0.0114346	0.15613
7	CASP6	P55212	8	0	0.361224	0.0133165	0.155748
7	TNNI3	P19429	5	0	0.371589	0.00993595	0.155585
7	TNNT2	P45379	5	0	0.371589	0.00993595	0.155585
7	PSMD14	O00487	5	0	0.363699	0.00806743	0.151802
7	CTSB	P07858	8	2.01225	0.357335	0.00593495	0.151681
7	LGMN	Q99538	8	2.01225	0.357335	0.00593495	0.151681
7	RORA	P35398	4	0	0.363699	0.00601288	0.150052
7	RORC	P51449	4	0	0.363699	0.00601288	0.150052
7	CTSC	P53634	7	0	0.35566	0.00536564	0.149704
7	CTSH	P09668	7	0	0.35566	0.00536564	0.149704
7	FUCA1	P04066	7	0	0.35566	0.00536564	0.149704
7	MMP14	P50281	6	0	0.355184	0.00760408	0.14929
7	TLR8	Q9NR97	5	0	0.356137	0.00692025	0.148404
7	NLRP1	Q9C000	5	0	0.349572	0.00661587	0.1457
7	APEX1	P27695	3	0	0.300509	0.000860973	0.122212
7	MPG	P29372	3	0	0.300509	0.000860973	0.122212
7	POLL	Q9UGP5	3	0	0.300509	0.000860973	0.122212
